# Supplementary material for: Comprehensive analysis of the relationship between ubiquitin-specific protease 21 (USP21) and prognosis, tumor microenvironment infiltration, and therapy response in colorectal cancer
Source: Cancer Immunol Immunother. 2024 Jun 4;73(8):156. doi: 10.1007/s00262-024-03731-4 (PMC11150338; doi:10.1007/s00262-024-03731-4)
Supplement: Supplementary file 2 — Supplementary file2 (XLSX 738 KB) [file 262_2024_3731_MOESM2_ESM.xlsx]

## Sheet: Table S1
Table S1: Basic information of datasets enrolled in this study
Cohort	Platform	Tissue type	Number of patients	treatment regimen
GSE39582	GPL8490	colorectal cancer/normal colon	566/19	NA
TCGA-COAD	Illumina RNAseq	colorectal cancer/normal colon	471/41	NA
GTEX	Illumina RNAseq	normal colon	307	NA
GSE173839	GPL20078	colorectal cancer	105	Anti-PD-L1
GSE126044	GPL16791	colorectal cancer	16	Anti-PD-1/PD-L1
GSE145996	GPL16791	colorectal cancer	14	Anti-PD-1
GSE111636	GPL17586	colorectal cancer	11	Anti-PD-1
GSE91061	GPL9052	colorectal cancer	26	Anti-PD-1/CTLA4
GSE100797	GPL11154	colorectal cancer	25	CAR-T
Nathanson cohort 2017 pre	Illumina RNAseq	colorectal cancer	9	Anti-CTLA4
Nathanson cohort 2017 post	Illumina RNAseq	colorectal cancer	15	Anti-CTLA4

## Sheet: Table S2
Table S2: Pathological information of 14 CRC patients in this study
Tumor ID	MLH1 IHC	sex	age	Pathology	OP date	stage(TNM)	T	N	M	pStage	Grade	Lauren	pnode	# of positive node (+)
1	Negative	F	61	Primary colorectal Adenocarcinoma/non tumoral colorectal mucosa	44846	pT3N0Mx	3	0	x	III	G3	intestinal	22	7
2	positive	M	56	Primary colorectal Adenocarcinoma/non tumoral colorectal mucosa	44960	pT4aN1bMx	4a	1	x	III	G2	diffuse	15	3
3	positive	M	53	Primary colorectal Adenocarcinoma/non tumoral colorectal mucosa	45043	pT2N0Mx	2	0	x	III	G2	diffuse	53	15
4	negative	F	68	Primary colorectal Adenocarcinoma/non tumoral colorectal mucosa	45111	pT3N1Mx	3	1	x	III	G1	diffuse	24	2
5	positive	M	60	Primary colorectal Adenocarcinoma/non tumoral colorectal mucosa	44866	pT3N1aMx	3	1a	x	III	G2	intestinal	37	5
6	positive	M	47	Primary colorectal Adenocarcinoma/non tumoral colorectal mucosa	44771	pT3N1aMx	3	1a	x	IV	G3	intestinal	15	1
7	positive	F	74	Primary colorectal Adenocarcinoma/non tumoral colorectal mucosa	45091	pT3N1Mx	3	1	x	IV	G2	diffuse	20	2
8	positive	M	58	Primary colorectal Adenocarcinoma/non tumoral colorectal mucosa	44670	pT4aN0M1	4a	0	1	IV	G2	intestinal	21	3
9	positive	M	35	Primary colorectal Adenocarcinoma/non tumoral colorectal mucosa	44940	pT4aN1cMx	4a	1	x	IV	G2	diffuse	15	5
10	positive	F	75	Primary colorectal Adenocarcinoma/non tumoral colorectal mucosa	44865	pT3N0Mx	3	0	x	III	G2	diffuse	34	6
11	positive	M	65	Primary colorectal Adenocarcinoma/non tumoral colorectal mucosa	45097	pT3N0Mx	3	0	x	IV	G2	diffuse	23	7
12	positive	F	73	Primary colorectal Adenocarcinoma/non tumoral colorectal mucosa	45041	pT3N0Mx	3	0	x	III	G2	diffuse	25	11
13	positive	M	36	Primary colorectal Adenocarcinoma/non tumoral colorectal mucosa	44921	pT4aN2aMx	4a	2a	x	IV	G3	intestinal	24	6
14	positive	M	56	Primary colorectal Adenocarcinoma/non tumoral colorectal mucosa	45133	pT3N0Mx	3	0	x	III	G2	intestinal	31	8

## Sheet: Table S3
Table S3: Differentially expressed genes of high and low USP21 groups in the TCGA cohort
ID	logFC	AveExpr	t	P.Value	adj.P.Val	B	change
MMP1	-0.830457	4.80649	-4.57634	6.0636262383598e-06	8.05351834686746e-05	3.38839	DOWN
CXCL8	-0.805097	4.51297	-4.66881	3.95854774066004e-06	5.60579591473803e-05	3.79213	DOWN
SPP1	-0.764205	4.83163	-3.8603	0.000129093	0.00107615	0.514731	DOWN
KLK10	-0.666565	2.87293	-4.18637	3.38466945037088e-05	0.000345783	1.76727	DOWN
TNFSF9	-0.663001	2.22625	-5.59155	3.82265027258115e-08	1.04271038424097e-06	8.21668	DOWN
CXCL11	-0.621163	2.52576	-4.44676	1.08905939808087e-05	0.000131419	2.83499	DOWN
MMP12	-0.61712	4.43635	-4.06208	5.69870945525429e-05	0.000538395	1.27867	DOWN
HIST1H4C	-0.578522	0.616645	-4.46796	9.90520568855129e-06	0.000121322	2.92453	DOWN
SPRR1A	-0.569195	0.911364	-4.11698	4.53463513813884e-05	0.000444721	1.49279	DOWN
CXCL10	-0.566319	3.76703	-3.67366	0.000266608	0.00196816	-0.159366	DOWN
HYAL1	-0.562317	1.66703	-5.02959	7.00624681602617e-07	1.26896943207899e-05	5.43733	DOWN
DUSP4	-0.556922	2.40692	-4.34145	1.73461661567734e-05	0.000196033	2.39604	DOWN
HIST1H4D	-0.556866	0.730595	-4.26652	2.40202475493984e-05	0.00025735	2.0896	DOWN
IL1RN	-0.553867	2.45171	-5.01439	7.55290290908072e-07	1.34966791491191e-05	5.36579	DOWN
HIST2H2AC	-0.546332	1.4837	-5.18823	3.16323316746075e-07	6.32808187790795e-06	6.19547	DOWN
BIRC3	-0.545795	2.49719	-6.16491	1.51964182615143e-09	6.24611577604789e-08	11.3155	DOWN
HIST1H1E	-0.54345	0.869373	-3.99112	7.62756287293552e-05	0.000690004	1.00588	DOWN
ANXA1	-0.542216	3.90516	-5.70273	2.08680438860157e-08	6.18306565064474e-07	8.79713	DOWN
SPRR1B	-0.538766	0.652649	-5.02031	7.33531758479282e-07	1.31438421681763e-05	5.39362	DOWN
RARRES3	-0.537546	4.16859	-4.10091	4.8495579149954e-05	0.000469568	1.42985	DOWN
IL1B	-0.521497	2.57552	-4.30739	2.01249708271717e-05	0.000222556	2.25611	DOWN
FOS	-0.514507	6.02602	-4.27095	2.35652404095087e-05	0.000253307	2.10759	DOWN
POSTN	-0.513578	4.32771	-3.44687	0.000618064	0.00391741	-0.935988	DOWN
HIST1H3B	-0.510989	0.684152	-3.93363	9.62908352512393e-05	0.000838904	0.788172	DOWN
MYEOV	-0.507707	2.88212	-4.43634	1.14083400992407e-05	0.000136991	2.79115	DOWN
FN1	-0.494736	5.16199	-3.16732	0.00163864	0.00861318	-1.82844	DOWN
EMP1	-0.493805	3.75222	-5.92628	5.99980795410818e-09	2.08344395002143e-07	9.9942	DOWN
HIST1H2AJ	-0.491883	0.505244	-4.67959	3.76476493293478e-06	5.36629703140667e-05	3.83969	DOWN
TNC	-0.490588	3.20605	-3.88643	0.000116349	0.000983889	0.611621	DOWN
HIST1H1B	-0.486406	0.708937	-3.83197	0.000144394	0.00118324	0.41039	DOWN
BCL2A1	-0.481901	2.09423	-4.74895	2.71970523543377e-06	4.07865191772755e-05	4.148	DOWN
COL10A1	-0.480818	2.19611	-3.27029	0.00115328	0.00649591	-1.50808	DOWN
KRT6A	-0.463243	0.788321	-4.51214	8.11903484492483e-06	0.000102588	3.11237	DOWN
TSPAN1	-0.461586	6.71653	-4.18714	3.37362399145995e-05	0.000345109	1.77034	DOWN
INHBA	-0.460881	2.32666	-4.44158	1.11449834971935e-05	0.000134075	2.81319	DOWN
SRGN	-0.460352	4.96744	-3.87636	0.000121111	0.00101932	0.574214	DOWN
PHLDA1	-0.459986	4.14709	-5.15099	3.81933284639695e-07	7.45036193194067e-06	6.01564	DOWN
HIST1H3C	-0.458228	0.535008	-4.6078	5.24898565160741e-06	7.13898499907855e-05	3.52491	DOWN
GJB5	-0.457589	1.34165	-3.51828	0.000476574	0.00316827	-0.696488	DOWN
PTPRR	-0.453468	1.42546	-5.71132	1.99058477438873e-08	5.93388170569303e-07	8.84242	DOWN
KLK11	-0.453004	1.56295	-3.64344	0.000298985	0.00216955	-0.265559	DOWN
HIST1H1D	-0.452211	0.550137	-4.01423	6.93986872163165e-05	0.000638709	1.09424	DOWN
DUSP1	-0.451141	5.3772	-4.54421	7.02042116815466e-06	9.11594479457927e-05	3.24981	DOWN
HIST1H2BC	-0.449358	1.35347	-4.26134	2.45625050046419e-05	0.000262299	2.0686	DOWN
HIST1H2BI	-0.446659	0.403605	-4.26517	2.41610001142715e-05	0.000258717	2.0841	DOWN
SULF1	-0.44552	3.93436	-3.35826	0.000848101	0.00506095	-1.22666	DOWN
S100A8	-0.444447	2.19386	-3.78987	0.000170329	0.00135937	0.256667	DOWN
NXPH4	-0.443761	1.21823	-3.40573	0.000716484	0.00442103	-1.07185	DOWN
FCGR3A	-0.43892	3.08124	-3.49818	0.000512989	0.00336692	-0.76438	DOWN
IL1A	-0.437722	0.992339	-5.64963	2.78978191637338e-08	7.96022478736369e-07	8.51865	DOWN
HLA-DRA	-0.435591	7.82402	-3.2439	0.00126304	0.00697986	-1.59113	DOWN
GBP1	-0.435093	3.11732	-4.54651	6.94738555501623e-06	9.0468448201458e-05	3.2597	DOWN
CD55	-0.432315	5.10957	-4.26264	2.4425981135662e-05	0.000260984	2.07384	DOWN
HIST1H3F	-0.431629	0.519725	-4.29106	2.16030228221091e-05	0.000236366	2.18939	DOWN
RAB27B	-0.431395	1.35664	-5.1866	3.18943946189131e-07	6.37399712868789e-06	6.1876	DOWN
FGFBP1	-0.425824	2.6939	-3.73416	0.000211446	0.00162081	0.0557033	DOWN
TNFAIP6	-0.425395	1.63238	-4.62623	4.82168585776455e-06	6.65019137495203e-05	3.6053	DOWN
HIST1H4B	-0.423819	0.484772	-3.95331	8.89363010007433e-05	0.000785664	0.862368	DOWN
HIST1H2AB	-0.42067	0.391131	-4.59865	5.47437121356769e-06	7.40438951779857e-05	3.48512	DOWN
CCDC68	-0.42004	1.6229	-6.39713	3.83067771482405e-10	1.91876785280893e-08	12.6436	DOWN
COL12A1	-0.419882	3.89641	-3.71853	0.000224566	0.00170482	-0.000184812	DOWN
APOL1	-0.419543	4.7071	-3.76862	0.00018503	0.00145184	0.179693	DOWN
GREM1	-0.418017	2.60371	-3.32058	0.000968229	0.00562527	-1.34806	DOWN
GBP3	-0.417052	3.46641	-4.30624	2.02255835828781e-05	0.000223291	2.25141	DOWN
AGR2	-0.416896	7.79684	-3.30829	0.00101072	0.00583751	-1.38739	DOWN
RGS1	-0.416813	2.79589	-3.96568	8.45916938622286e-05	0.000752374	0.909158	DOWN
HIST1H2BH	-0.41655	1.76725	-3.97336	8.19930568067725e-05	0.000732786	0.938314	DOWN
DUSP5	-0.41391	3.17894	-4.72979	2.9764057935274e-06	4.38952616462607e-05	4.06245	DOWN
ERRFI1	-0.410283	3.9919	-5.51669	5.71463477157794e-08	1.46878112862669e-06	7.83145	DOWN
EGLN3	-0.409997	2.84065	-4.47395	9.64239078140513e-06	0.000118697	2.94992	DOWN
FOSL1	-0.409702	2.94613	-3.93654	9.51702753167864e-05	0.000830249	0.7991	DOWN
BNIP3L	-0.406508	3.75679	-5.55491	4.65649845412561e-08	1.23573878352371e-06	8.0276	DOWN
HIST1H2AH	-0.404794	0.517811	-4.00043	7.34299972640008e-05	0.000668874	1.04143	DOWN
HIST1H2AD	-0.404385	1.08361	-3.61381	0.000334286	0.00236953	-0.368869	DOWN
GBP4	-0.400827	2.47719	-3.48	0.000548142	0.00355065	-0.825456	DOWN
HIST1H3I	-0.39977	0.385574	-4.463	1.01276370936756e-05	0.000123582	2.90356	DOWN
DDIT4	-0.397999	5.31505	-4.83874	1.77472451052753e-06	2.81897644271547e-05	4.55325	DOWN
SLC6A14	-0.395553	1.69218	-3.40538	0.000717378	0.00442375	-1.07299	DOWN
GSKIP	-0.394568	4.04396	-5.6096	3.46715135632737e-08	9.59137538917366e-07	8.31024	DOWN
FAS	-0.394217	2.31394	-5.69296	2.20161597892118e-08	6.46456505954591e-07	8.74574	DOWN
KLK7	-0.392661	1.06783	-3.27094	0.00115072	0.00648358	-1.50605	DOWN
MDM2	-0.389896	2.36833	-6.39753	3.82157538534804e-10	1.91876785280893e-08	12.6459	DOWN
KLK12	-0.388679	1.31442	-3.19058	0.0015149	0.00808208	-1.75696	DOWN
HIST1H2BL	-0.388325	0.630716	-4.07814	5.33168561008617e-05	0.000509123	1.34103	DOWN
TNNT1	-0.386844	0.981904	-3.56511	0.000400929	0.00274937	-0.536938	DOWN
ANTXR2	-0.385307	2.85166	-5.68925	2.24688936723927e-08	6.57777701904051e-07	8.72622	DOWN
MXRA5	-0.384531	2.95841	-3.4105	0.000704362	0.0043641	-1.05617	DOWN
HIST1H4L	-0.38222	0.293578	-4.18385	3.4210488221695e-05	0.00034776	1.75723	DOWN
RAB31	-0.381338	3.08852	-3.65805	0.00028289	0.0020735	-0.214302	DOWN
GZMA	-0.381118	2.50737	-3.52364	0.000467284	0.00311496	-0.678327	DOWN
SGMS2	-0.377862	2.26892	-5.42412	9.337402943401e-08	2.23015898349401e-06	7.36144	DOWN
HIST1H2AI	-0.37589	0.813995	-3.48574	0.000536816	0.00348477	-0.806221	DOWN
HIST1H2AM	-0.375325	0.705882	-3.86993	0.000124249	0.00104215	0.550372	DOWN
IGFL2	-0.374747	0.800293	-4.40084	1.33566189606549e-05	0.000156266	2.6424	DOWN
PBK	-0.374544	3.42168	-4.42395	1.20551231395338e-05	0.000143526	2.73911	DOWN
GALNT5	-0.374352	2.89916	-4.58107	5.93376791264055e-06	7.92720631439735e-05	3.40887	DOWN
HIST1H2BO	-0.373598	0.635179	-3.40062	0.000729669	0.00448261	-1.0886	DOWN
LOX	-0.37342	2.06448	-4.20936	3.0693183638273e-05	0.000318056	1.85913	DOWN
PRRX1	-0.371048	1.52392	-4.22706	2.84578466998261e-05	0.000297887	1.93019	DOWN
ARNTL2	-0.370929	2.26641	-5.89092	7.32665484845432e-09	2.45286384969193e-07	9.80217	DOWN
SERPINE1	-0.369937	3.42717	-3.17307	0.00160722	0.00849635	-1.81082	DOWN
HIST1H3D	-0.369033	1.46902	-3.52477	0.000465355	0.00310528	-0.674512	DOWN
ADM	-0.368377	3.12583	-4.54429	7.01801182650346e-06	9.11594479457927e-05	3.25013	DOWN
AIM2	-0.368217	0.938154	-4.39043	1.39859371607936e-05	0.000162591	2.59898	DOWN
HIST1H2BM	-0.36729	0.345195	-4.03697	6.32097162025413e-05	0.000588171	1.18165	DOWN
PLAUR	-0.367282	4.04468	-5.20059	2.97063171819571e-07	5.99174276013007e-06	6.25542	DOWN
CDKN1A	-0.367255	5.52334	-4.4815	9.32111598810128e-06	0.000115394	2.98193	DOWN
PLA2G3	-0.366248	0.67506	-4.73069	2.9639736652046e-06	4.38402108226544e-05	4.06642	DOWN
SPRR2D	-0.366107	0.468548	-4.47346	9.66396288268667e-06	0.000118813	2.94781	DOWN
HIST1H2AL	-0.365501	0.446486	-4.15	3.94745131785083e-05	0.000394644	1.62287	DOWN
SDCBP2	-0.364463	3.98321	-3.55437	0.000417205	0.00283911	-0.573693	DOWN
HIST1H3J	-0.364222	0.392809	-4.52434	7.6829464272459e-06	9.79625688656321e-05	3.16455	DOWN
TWSG1	-0.363415	3.04095	-5.25437	2.25696194656086e-07	4.73261239008505e-06	6.51774	DOWN
F3	-0.363131	3.92165	-3.97533	8.13390221689737e-05	0.000728406	0.945799	DOWN
ADGRG6	-0.36268	1.80222	-4.1845	3.41155048250394e-05	0.000347272	1.75984	DOWN
SPOCK1	-0.361492	1.49932	-3.58683	0.0003698	0.00256688	-0.462247	DOWN
S100A14	-0.361062	6.81219	-3.58855	0.000367433	0.00255546	-0.456311	DOWN
RGS2	-0.360416	3.07328	-3.78679	0.000172388	0.0013736	0.245492	DOWN
STARD4	-0.360019	2.47218	-5.19022	3.13139152717524e-07	6.27078763391892e-06	6.20513	DOWN
APOL6	-0.359818	3.20281	-5.43831	8.66420547550858e-08	2.09750882865063e-06	7.43304	DOWN
CCL4	-0.358469	1.93166	-3.97326	8.20259869503606e-05	0.000732786	0.937939	DOWN
ALOX5AP	-0.358011	2.82723	-3.97309	8.20840960870733e-05	0.000732786	0.937277	DOWN
FGL2	-0.356605	2.18608	-3.7708	0.000183469	0.00144307	0.187565	DOWN
STEAP1	-0.354591	3.52567	-4.30766	2.01010310887479e-05	0.000222543	2.25723	DOWN
CASP1	-0.353267	3.45355	-3.40412	0.000720606	0.00443667	-1.07712	DOWN
HIST1H2BE	-0.353114	0.510917	-4.04624	6.08404432995398e-05	0.000569035	1.21741	DOWN
LAMA3	-0.352826	2.67309	-4.06191	5.7025529548989e-05	0.000538498	1.27804	DOWN
CCL3	-0.351979	1.89251	-3.83391	0.000143294	0.00117749	0.417508	DOWN
SLC2A3	-0.348821	2.31269	-3.76047	0.000190979	0.00149314	0.150279	DOWN
SERPINB8	-0.348593	2.00455	-7.03596	7.03502561468772e-12	5.46749907395472e-10	16.5064	DOWN
HIST2H2AB	-0.347599	0.348883	-3.88616	0.000116473	0.000984518	0.610623	DOWN
AHNAK	-0.34637	4.45728	-3.90899	0.000106317	0.000910456	0.695727	DOWN
SOCS3	-0.343494	4.22251	-3.81471	0.000154542	0.00125226	0.347161	DOWN
ISG20	-0.343309	1.88786	-5.45252	8.03743732099661e-08	1.97507164280701e-06	7.5049	DOWN
RPS27L	-0.343288	3.01202	-6.44732	2.8289443956971e-10	1.47746335972607e-08	12.936	DOWN
PRDM1	-0.342121	2.12424	-5.16692	3.52405845921978e-07	6.92958683974091e-06	6.0924	DOWN
STOM	-0.341743	4.44461	-4.05473	5.87453124417694e-05	0.000552353	1.25022	DOWN
GPR183	-0.341253	2.11078	-3.77255	0.000182226	0.00143387	0.193886	DOWN
ARL4C	-0.340181	3.06745	-3.64026	0.000302601	0.00218768	-0.276691	DOWN
CLEC5A	-0.339676	0.740959	-5.50448	6.09913745498887e-08	1.54930748451306e-06	7.76909	DOWN
CCL3L3	-0.339275	1.1917	-4.13916	4.1316768819201e-05	0.000409716	1.58008	DOWN
TGFA	-0.338882	2.48569	-6.01497	3.61994583469105e-09	1.35041217471284e-07	10.4801	DOWN
MMP10	-0.33822	1.37359	-3.77714	0.000178997	0.00141205	0.210509	DOWN
SLC1A1	-0.337858	2.24584	-4.0472	6.06004373083692e-05	0.000567061	1.22111	DOWN
FCER1G	-0.337681	4.13803	-3.12697	0.00187572	0.00962431	-1.95131	DOWN
EVI2A	-0.337512	1.40206	-4.21895	2.94621406559427e-05	0.000307087	1.8976	DOWN
KCTD9	-0.336117	2.63136	-5.53394	5.21104796381456e-08	1.35535689736133e-06	7.91981	DOWN
IL1R2	-0.335259	1.77598	-3.43186	0.00065241	0.00409928	-0.985737	DOWN
AQP9	-0.334559	1.17638	-3.60664	0.000343396	0.00242095	-0.393743	DOWN
MMP13	-0.332627	0.566266	-4.70773	3.30110649155306e-06	4.79615509177052e-05	3.96427	DOWN
ERO1L	-0.33242	4.32647	-5.09304	5.11015405688687e-07	9.61406025015653e-06	5.73802	DOWN
B3GALT5	-0.332387	1.23309	-3.7173	0.000225627	0.00170944	-0.00455878	DOWN
TREM1	-0.332145	0.883191	-4.79557	2.1808823419967e-06	3.37915986297511e-05	4.35754	DOWN
HIST1H2BB	-0.331867	0.214583	-4.13744	4.16164365596399e-05	0.000412479	1.5733	DOWN
TRIM22	-0.331133	2.37475	-3.84607	0.000136573	0.00112908	0.462249	DOWN
BIK	-0.331115	4.38605	-3.71763	0.000225341	0.0017086	-0.00338199	DOWN
ZNF460	-0.330909	0.618398	-4.49329	8.8394923198575e-06	0.000110727	3.03204	DOWN
FUT8	-0.330229	2.94597	-4.78685	2.27310771234522e-06	3.50266046784274e-05	4.31822	DOWN
SLC7A11	-0.330002	1.73326	-4.28435	2.22394840537494e-05	0.000242112	2.16207	DOWN
C8orf4	-0.329745	4.16348	-3.22509	0.00134708	0.00736324	-1.64992	DOWN
SAMD9L	-0.329717	1.72313	-4.11554	4.56188783251246e-05	0.0004465	1.48718	DOWN
EVI2B	-0.329704	2.04405	-3.64245	0.000300109	0.00217448	-0.269033	DOWN
WARS	-0.329224	4.80791	-3.99273	7.57751958046642e-05	0.000686746	1.01203	DOWN
SLC41A2	-0.328805	2.13058	-5.30186	1.76727413616605e-07	3.8372576448794e-06	6.75139	DOWN
ADAM9	-0.32826	4.45402	-4.49065	8.94533832995339e-06	0.000111731	3.0208	DOWN
DAPP1	-0.326938	1.28775	-4.99419	8.3435065725913e-07	1.46685436466966e-05	5.271	DOWN
HIF1A	-0.326087	4.29795	-4.27715	2.29432398972193e-05	0.000248392	2.13275	DOWN
PMAIP1	-0.325586	2.76569	-4.55574	6.66171011078176e-06	8.71540364192791e-05	3.29941	DOWN
HIST1H3A	-0.325067	0.381377	-4.08343	5.21566383749184e-05	0.000499505	1.36164	DOWN
SFN	-0.32488	6.84172	-3.40314	0.000723125	0.00444939	-1.08033	DOWN
IL18	-0.324396	3.24329	-4.35737	1.6177484358346e-05	0.000184207	2.46176	DOWN
PSD3	-0.323521	1.35542	-6.10228	2.18838201923922e-09	8.60631763991969e-08	10.9644	DOWN
TRIM7	-0.322619	0.814996	-4.03636	6.3369845595844e-05	0.000588756	1.17928	DOWN
CCL4L2	-0.321983	1.6152	-3.75711	0.00019349	0.00150856	0.13814	DOWN
MSR1	-0.321022	1.42102	-3.69752	0.000243409	0.00182092	-0.0749493	DOWN
GAS1	-0.320804	1.33106	-3.19327	0.00150115	0.0080262	-1.74865	DOWN
GSR	-0.320597	5.21541	-4.96965	9.41170281405654e-07	1.62978072160298e-05	5.15633	DOWN
SERPINB2	-0.318304	0.340992	-5.26703	2.11484408468967e-07	4.4729180776077e-06	6.57986	DOWN
FDFT1	-0.317719	5.43551	-4.74972	2.70980079424615e-06	4.06989636160359e-05	4.15146	DOWN
MRC1	-0.317278	1.66624	-3.18941	0.00152087	0.0081117	-1.76054	DOWN
TMEM45A	-0.317143	0.966543	-5.93976	5.55855582433482e-09	1.96505985233931e-07	10.0676	DOWN
ADAM12	-0.316779	1.41957	-3.32584	0.000950559	0.00553574	-1.33119	DOWN
HSPA4L	-0.316701	1.07186	-4.97843	9.01481497064139e-07	1.5726695974827e-05	5.19734	DOWN
OLR1	-0.316163	1.24774	-3.35494	0.000858093	0.00511435	-1.2374	DOWN
IL6	-0.314701	1.30387	-3.33556	0.000918715	0.00539359	-1.29998	DOWN
HIST1H2BJ	-0.314348	1.36777	-3.21069	0.00141489	0.00765062	-1.69471	DOWN
P4HA1	-0.314269	4.3981	-4.32588	1.85677056146967e-05	0.000208036	2.33194	DOWN
MYOF	-0.314183	3.87948	-4.25478	2.52660526133191e-05	0.000269079	2.04204	DOWN
HIST1H4A	-0.314124	0.386241	-3.86868	0.000124869	0.0010469	0.545732	DOWN
RAET1L	-0.312676	0.905675	-4.77648	2.38776716580458e-06	3.65818768066175e-05	4.27151	DOWN
PLK2	-0.312614	2.56424	-3.99846	7.40251328764736e-05	0.000673378	1.03388	DOWN
FCGR2A	-0.312176	2.25577	-3.46905	0.000570386	0.00368078	-0.862094	DOWN
BCAT1	-0.310961	0.925351	-4.60535	5.30842126210767e-06	7.20481153280518e-05	3.51426	DOWN
GJB4	-0.310935	1.13502	-4.28886	2.1809391883358e-05	0.000238092	2.18045	DOWN
KRT7	-0.310009	1.34123	-3.13507	0.00182572	0.00942705	-1.92676	DOWN
DSC2	-0.309975	3.17339	-4.75613	2.62905219825814e-06	3.96687113273388e-05	4.18017	DOWN
LIMA1	-0.309419	4.58543	-4.37103	1.5234570306995e-05	0.000174997	2.51836	DOWN
SAMD9	-0.307996	1.82818	-3.92906	9.80830145311926e-05	0.000850733	0.770956	DOWN
FAM46A	-0.307947	2.39457	-4.51007	8.19520440258127e-06	0.000103284	3.10355	DOWN
STS	-0.30757	1.99754	-4.8866	1.40972381830621e-06	2.31041347125751e-05	4.77205	DOWN
PALLD	-0.307388	3.50821	-3.95446	8.85247107722744e-05	0.000782381	0.866701	DOWN
SEMG1	-0.30538	0.537202	-3.70089	0.000240284	0.00180029	-0.0629631	DOWN
ERI1	-0.303857	1.99202	-5.99314	4.10171947268824e-09	1.50153599761868e-07	10.3599	DOWN
ANGPTL4	-0.303568	1.95557	-3.49174	0.000525186	0.00342593	-0.786038	DOWN
NCF2	-0.303549	2.27434	-3.25259	0.00122588	0.0068149	-1.56386	DOWN
TMEM263	-0.303138	3.08697	-4.66801	3.97334361490327e-06	5.6186234438903e-05	3.78859	DOWN
TMED7	-0.303112	4.57856	-3.92854	9.8285436663293e-05	0.000852112	0.769031	DOWN
GALNT1	-0.301147	4.27387	-4.92107	1.19288273484976e-06	1.98952489075401e-05	4.93086	DOWN
ATP6V1B2	-0.299636	3.64193	-5.53711	5.12324388318385e-08	1.33606832825773e-06	7.93609	DOWN
PPP2R2A	-0.298906	3.17269	-5.33388	1.49701882163192e-07	3.33550780678738e-06	6.91001	DOWN
PTPN13	-0.297547	1.44006	-3.67539	0.000264857	0.00195754	-0.153257	DOWN
SPRR2A	-0.29714	0.558681	-3.14808	0.001748	0.00908875	-1.88721	DOWN
SAMSN1	-0.294468	1.37722	-4.18381	3.42166575940785e-05	0.00034776	1.75706	DOWN
OASL	-0.293675	2.17347	-3.56431	0.000402112	0.0027517	-0.53966	DOWN
DOCK5	-0.293527	1.80386	-5.22463	2.62806068141458e-07	5.38380353165916e-06	6.37239	DOWN
PLXDC2	-0.293478	1.8178	-3.30589	0.00101922	0.00587963	-1.39505	DOWN
EGR3	-0.293194	1.32646	-3.72061	0.000222775	0.00169439	0.00724774	DOWN
CLEC2B	-0.293053	1.24957	-4.59135	5.66099495651494e-06	7.61997156174194e-05	3.4534	DOWN
APOL2	-0.292717	3.42955	-4.00565	7.18790990011626e-05	0.000657518	1.06139	DOWN
GLIPR1	-0.29241	1.66803	-3.84725	0.000135939	0.00112478	0.466588	DOWN
EIF4E3	-0.292321	1.51889	-5.42159	9.46253575021882e-08	2.25729308974465e-06	7.3487	DOWN
C2orf88	-0.291646	1.19791	-4.48378	9.22618598348325e-06	0.000114291	2.9916	DOWN
B2M	-0.2916	9.18089	-4.0903	5.06884051371532e-05	0.000488069	1.3884	DOWN
BHLHE40	-0.291387	5.53504	-4.15922	3.79691835556378e-05	0.000381151	1.65936	DOWN
PPAPDC1A	-0.291123	1.10643	-3.68108	0.000259184	0.00192204	-0.133184	DOWN
PKIB	-0.289819	1.61727	-3.29303	0.00106591	0.00610405	-1.43604	DOWN
GJB2	-0.289758	4.32873	-3.72247	0.00022119	0.00168758	0.0138763	DOWN
JAK2	-0.289595	1.87971	-4.50153	8.51747056918283e-06	0.00010707	3.0671	DOWN
NRP1	-0.289343	1.96722	-3.89777	0.000111198	0.000944819	0.653851	DOWN
GUCY1A3	-0.288422	1.49821	-3.53828	0.000442762	0.00298195	-0.628585	DOWN
SULT1C3	-0.288177	0.495357	-3.95065	8.98978389434939e-05	0.000792728	0.852324	DOWN
CYP2C18	-0.28804	0.962722	-4.56649	6.34293983775931e-06	8.37670106018315e-05	3.34578	DOWN
CLIC4	-0.287995	4.35333	-3.13575	0.00182161	0.00941079	-1.92471	DOWN
ME2	-0.287972	2.78149	-5.05103	6.29983096128393e-07	1.1541832495486e-05	5.53857	DOWN
KITLG	-0.287246	2.31008	-3.97634	8.10076444281422e-05	0.000727101	0.949614	DOWN
CD274	-0.284574	0.962345	-4.52762	7.56964771023665e-06	9.67699415176141e-05	3.1786	DOWN
WISP1	-0.284335	1.52659	-3.87464	0.000121943	0.00102545	0.567832	DOWN
APOL4	-0.282828	1.45502	-4.08365	5.21100221230323e-05	0.000499303	1.36248	DOWN
GPRC5A	-0.282706	5.77958	-3.45736	0.000595073	0.00379997	-0.901101	DOWN
PRSS48	-0.282397	0.203496	-3.89572	0.000112112	0.000951136	0.64621	DOWN
LY96	-0.281277	1.98281	-3.26395	0.00117883	0.00660964	-1.52811	DOWN
TNFRSF10A	-0.280852	3.05753	-5.02353	7.21938618138103e-07	1.29717136112245e-05	5.40879	DOWN
CARD16	-0.280781	2.32937	-4.54753	6.91521563619736e-06	9.0146652353258e-05	3.26409	DOWN
HBEGF	-0.280206	3.45363	-3.23888	0.00128499	0.00707524	-1.60686	DOWN
AHNAK2	-0.279858	1.22956	-3.46856	0.00057141	0.0036849	-0.863744	DOWN
ELL2	-0.27961	2.15074	-4.96969	9.40974177256552e-07	1.62978072160298e-05	5.15653	DOWN
VPS37A	-0.279572	2.21025	-6.08857	2.36924811933138e-09	9.24337139782971e-08	10.8879	DOWN
SGCB	-0.278774	3.10389	-4.72268	3.07755114130207e-06	4.50477123336331e-05	4.03076	DOWN
LIPG	-0.278427	1.99306	-4.70083	3.40945548376098e-06	4.91892627809076e-05	3.93365	DOWN
CD69	-0.278156	1.0815	-4.1819	3.44937641781775e-05	0.000350031	1.74948	DOWN
TPM1	-0.27773	4.66624	-4.4601	1.02599144189477e-05	0.000124919	2.89131	DOWN
FECH	-0.277358	2.08573	-5.69048	2.2317284169274e-08	6.54317380921004e-07	8.73271	DOWN
NAMPT	-0.276323	3.78674	-3.74137	0.000205644	0.00158502	0.0815461	DOWN
ASAH1	-0.276219	4.72249	-5.34781	1.39241120456066e-07	3.13092691633989e-06	6.97925	DOWN
ACSL1	-0.275835	2.96372	-3.62924	0.000315437	0.00225798	-0.315157	DOWN
SEMA7A	-0.275309	1.69478	-3.92345	0.00010032	0.00086592	0.749903	DOWN
FHL2	-0.274323	4.45044	-4.90369	1.29784102767466e-06	2.14221145661844e-05	4.85067	DOWN
CCL8	-0.274116	0.993979	-3.53007	0.00045636	0.0030588	-0.656501	DOWN
PLEK2	-0.273775	5.40831	-4.31409	1.95468525662249e-05	0.00021691	2.28355	DOWN
ANXA2	-0.273081	6.59793	-4.59654	5.52763603555664e-06	7.46612081078461e-05	3.47596	DOWN
CYTIP	-0.272664	1.68871	-3.76885	0.000184867	0.00145173	0.180509	DOWN
OAS3	-0.272288	3.66632	-3.45746	0.000594858	0.00379983	-0.900769	DOWN
DCTN6	-0.271995	3.3825	-5.1841	3.23019084897431e-07	6.43573629472653e-06	6.17548	DOWN
KDELR3	-0.271219	4.31729	-3.62571	0.000319656	0.00227885	-0.327455	DOWN
TC2N	-0.271005	3.35575	-3.55939	0.000409518	0.00279457	-0.556518	DOWN
C4orf3	-0.269789	4.78448	-5.4527	8.0297504175951e-08	1.97507164280701e-06	7.50582	DOWN
MXD1	-0.269579	3.33094	-3.82699	0.000147253	0.00120415	0.392136	DOWN
MTUS1	-0.269259	2.61416	-4.28263	2.24053101852083e-05	0.000243507	2.15508	DOWN
SPATA18	-0.267886	1.2275	-4.35451	1.63817773775563e-05	0.000186425	2.44994	DOWN
KRT16	-0.267868	0.58201	-3.26634	0.00116912	0.00656834	-1.52055	DOWN
AGPAT5	-0.267664	3.57218	-4.38311	1.44450799394403e-05	0.00016671	2.56853	DOWN
TNFSF13B	-0.267232	1.33166	-3.65698	0.000284042	0.00207883	-0.218065	DOWN
FAP	-0.267143	1.31905	-3.21736	0.00138308	0.00750975	-1.67398	DOWN
C4BPB	-0.267122	1.75826	-3.26345	0.00118086	0.00661552	-1.52968	DOWN
JAG1	-0.266796	3.68629	-4.39899	1.34665725284471e-05	0.000157271	2.63467	DOWN
ADAMTS12	-0.266634	1.58544	-3.50082	0.000508064	0.00334131	-0.755487	DOWN
TMTC3	-0.266149	1.83325	-5.00016	8.1016204630029e-07	1.43075055696945e-05	5.29901	DOWN
GADD45A	-0.265879	3.73605	-4.82642	1.88251896655682e-06	2.970921350525e-05	4.49724	DOWN
GBP5	-0.265776	1.15587	-3.16752	0.00163756	0.00861125	-1.82784	DOWN
PPP2CB	-0.265136	4.07539	-5.7734	1.41317218661305e-08	4.36545382883542e-07	9.17122	DOWN
BCL10	-0.262673	3.85689	-4.60832	5.2364309922491e-06	7.1268589981375e-05	3.52718	DOWN
CXCL6	-0.262588	1.01264	-3.33724	0.000913292	0.00537142	-1.29455	DOWN
RNF19B	-0.262383	4.46441	-5.03357	6.86963805242962e-07	1.24691252323294e-05	5.45609	DOWN
UGT8	-0.261517	3.8994	-4.06235	5.69220232202483e-05	0.000538299	1.27974	DOWN
CRYZ	-0.261475	3.02761	-3.70892	0.000233005	0.00175583	-0.0344209	DOWN
BAG2	-0.261261	1.41783	-3.54206	0.00043663	0.00294368	-0.615712	DOWN
CNOT7	-0.261116	2.7549	-4.97661	9.09564436864602e-07	1.58204436021254e-05	5.18884	DOWN
RHOF	-0.260958	0.864036	-5.33754	1.4688346787398e-07	3.28017413718574e-06	6.92817	DOWN
IL24	-0.260625	1.14715	-3.22989	0.00132515	0.00726161	-1.63494	DOWN
DDX60	-0.25996	2.42812	-3.25227	0.00122723	0.00681851	-1.56486	DOWN
FCGR3B	-0.259655	0.866586	-3.20234	0.00145562	0.00783196	-1.72058	DOWN
LMAN1	-0.25948	4.059	-3.63955	0.000303406	0.00219108	-0.279153	DOWN
PTAFR	-0.258813	1.82685	-3.2995	0.00104215	0.00599078	-1.41542	DOWN
GNB4	-0.258544	1.34563	-3.84207	0.000138752	0.0011442	0.447506	DOWN
PDE5A	-0.257748	1.55441	-3.93314	9.6483390417035e-05	0.000839834	0.786306	DOWN
DRAM1	-0.257176	2.99639	-4.23916	2.70201032344056e-05	0.000284663	1.97893	DOWN
LCP2	-0.257109	1.73421	-3.4462	0.000619557	0.00392433	-0.938208	DOWN
ZMAT3	-0.257043	1.89114	-4.19716	3.23292178783844e-05	0.000333246	1.81035	DOWN
SEC24D	-0.256903	2.8162	-4.61908	4.98339861886874e-06	6.82994135413186e-05	3.57407	DOWN
HMGCS1	-0.256568	4.43741	-3.58698	0.000369589	0.00256681	-0.46172	DOWN
TRIM69	-0.255627	2.11464	-5.0264	7.11784723004621e-07	1.28461826341848e-05	5.42228	DOWN
DPYD	-0.255585	1.14515	-3.72025	0.000223081	0.0016954	0.00597322	DOWN
FAM107B	-0.25499	2.76912	-3.45251	0.000605598	0.00385259	-0.917238	DOWN
SARAF	-0.254923	5.92216	-4.32344	1.87662910734154e-05	0.000210022	2.32192	DOWN
SOCS6	-0.2549	2.63051	-4.76955	2.46737027799396e-06	3.76937963295723e-05	4.24039	DOWN
WNT5A	-0.254319	1.99639	-3.45304	0.00060445	0.0038498	-0.915491	DOWN
CDC42	-0.254116	5.86172	-4.91503	1.22838046817755e-06	2.04226073593017e-05	4.90297	DOWN
CCRN4L	-0.253079	1.537	-6.07482	2.56536784610629e-09	9.89245841415351e-08	10.8114	DOWN
LEPROTL1	-0.253057	3.24959	-4.89162	1.37594052116122e-06	2.25882607769845e-05	4.79511	DOWN
FER1L6	-0.252486	0.645128	-3.52694	0.000461663	0.00308589	-0.667161	DOWN
TNFRSF10B	-0.251012	4.22028	-4.32264	1.88319724968365e-05	0.000210391	2.31863	DOWN
ITGAV	-0.250077	3.56207	-3.21405	0.00139877	0.00758024	-1.68427	DOWN
TRIM15	-0.249652	3.75147	-3.35185	0.000867517	0.00515679	-1.24742	DOWN
GK	-0.249226	2.06271	-3.62178	0.000324417	0.00231044	-0.341137	DOWN
SLC11A1	-0.248842	0.987037	-3.96258	8.56600182869361e-05	0.000760495	0.897432	DOWN
LMO4	-0.248762	2.68622	-3.63316	0.000310811	0.00223303	-0.301478	DOWN
UPP1	-0.248431	2.65489	-4.46766	9.91847813474401e-06	0.000121408	2.92326	DOWN
NDUFV2	-0.247865	2.15591	-4.77735	2.37793631507369e-06	3.6469759381925e-05	4.27543	DOWN
CCDC25	-0.247831	3.12385	-4.804	2.0950271119432e-06	3.2538545588745e-05	4.39567	DOWN
NAT1	-0.247635	1.96436	-4.16384	3.72343875749826e-05	0.000374736	1.6777	DOWN
SQRDL	-0.24661	4.78722	-3.92529	9.95794985958613e-05	0.000861044	0.756821	DOWN
FGD4	-0.246562	1.7802	-4.48638	9.11903626977079e-06	0.000113323	3.00263	DOWN
AIM1L	-0.246481	2.04187	-3.4058	0.000716285	0.00442103	-1.07159	DOWN
RASSF6	-0.246315	2.0959	-3.79592	0.000166346	0.00133302	0.278672	DOWN
SPRR3	-0.246126	0.341843	-3.26191	0.00118713	0.00664664	-1.53452	DOWN
GSDMA	-0.245859	1.23775	-3.23933	0.00128301	0.00707024	-1.60545	DOWN
UGDH	-0.245593	4.14714	-4.02102	6.74936094710475e-05	0.00062352	1.12028	DOWN
OSBPL8	-0.245355	2.6373	-3.54782	0.000427437	0.00289238	-0.596066	DOWN
REEP3	-0.245198	3.30184	-3.9849	7.82334707802344e-05	0.000705759	0.982184	DOWN
PDE4D	-0.244689	1.02027	-5.20828	2.85657649164541e-07	5.78552746524047e-06	6.29279	DOWN
FRMD6	-0.24459	1.1368	-3.94218	9.30272491508396e-05	0.000814821	0.820367	DOWN
SAT1	-0.244542	7.03711	-3.9617	8.59668798717272e-05	0.000762873	0.894091	DOWN
KLF9	-0.244315	2.28221	-3.22865	0.0013308	0.00728649	-1.63883	DOWN
GPC6	-0.244086	1.18961	-3.60281	0.00034836	0.00244978	-0.40702	DOWN
PDLIM5	-0.24396	3.31544	-4.54744	6.91807089542746e-06	9.0146652353258e-05	3.2637	DOWN
CHAC2	-0.243125	2.05619	-3.62512	0.000320372	0.00228246	-0.329526	DOWN
FAM114A1	-0.243058	3.30268	-4.19151	3.31159715897688e-05	0.000340103	1.78776	DOWN
CTSB	-0.242653	6.89597	-3.77963	0.000177273	0.00140278	0.219508	DOWN
KLF6	-0.242236	5.00019	-3.77759	0.000178687	0.00141055	0.21212	DOWN
IGSF6	-0.24195	1.7232	-3.16347	0.00166001	0.00870449	-1.84024	DOWN
LRRC40	-0.241703	2.39653	-4.56069	6.51301256735209e-06	8.54009342187632e-05	3.32076	DOWN
BMP2	-0.241555	2.34143	-3.25229	0.00122716	0.00681851	-1.56481	DOWN
GLIPR2	-0.241474	2.70117	-3.45976	0.000589913	0.00377194	-0.893086	DOWN
SGPP1	-0.241291	2.51156	-3.93073	9.74254800049649e-05	0.000847282	0.777235	DOWN
TTC9	-0.241201	1.45971	-3.57212	0.000390619	0.00268997	-0.512869	DOWN
SLA	-0.240724	1.27063	-3.75312	0.000196501	0.00152839	0.123792	DOWN
RAB8B	-0.240581	2.18518	-3.7125	0.000229828	0.00173724	-0.021681	DOWN
ALCAM	-0.239553	3.02992	-3.17697	0.0015862	0.00840522	-1.79884	DOWN
CD86	-0.23941	1.43536	-3.36931	0.000815602	0.00491797	-1.19081	DOWN
DUSP6	-0.239361	4.24697	-3.46477	0.000579305	0.00372234	-0.87638	DOWN
IRF1	-0.238656	3.86843	-3.19897	0.00147241	0.00790276	-1.73104	DOWN
ADORA2B	-0.238517	3.01715	-3.49725	0.000514733	0.00337261	-0.76751	DOWN
SPCS3	-0.238284	4.39193	-4.36439	1.56864747596919e-05	0.000179346	2.49081	DOWN
SLFN11	-0.238152	1.49616	-3.2844	0.00109832	0.00624403	-1.46344	DOWN
VPS4B	-0.238015	3.86319	-4.62574	4.83253205066986e-06	6.66046025421317e-05	3.60317	DOWN
LHFPL2	-0.237947	2.68173	-4.52321	7.72243052436266e-06	9.83379725745401e-05	3.15971	DOWN
ARRDC4	-0.23766	2.85476	-3.42985	0.000657136	0.00412104	-0.992373	DOWN
ITGA2	-0.237605	3.66196	-3.49467	0.000519611	0.00339672	-0.776203	DOWN
ESCO2	-0.237473	1.4072	-4.29682	2.10701665399522e-05	0.000231182	2.2129	DOWN
MFSD2A	-0.237392	2.7193	-3.45646	0.000597013	0.00380863	-0.904098	DOWN
TMED2	-0.237336	6.52204	-3.786	0.000172923	0.00137727	0.242607	DOWN
ARFGAP3	-0.237246	3.89618	-4.30746	2.01185127689851e-05	0.000222556	2.25641	DOWN
CDCA2	-0.237229	1.94236	-3.89947	0.000110444	0.000939228	0.660197	DOWN
EPB41L3	-0.237228	1.12348	-3.41658	0.000689195	0.00428368	-1.03616	DOWN
MIER1	-0.237097	2.58186	-4.12938	4.30489475298876e-05	0.000424742	1.54155	DOWN
SNAI2	-0.237061	1.82025	-3.46046	0.000588426	0.00376366	-0.890762	DOWN
TNFAIP8	-0.236847	1.41185	-4.81888	1.9515326682931e-06	3.06747731208028e-05	4.46304	DOWN
DDX60L	-0.236772	1.38001	-4.30629	2.02206764793119e-05	0.000223291	2.25164	DOWN
RPL17	-0.236546	4.0652	-4.77251	2.43302540612939e-06	3.72271895148782e-05	4.25369	DOWN
HOXD8	-0.236442	1.46667	-3.4064	0.000714747	0.00441448	-1.06962	DOWN
LONRF3	-0.23588	1.2699	-5.08584	5.29731732824156e-07	9.90906971094661e-06	5.70373	DOWN
ASPH	-0.235847	3.58253	-3.6195	0.000327216	0.00232699	-0.349087	DOWN
SLC30A7	-0.235809	2.50949	-4.28091	2.25726561847873e-05	0.000244923	2.14808	DOWN
DSE	-0.234876	0.945626	-4.53493	7.32284319685722e-06	9.4291836956245e-05	3.20993	DOWN
FZD3	-0.234844	1.12234	-4.56361	6.42676033610835e-06	8.45887776765337e-05	3.33337	DOWN
CAV2	-0.234799	1.68414	-3.45694	0.00059597	0.00380446	-0.902488	DOWN
RAB3B	-0.23438	0.476503	-4.77128	2.44730798600309e-06	3.74164925104375e-05	4.24814	DOWN
MAPK6	-0.234267	3.20004	-4.17243	3.5905654171755e-05	0.000362386	1.71182	DOWN
GTF2E2	-0.234114	3.88223	-4.36635	1.55516295900014e-05	0.00017822	2.49895	DOWN
DYNLT3	-0.233727	3.55125	-3.43588	0.000643047	0.00404824	-0.972441	DOWN
INPP4B	-0.233679	1.31305	-4.84034	1.76117421256234e-06	2.80427617504336e-05	4.56053	DOWN
HOPX	-0.233127	1.18082	-3.36805	0.000819234	0.00493531	-1.19489	DOWN
PCM1	-0.232451	2.68403	-3.87091	0.000123769	0.00103946	0.55398	DOWN
HIST1H4F	-0.232127	0.175414	-4.08109	5.26663644022754e-05	0.00050414	1.35253	DOWN
AIM1	-0.231918	3.71537	-3.51051	0.000490363	0.00324349	-0.722793	DOWN
INTS10	-0.231678	3.35326	-4.38417	1.43777626388953e-05	0.000166038	2.57293	DOWN
RP2	-0.231345	3.03951	-4.32865	1.83442517133768e-05	0.000205769	2.34334	DOWN
ERAP1	-0.231218	3.68184	-3.85683	0.000130878	0.00108797	0.50193	DOWN
SIAE	-0.231067	3.52057	-3.74724	0.000201028	0.00155348	0.102634	DOWN
HAVCR2	-0.229728	1.58435	-3.13401	0.00183222	0.00945452	-1.92999	DOWN
PLXNC1	-0.229372	1.17903	-3.67549	0.000264762	0.00195754	-0.152925	DOWN
PGAM1	-0.22932	4.11122	-4.73132	2.95510777760066e-06	4.37458698596439e-05	4.06926	DOWN
BICC1	-0.229163	1.24013	-3.57202	0.000390769	0.00269006	-0.513224	DOWN
UBASH3B	-0.228857	0.799882	-4.61072	5.17905796244064e-06	7.05858386878218e-05	3.53761	DOWN
ENTPD7	-0.228553	2.24142	-4.69507	3.50238117719336e-06	5.02889555390997e-05	3.90816	DOWN
MIB1	-0.228451	2.2487	-3.81039	0.000157185	0.00127104	0.331381	DOWN
IER3IP1	-0.228159	3.33052	-4.4087	1.28999245317739e-05	0.000151921	2.67522	DOWN
FPR2	-0.227798	0.504288	-4.00808	7.11680988520777e-05	0.000653152	1.07069	DOWN
TMED10	-0.227736	5.99139	-4.80841	2.05146714886225e-06	3.19379841895605e-05	4.41562	DOWN
SGK1	-0.227588	2.1685	-3.2673	0.00116528	0.00655242	-1.51754	DOWN
SERPINB1	-0.226823	6.40127	-3.31759	0.000978417	0.00567604	-1.35765	DOWN
GPR18	-0.226522	0.462788	-3.52921	0.000457812	0.00306539	-0.659434	DOWN
AGPAT9	-0.226005	1.54615	-3.68406	0.00025625	0.00190389	-0.12263	DOWN
PDK1	-0.225803	1.50682	-4.51148	8.143072803739e-06	0.000102759	3.10958	DOWN
STK17A	-0.225518	2.57625	-4.25003	2.57877978708875e-05	0.000273594	2.02282	DOWN
PHLDB2	-0.224829	0.875536	-3.80423	0.000161027	0.00129889	0.308909	DOWN
SCEL	-0.224498	0.498853	-3.22824	0.00133265	0.00729455	-1.64009	DOWN
BACH1	-0.224443	2.6181	-4.00153	7.31020804333215e-05	0.000666839	1.04561	DOWN
SLAMF9	-0.223969	0.466904	-4.76234	2.55306132003399e-06	3.87010107994317e-05	4.20799	DOWN
CHST11	-0.223872	1.55053	-3.27562	0.00113224	0.00639418	-1.49125	DOWN
FEM1C	-0.223666	2.89314	-4.18771	3.36537317660836e-05	0.000344722	1.77264	DOWN
SOD2	-0.223641	4.20248	-3.25465	0.00121723	0.0067772	-1.55739	DOWN
IKBIP	-0.22307	1.81592	-4.26822	2.38450467763003e-05	0.000255893	2.09648	DOWN
CLEC4A	-0.222691	1.46467	-3.34598	0.000885653	0.00524509	-1.26638	DOWN
CORO1C	-0.222545	4.70388	-6.21547	1.1296921238942e-09	4.84136110425994e-08	11.6011	DOWN
TMX3	-0.221833	2.24306	-4.22679	2.84900453381699e-05	0.000297906	1.92913	DOWN
CITED1	-0.221497	0.793697	-3.35015	0.00087272	0.00517965	-1.2529	DOWN
TFPI	-0.221156	1.21551	-3.71988	0.000223403	0.00169718	0.00463653	DOWN
SMCHD1	-0.220919	2.08381	-3.39378	0.000747683	0.00456892	-1.111	DOWN
GSTZ1	-0.220691	1.55305	-4.49626	8.7222969121322e-06	0.000109434	3.04465	DOWN
ASPHD2	-0.220629	1.78592	-3.21124	0.00141223	0.00764259	-1.693	DOWN
NTM	-0.220586	1.09619	-3.20445	0.00144526	0.00779117	-1.71407	DOWN
TYMS	-0.220362	3.83544	-3.12547	0.00188509	0.00966541	-1.95583	DOWN
HK2	-0.220347	4.64228	-3.3083	0.00101068	0.00583751	-1.38735	DOWN
MALT1	-0.219681	1.8399	-4.76038	2.57676841534923e-06	3.9000007275591e-05	4.19922	DOWN
B3GNT5	-0.219507	2.25089	-4.074	5.42400067036841e-05	0.000516427	1.32495	DOWN
TUBB2A	-0.219228	2.78018	-3.14626	0.00175869	0.0091315	-1.89276	DOWN
VAPA	-0.219194	3.32112	-4.78735	2.26774781916659e-06	3.49715283766754e-05	4.32046	DOWN
ARL5B	-0.218971	2.92877	-3.35182	0.000867584	0.00515679	-1.24749	DOWN
UBXN8	-0.218858	1.95532	-3.8936	0.000113069	0.000958639	0.638286	DOWN
SPRED1	-0.218452	2.88681	-3.4089	0.000708402	0.00437944	-1.06143	DOWN
ARRDC3	-0.218434	3.59855	-3.1632	0.00166151	0.00871001	-1.84106	DOWN
TRIM16	-0.217997	2.24247	-4.28846	2.18476554529897e-05	0.000238377	2.1788	DOWN
ANKRD37	-0.217903	1.54056	-3.59635	0.000356879	0.00249803	-0.429363	DOWN
ITGA1	-0.217851	2.17824	-3.59057	0.000364676	0.00253899	-0.449346	DOWN
ARHGAP29	-0.217536	0.923881	-4.68829	3.61509555000832e-06	5.16423386921319e-05	3.87814	DOWN
IFIT5	-0.215918	2.449	-3.50818	0.000494561	0.00326457	-0.730654	DOWN
ARPP19	-0.215704	4.11814	-3.79577	0.000166449	0.0013333	0.278098	DOWN
VGLL3	-0.215582	0.510146	-3.96062	8.63444037833716e-05	0.00076553	0.889997	DOWN
ETNK1	-0.215497	3.39119	-3.34711	0.000882123	0.00523051	-1.26272	DOWN
B3GNT2	-0.215031	3.7573	-4.38479	1.43387542642601e-05	0.000165776	2.57549	DOWN
RPL36AL	-0.214298	7.48201	-3.86729	0.000125558	0.00105223	0.540602	DOWN
IGF2BP3	-0.213702	0.483716	-3.51777	0.000477473	0.00317316	-0.698225	DOWN
PDCD1LG2	-0.21346	0.796562	-3.8234	0.000149348	0.001217	0.37898	DOWN
NBEAL1	-0.212131	0.685484	-4.08672	5.14485624066007e-05	0.000494143	1.37445	DOWN
MBD2	-0.212021	3.58376	-4.93712	1.10328530294336e-06	1.86228004264695e-05	5.00512	DOWN
LCOR	-0.210385	2.07327	-3.23055	0.00132218	0.00724941	-1.6329	DOWN
ST6GALNAC5	-0.210376	0.704079	-3.94693	9.12632218720371e-05	0.00080188	0.838245	DOWN
TRIM40	-0.210172	0.71872	-4.21728	2.96725234735039e-05	0.000308951	1.89091	DOWN
SLC2A5	-0.209846	0.811963	-3.97719	8.07270556314256e-05	0.00072558	0.952857	DOWN
TNFAIP3	-0.209651	3.42899	-3.1885	0.00152559	0.00813025	-1.76336	DOWN
SGK223	-0.209435	2.80696	-3.39445	0.000745893	0.0045594	-1.1088	DOWN
TNFSF4	-0.209077	1.05494	-3.36628	0.000824397	0.0049527	-1.20065	DOWN
CCDC109B	-0.208857	2.38596	-3.17007	0.00162352	0.00855359	-1.82001	DOWN
TNFRSF10D	-0.207898	2.24548	-3.22008	0.00137032	0.00745491	-1.66552	DOWN
RASSF8	-0.207621	0.847088	-3.63015	0.000314354	0.00225187	-0.311972	DOWN
DMXL2	-0.206793	1.45218	-3.81679	0.000153281	0.00124409	0.354789	DOWN
ENDOD1	-0.206394	3.49584	-4.25316	2.54428809935355e-05	0.000270374	2.03548	DOWN
STEAP2	-0.206372	1.90195	-3.13662	0.00181631	0.00939081	-1.92206	DOWN
ENTPD4	-0.206332	2.80981	-3.75887	0.000192172	0.00150068	0.14449	DOWN
GNPNAT1	-0.206166	3.9057	-3.32146	0.000965272	0.00561308	-1.34526	DOWN
MCEMP1	-0.205947	0.654521	-3.27641	0.00112914	0.00638398	-1.48874	DOWN
FAM210A	-0.205673	2.35836	-4.74894	2.71979545803022e-06	4.07865191772755e-05	4.14797	DOWN
KRAS	-0.205431	3.10772	-3.73352	0.000211968	0.00162354	0.0534148	DOWN
RNF152	-0.205311	0.648289	-4.66956	3.94470908362142e-06	5.59428873299968e-05	3.79545	DOWN
SLC2A13	-0.205302	1.20079	-4.62905	4.75923837484023e-06	6.57332042110338e-05	3.61764	DOWN
CKAP4	-0.204595	5.21942	-3.19708	0.00148188	0.00794358	-1.73687	DOWN
MAP2K4	-0.204291	2.42115	-5.04086	6.62592068663125e-07	1.20602840750626e-05	5.4905	DOWN
SEC24A	-0.204255	2.65695	-3.75637	0.000194044	0.00151168	0.135484	DOWN
ANGPTL1	-0.204228	0.446135	-3.21869	0.00137685	0.00748214	-1.66986	DOWN
PPP4R1	-0.203532	2.84717	-4.47427	9.6287717436109e-06	0.000118603	2.95126	DOWN
LDHA	-0.203433	7.18071	-4.05436	5.88363432297737e-05	0.000552667	1.24877	DOWN
MCU	-0.203188	3.97866	-4.00514	7.20309929912572e-05	0.000658295	1.05942	DOWN
PNPLA3	-0.20308	0.499425	-3.93816	9.45498225687311e-05	0.000825572	0.805207	DOWN
MTMR9	-0.203015	1.05101	-5.5285	5.36478943857688e-08	1.39164769741097e-06	7.89196	DOWN
ABHD3	-0.202855	3.03012	-3.40069	0.000729484	0.00448261	-1.08837	DOWN
PRRG1	-0.202589	1.8964	-3.75515	0.000194962	0.00151823	0.131097	DOWN
C14orf159	-0.201604	2.56888	-3.69229	0.000248326	0.00185205	-0.0935001	DOWN
EDEM1	-0.201573	3.23791	-4.08835	5.11005137407979e-05	0.000491312	1.38081	DOWN
LYSMD3	-0.201452	2.45129	-3.59584	0.000357554	0.00250111	-0.431111	DOWN
TTC19	-0.20095	3.41748	-4.27426	2.32311014482458e-05	0.000250265	2.12102	DOWN
TMEM30A	-0.200806	4.75074	-3.7106	0.000231506	0.00174655	-0.0284329	DOWN
RBBP8	-0.200648	2.67398	-3.50787	0.000495123	0.00326617	-0.7317	DOWN
POMK	-0.200419	1.12782	-3.23726	0.00129215	0.00710662	-1.61193	DOWN
AP3S1	-0.200343	4.0966	-3.60896	0.00034042	0.00240344	-0.385692	DOWN
CD84	-0.200213	0.89319	-3.17281	0.00160859	0.0084986	-1.8116	DOWN
RAB11A	-0.199815	4.99176	-4.99281	8.40004414093962e-07	1.47546963677401e-05	5.26457	DOWN
IGFL3	-0.19972	0.331009	-3.60757	0.000342204	0.00241429	-0.390527	DOWN
TAF13	-0.199713	3.88982	-3.29576	0.00105583	0.0060534	-1.42735	DOWN
FAM83B	-0.199366	2.07763	-3.19854	0.00147456	0.00790995	-1.73236	DOWN
ZEB2	-0.19922	0.868903	-3.43616	0.000642383	0.00404796	-0.971491	DOWN
ZBTB20	-0.199068	0.21525	-3.99676	7.45413878328731e-05	0.000677445	1.02738	DOWN
IMPA1	-0.198784	2.98974	-3.13582	0.00182114	0.00941079	-1.92448	DOWN
TXNL1	-0.198423	2.67194	-4.90944	1.26217096313309e-06	2.09133826674802e-05	4.87716	DOWN
NAPG	-0.198214	2.77474	-3.98033	7.97015873184092e-05	0.000717351	0.964806	DOWN
FLVCR2	-0.19813	1.07958	-4.10916	4.68522921252727e-05	0.000456746	1.46216	DOWN
FUT10	-0.198122	1.4239	-4.87571	1.48577456850612e-06	2.420873121813e-05	4.72211	DOWN
TXNDC17	-0.197901	3.74939	-3.83641	0.000141887	0.00116714	0.4267	DOWN
SLC39A14	-0.197899	4.55354	-3.50479	0.000500731	0.00329752	-0.742085	DOWN
AP1S2	-0.197677	1.86502	-3.39619	0.000741291	0.00453552	-1.10312	DOWN
EVI5	-0.197606	1.74966	-4.20624	3.11041746117148e-05	0.000321634	1.84664	DOWN
TAS2R30	-0.197418	0.112654	-4.09472	4.97638028775117e-05	0.000479874	1.40565	DOWN
EHD4	-0.197391	3.61353	-4.44737	1.08606616025305e-05	0.000131138	2.83759	DOWN
OMG	-0.197123	0.183435	-3.74957	0.000199221	0.00154473	0.111022	DOWN
CASP7	-0.19699	4.25814	-3.81127	0.000156643	0.00126718	0.334596	DOWN
ANKRD36C	-0.196914	0.369025	-3.59398	0.000360058	0.0025122	-0.437564	DOWN
FGF7	-0.196718	0.741471	-3.12545	0.00188521	0.00966541	-1.95589	DOWN
WDR44	-0.196599	2.3092	-3.77992	0.000177072	0.00140176	0.220561	DOWN
RASGRF2	-0.196203	0.86275	-4.34402	1.7152427783456e-05	0.000194067	2.40662	DOWN
PINX1	-0.195966	2.02469	-4.10287	4.80991919230333e-05	0.000467002	1.43754	DOWN
TMX1	-0.195822	3.72082	-3.27022	0.00115358	0.00649591	-1.50831	DOWN
ATP2B1	-0.195775	2.79479	-3.63596	0.000307543	0.00221361	-0.291692	DOWN
RELL1	-0.195367	1.51884	-3.27995	0.00111539	0.00632451	-1.47754	DOWN
SEC11C	-0.195244	3.345	-3.52624	0.00046284	0.00309165	-0.669511	DOWN
IFNGR1	-0.195223	5.26495	-3.39977	0.000731895	0.00449347	-1.0914	DOWN
RP11-437B10.1	-0.194829	0.224728	-3.59573	0.000357702	0.00250111	-0.431494	DOWN
DEPDC1	-0.194779	1.82873	-3.33891	0.000907964	0.0053465	-1.28919	DOWN
NUCB2	-0.19451	2.33908	-3.32849	0.000941791	0.0054964	-1.32271	DOWN
LRRTM2	-0.194399	0.167614	-3.94106	9.34518121638655e-05	0.000818152	0.816115	DOWN
KIAA1468	-0.194338	2.30745	-4.27663	2.29941222978795e-05	0.000248395	2.13067	DOWN
CPEB4	-0.194286	1.59135	-3.56435	0.000402063	0.0027517	-0.539547	DOWN
FRMD5	-0.194224	1.10305	-3.43379	0.000647898	0.00407485	-0.979354	DOWN
FGF2	-0.194061	0.565709	-4.13027	4.28879217806346e-05	0.000424008	1.54507	DOWN
HPSE	-0.193154	1.63262	-3.18141	0.00156261	0.00829596	-1.7852	DOWN
RAB27A	-0.193106	2.3975	-3.52259	0.000469092	0.00312314	-0.68189	DOWN
CTBS	-0.192363	1.95567	-4.07328	5.4402836355689e-05	0.000517474	1.32214	DOWN
BAG4	-0.191796	2.48414	-3.41547	0.000691942	0.00429939	-1.03982	DOWN
PCDH7	-0.191738	0.772422	-3.63294	0.000311071	0.00223407	-0.302252	DOWN
C10orf113	-0.191518	0.13999	-3.73734	0.000208865	0.00160668	0.0671117	DOWN
TLR3	-0.191291	1.22288	-3.83126	0.000144797	0.00118605	0.407794	DOWN
P4HTM	0.19076	2.93892	3.98282	7.89007275065491e-05	0.000710796	0.974246	UP
CMTR1	0.190768	3.45398	5.53412	5.20598529907122e-08	1.35535689736133e-06	7.92074	UP
ALKBH4	0.190769	2.60994	4.63658	4.59664608454423e-06	6.37573042250699e-05	3.65056	UP
ZNF736	0.19082	1.0724	3.33842	0.000909508	0.00535238	-1.29075	UP
TMEM80	0.190883	2.36077	4.27568	2.30890649146966e-05	0.000249146	2.12679	UP
SPERT	0.190988	0.439833	4.88574	1.41559490769403e-06	2.31728209672472e-05	4.7681	UP
C7orf31	0.191045	1.13495	4.45885	1.03177741993556e-05	0.000125434	2.886	UP
DAPK2	0.191071	1.47563	3.53632	0.000445979	0.00300154	-0.635266	UP
CTDSP1	0.191122	4.852	4.87258	1.50835898360992e-06	2.45155275468882e-05	4.70777	UP
MAMSTR	0.191238	0.76044	6.79593	3.27118091206578e-11	2.13553593876028e-09	15.0197	UP
KIAA0556	0.191281	1.92385	5.65249	2.74655536925672e-08	7.8664739903371e-07	8.53362	UP
FBXO31	0.191327	3.10205	4.81629	1.97582698512371e-06	3.10068681920255e-05	4.4513	UP
POLG2	0.191358	1.94471	4.65134	4.29290933283688e-06	6.00976621040816e-05	3.71531	UP
RMI2	0.191407	3.15007	3.38036	0.000784235	0.00474636	-1.15482	UP
ITFG2	0.191548	2.40683	5.20211	2.94773426306213e-07	5.95783029329947e-06	6.26281	UP
TACC2	0.191597	2.50116	4.55547	6.66965494832178e-06	8.71997277455822e-05	3.29828	UP
RPN2	0.191834	7.57719	3.82298	0.000149598	0.00121774	0.377426	UP
PDPR	0.191856	2.24873	3.83337	0.0001436	0.00117863	0.415522	UP
CHD1L	0.191874	3.96301	4.59806	5.48935642011314e-06	7.41953385009771e-05	3.48253	UP
CEP68	0.191888	2.0744	4.30401	2.04226816696657e-05	0.000225086	2.24228	UP
CSRP2BP	0.191907	2.75626	3.70422	0.000237239	0.00178362	-0.0511314	UP
AGER	0.191993	1.23514	4.35084	1.66474940233975e-05	0.0001889	2.43477	UP
PRKACA	0.192053	3.43544	5.7479	1.62727159703198e-08	4.97193669701582e-07	9.03581	UP
SURF1	0.192121	4.49763	3.33439	0.000922497	0.00541255	-1.30374	UP
CRTAP	0.192136	4.56115	4.92094	1.19361335033748e-06	1.98952489075401e-05	4.93027	UP
ATIC	0.192158	5.2476	4.3024	2.0565788820138e-05	0.000226409	2.23571	UP
PRICKLE4	0.192161	1.12771	5.31108	1.68497615078862e-07	3.67895851875085e-06	6.79696	UP
MON1B	0.192223	3.4093	6.40324	3.69219042785354e-10	1.86137033041678e-08	12.6791	UP
C11orf31	0.192246	4.96236	3.34503	0.00088862	0.00526107	-1.26945	UP
CREG1	0.192273	5.46286	3.75835	0.000192562	0.00150312	0.142609	UP
MC1R	0.192597	0.717897	5.20238	2.94360238185264e-07	5.95562527361404e-06	6.26415	UP
ZNF263	0.192653	2.67723	6.14851	1.67245315410685e-09	6.80977027508995e-08	11.2232	UP
TAOK2	0.192736	2.99518	5.16548	3.54984526042165e-07	6.96630455163908e-06	6.08545	UP
MXD4	0.192918	3.35166	4.00652	7.16241467502611e-05	0.000655801	1.06472	UP
ZMYM3	0.192956	2.81898	5.2628	2.16135280313435e-07	4.56143261308041e-06	6.55909	UP
UCK1	0.192985	3.39722	4.7191	3.12978794276894e-06	4.56971793311669e-05	4.0148	UP
C14orf93	0.193135	1.89483	7.64918	1.15339063037049e-13	1.43879971310867e-11	20.4909	UP
MGLL	0.193155	3.98745	3.17205	0.00161276	0.00851372	-1.81396	UP
ARHGEF40	0.193193	2.78282	3.2026	0.00145435	0.00782945	-1.71979	UP
ARMCX6	0.193226	2.00786	3.77711	0.000179021	0.00141205	0.210381	UP
PTPN1	0.193542	4.35572	5.07153	5.68930817076522e-07	1.05516193678444e-05	5.6357	UP
PPRC1	0.193608	3.5835	4.76446	2.52756078796908e-06	3.84334456773094e-05	4.21752	UP
CLPTM1L	0.193616	4.55457	4.86073	1.59693687133859e-06	2.58052876445266e-05	4.65354	UP
SYNGAP1	0.193639	1.20755	5.60959	3.4672932221266e-08	9.59137538917366e-07	8.3102	UP
SELO	0.193653	3.60886	3.17577	0.00159263	0.00843247	-1.80252	UP
DEF8	0.193768	2.96748	5.36714	1.2589177956786e-07	2.86363589179621e-06	7.07562	UP
GLB1L	0.193787	1.59395	4.57872	5.99815608295956e-06	7.98866814358222e-05	3.39866	UP
CUL4A	0.193941	4.24896	3.95086	8.98221091550112e-05	0.000792417	0.853111	UP
ZNF830	0.194123	2.98126	4.27509	2.31479905037535e-05	0.000249507	2.1244	UP
PCP2	0.194173	0.49118	5.28523	1.92562440845502e-07	4.12167803711383e-06	6.6694	UP
ADGRL1	0.194185	2.70619	3.12312	0.00189994	0.0097358	-1.96296	UP
DACT2	0.194265	0.515971	3.31685	0.000980968	0.00568747	-1.36003	UP
TSPYL2	0.194304	2.03891	4.07027	5.50864781272566e-05	0.000522961	1.31044	UP
SNRNP200	0.194374	4.85589	4.48828	9.04108305104835e-06	0.000112497	3.01074	UP
C21orf2	0.194433	1.93612	4.22231	2.90418093464983e-05	0.000302867	1.9111	UP
SUN1	0.194449	3.54497	5.13343	4.17278176014771e-07	8.06751537734383e-06	5.93123	UP
RPL32	0.194522	8.00913	3.49751	0.000514241	0.00337175	-0.766629	UP
NPRL2	0.194586	2.96845	4.28355	2.2316888123237e-05	0.000242685	2.1588	UP
MUS81	0.194657	3.03686	5.41656	9.71633583023388e-08	2.30380674618802e-06	7.32338	UP
TEAD4	0.195007	3.78644	3.35854	0.000847276	0.00505757	-1.22576	UP
CHTOP	0.195085	4.06894	8.71978	4.83681847763897e-17	1.55293589974687e-14	28.051	UP
MYBBP1A	0.195198	3.83866	3.41326	0.00069742	0.00432794	-1.04707	UP
TESK1	0.195244	3.40643	4.37453	1.50018174158851e-05	0.000172627	2.53287	UP
NFKBIB	0.195294	3.96798	3.56469	0.000401547	0.0027517	-0.538361	UP
CENPJ	0.195322	1.97377	3.62831	0.000316544	0.00226342	-0.318398	UP
GTPBP2	0.19534	3.85592	4.50863	8.24876390758064e-06	0.000103892	3.09739	UP
TUT1	0.195383	2.13758	5.29521	1.8290454038082e-07	3.9494877876057e-06	6.71856	UP
BIVM	0.195523	2.15741	3.62793	0.000316999	0.00226502	-0.319727	UP
RING1	0.195754	4.25568	4.75335	2.66379481657183e-06	4.0127493801971e-05	4.16771	UP
RP4-583P15.15	0.195757	0.452973	7.20802	2.27949938048911e-12	1.96669583114005e-10	17.5977	UP
ABCF3	0.195759	3.56852	5.92346	6.09644495340714e-09	2.10952074933708e-07	9.97884	UP
PHF19	0.195781	3.12803	4.29465	2.12691222693249e-05	0.000233103	2.20405	UP
BET1L	0.195807	4.26721	5.38137	1.1687121807516e-07	2.68652911502582e-06	7.14672	UP
TBC1D9B	0.195877	3.85949	5.10025	4.9290086830575e-07	9.3270178799692e-06	5.77242	UP
C10orf82	0.195911	0.513168	3.5347	0.000448644	0.00301431	-0.640767	UP
FOXO4	0.19598	2.95673	3.46379	0.000581376	0.00372709	-0.879665	UP
SLC37A4	0.195994	3.23517	4.18485	3.406562139406e-05	0.000347125	1.76121	UP
USPL1	0.196027	2.63224	3.51462	0.000483024	0.0032057	-0.708887	UP
USP36	0.196038	3.04969	4.61932	4.97792792031624e-06	6.82722117082589e-05	3.57511	UP
PPP2R5D	0.196072	4.39963	5.54038	5.03418396712022e-08	1.32164199726608e-06	7.95289	UP
RUVBL1	0.196219	3.55177	4.76667	2.50121357107764e-06	3.81512989015231e-05	4.22746	UP
ATXN7L3	0.196245	3.96373	5.6343	3.0324341411098e-08	8.55766897026446e-07	8.43867	UP
TCOF1	0.196325	3.21297	3.68083	0.000259426	0.00192311	-0.134051	UP
ZNF3	0.196393	3.27525	4.83372	1.81788635518243e-06	2.88285864504031e-05	4.53042	UP
NBPF11	0.196401	0.786238	7.71701	7.20473365608626e-14	9.47011467479527e-12	20.9476	UP
ACSS2	0.196469	4.79421	3.32753	0.000944964	0.00550971	-1.32579	UP
MANSC1	0.196472	3.70993	3.57215	0.000390581	0.00268997	-0.512778	UP
ZNF319	0.196531	1.91835	5.69586	2.16695542359604e-08	6.3915394534832e-07	8.76097	UP
ZNF764	0.196662	1.94633	6.02015	3.51406704807861e-09	1.31592740222982e-07	10.5086	UP
NIT1	0.196672	3.03422	5.84911	9.26668445605484e-09	3.04000025245953e-07	9.57647	UP
SEPN1	0.196746	4.61081	3.51748	0.000477989	0.00317444	-0.699221	UP
NUDCD3	0.196804	3.58998	5.10842	4.73134635578203e-07	8.98772244209418e-06	5.81144	UP
UCN	0.196821	1.01373	3.92999	9.77164638404277e-05	0.000848577	0.774451	UP
DNAH1	0.196891	0.935626	4.41719	1.2422968129537e-05	0.000147011	2.71076	UP
PLK1	0.197128	3.94626	3.14907	0.00174219	0.00906591	-1.88419	UP
MANBAL	0.197167	5.07266	4.24484	2.63689479820587e-05	0.000278853	2.00186	UP
MPC2	0.197248	4.85454	3.19876	0.00147344	0.00790612	-1.73167	UP
NMRAL1	0.19726	3.8081	3.49724	0.000514755	0.00337261	-0.767548	UP
CNOT3	0.197376	3.1489	5.06991	5.73533855676749e-07	1.06269257932158e-05	5.62802	UP
TTC32	0.197382	1.94155	3.80279	0.000161936	0.00130497	0.30367	UP
CCS	0.197413	3.5297	3.99535	7.49693182732012e-05	0.000680387	1.02203	UP
SMARCD2	0.19745	5.52464	4.32088	1.89770785123096e-05	0.000211655	2.3114	UP
LY6G5B	0.197469	0.793153	5.57328	4.21852982336075e-08	1.14115893080829e-06	8.12224	UP
MMP17	0.197575	0.741368	3.36123	0.000839256	0.00501735	-1.21704	UP
RXRA	0.197578	2.99037	4.42937	1.17680936810912e-05	0.000140335	2.76185	UP
ILF3	0.197758	4.9359	5.48776	6.66715272153626e-08	1.68051719499727e-06	7.68383	UP
THEM4	0.197871	2.1365	4.52928	7.51268791024633e-06	9.62302110674783e-05	3.18574	UP
CCDC167	0.198075	4.46115	3.39759	0.000737598	0.00451574	-1.09853	UP
TFDP2	0.198153	2.39795	4.85291	1.65807807631093e-06	2.66175894463521e-05	4.61784	UP
B4GAT1	0.198191	3.40229	4.19583	3.25129753487506e-05	0.000334436	1.80502	UP
AGPAT1	0.19824	4.04713	5.13789	4.08028757499343e-07	7.92360892900144e-06	5.9526	UP
ZSCAN26	0.198285	1.90649	5.29972	1.78692903392065e-07	3.87135012492654e-06	6.74082	UP
GNPAT	0.19836	4.30378	4.56175	6.48157586040276e-06	8.51386071267525e-05	3.32533	UP
MZF1	0.198368	2.11434	3.50883	0.000493389	0.00325903	-0.728465	UP
USP39	0.198394	4.22777	5.80379	1.19360287746823e-08	3.77652865189263e-07	9.33335	UP
HKR1	0.198506	1.9496	4.23574	2.74185318289621e-05	0.000288086	1.96517	UP
ZNF787	0.198523	3.63857	3.56837	0.000396099	0.00272101	-0.525741	UP
TAF6L	0.198652	2.33611	5.09492	5.06231672126706e-07	9.54239393513142e-06	5.74698	UP
PFDN6	0.198919	3.78229	3.49538	0.000518263	0.00339018	-0.773809	UP
RPL7A	0.199132	9.37822	3.12664	0.00187776	0.00963224	-1.95229	UP
FZR1	0.199287	3.51167	4.15825	3.81243042992213e-05	0.000382513	1.65554	UP
RNF40	0.19931	3.5188	4.30419	2.04067012559673e-05	0.000225037	2.24302	UP
MBD3	0.199423	3.18887	3.48868	0.000531093	0.00345563	-0.796345	UP
POLR1D	0.19955	4.60987	3.46905	0.000570394	0.00368078	-0.862106	UP
SLC3A2	0.199655	5.24498	3.70347	0.000237929	0.00178675	-0.0538237	UP
FBXW4	0.199809	3.31417	4.6243	4.86486247103246e-06	6.69559602917574e-05	3.59686	UP
TRIP10	0.199919	4.11092	3.97396	8.17926921712786e-05	0.000731466	0.9406	UP
ZBED5	0.200035	2.29385	5.06555	5.86124586494415e-07	1.08499527660615e-05	5.60732	UP
ATP5G2	0.200036	5.98739	3.79109	0.000169517	0.001354	0.261108	UP
HOXA4	0.200227	0.616247	5.93384	5.74827262162335e-09	2.01395204462421e-07	10.0354	UP
CIC	0.200432	3.0083	4.16136	3.76266044629959e-05	0.000377906	1.66787	UP
ZSCAN16	0.200558	2.64115	4.62931	4.75370454379916e-06	6.57031076148953e-05	3.61875	UP
PGLS	0.200577	4.60283	3.19091	0.00151318	0.00807664	-1.75592	UP
TADA1	0.200578	2.81327	5.25126	2.29315460160127e-07	4.79310916460629e-06	6.50255	UP
FAM110A	0.200611	2.93333	3.49608	0.000516942	0.00338493	-0.771457	UP
PBX1	0.200622	1.44597	3.35752	0.000850323	0.00507112	-1.22906	UP
ANKRD16	0.200671	2.04434	5.6726	2.46112372731291e-08	7.15149973285212e-07	8.63886	UP
WDR59	0.20091	2.48998	7.3511	8.78951319441822e-13	8.65038270917994e-11	18.5211	UP
ZNF76	0.200951	2.40693	5.60115	3.62946327602051e-08	9.92779863978515e-07	8.26639	UP
SLC12A7	0.200998	4.50739	3.66419	0.000276376	0.00203337	-0.192716	UP
SH2B2	0.201178	1.61914	3.69619	0.000244649	0.0018288	-0.0796622	UP
RAB1B	0.201244	6.27012	3.72192	0.000221655	0.00168849	0.011929	UP
ROGDI	0.20133	2.68017	4.2425	2.66350495564875e-05	0.000281212	1.99242	UP
TATDN2	0.201357	2.65149	6.48523	2.24702659816124e-10	1.19912849931847e-08	13.1582	UP
BRD2	0.20139	4.90342	5.08973	5.19542096484395e-07	9.75573534002576e-06	5.72224	UP
NSUN7	0.201484	1.48047	4.09579	4.95418780017336e-05	0.000478205	1.40984	UP
MTL5	0.201498	1.53684	4.42246	1.2135685311451e-05	0.000144047	2.73283	UP
ZNF74	0.201547	2.00896	5.42036	9.52387388768942e-08	2.2664794012298e-06	7.34252	UP
CHAMP1	0.201553	3.14032	3.87035	0.000124045	0.00104089	0.551902	UP
IP6K1	0.20165	3.54336	5.94354	5.44068148083791e-09	1.92699900077477e-07	10.0882	UP
ZDHHC4	0.201743	3.77741	4.49322	8.84229178911123e-06	0.000110727	3.03174	UP
PAK4	0.201775	3.75358	3.70641	0.000235259	0.00177077	-0.0433533	UP
EIF2S2	0.201805	5.82527	3.85167	0.000133584	0.0011067	0.482864	UP
COPS6	0.201819	5.30798	3.61356	0.000334591	0.00237083	-0.369713	UP
PLA2G6	0.20193	1.50762	4.81243	2.01260225578802e-06	3.14328669693846e-05	4.43378	UP
AKT2	0.201934	3.09091	5.61089	3.44304140247522e-08	9.59137538917366e-07	8.31693	UP
RELA	0.201939	4.343	5.58515	3.9571182417223e-08	1.0748982075469e-06	8.18355	UP
RHOU	0.202156	2.95877	3.38778	0.000763841	0.0046488	-1.13063	UP
RNPEP	0.20221	5.1535	4.73513	2.9026889457405e-06	4.30944358320536e-05	4.08624	UP
MSTO1	0.20224	1.64879	6.67316	7.06475266092947e-11	4.15505047640551e-09	14.2755	UP
CROCC	0.202334	1.71487	4.38416	1.43783967293405e-05	0.000166038	2.57289	UP
AARS2	0.202371	2.72004	4.70596	3.32847459204074e-06	4.83233320126893e-05	3.95644	UP
DHX16	0.202372	3.73022	5.58689	3.9200540990794e-08	1.06630916014542e-06	8.19257	UP
TRPT1	0.202448	3.75029	3.68714	0.000253259	0.00188453	-0.11174	UP
RPS10	0.202451	6.83657	3.30003	0.00104027	0.00598361	-1.41376	UP
TADA3	0.202455	4.38214	4.85545	1.63798105625645e-06	2.63814629825515e-05	4.62942	UP
NXF1	0.202761	3.50388	6.9763	1.03475946681592e-11	7.59017384179391e-10	16.1329	UP
QSOX2	0.20278	3.10737	4.96208	9.7667983962522e-07	1.6779188297421e-05	5.12109	UP
JADE2	0.202893	2.48464	4.52008	7.83251355353621e-06	9.95704619578837e-05	3.14633	UP
HNMT	0.203092	3.5218	3.1557	0.00170393	0.00889196	-1.86399	UP
RINL	0.203524	1.58834	4.05927	5.765369084941e-05	0.000544167	1.26778	UP
MDC1	0.203554	2.68064	4.40247	1.32606566070207e-05	0.000155701	2.6492	UP
PRPF19	0.203566	6.12094	4.07966	5.29806170300001e-05	0.000506406	1.34696	UP
POLR2H	0.20359	4.51983	4.86717	1.54822460164941e-06	2.5121772015993e-05	4.68298	UP
LMNTD2	0.203793	1.09592	4.40125	1.33325122925764e-05	0.000156266	2.6441	UP
TMEM98	0.203859	3.97909	3.14975	0.00173824	0.00905171	-1.88213	UP
NUFIP1	0.203925	2.39296	3.8256	0.000148062	0.00120898	0.387035	UP
SIX5	0.203929	1.62481	4.32261	1.88340072781979e-05	0.000210391	2.31853	UP
LRCH4	0.203968	1.7627	5.60509	3.55281330793608e-08	9.75902505412737e-07	8.28685	UP
LMNB2	0.204135	5.09423	3.39166	0.000753341	0.00459918	-1.11792	UP
SAMD4B	0.204239	3.74203	5.3786	1.18576443637341e-07	2.71934385086338e-06	7.13287	UP
TMEM115	0.204253	4.43631	4.20148	3.17400882268113e-05	0.000327864	1.82762	UP
RALGAPB	0.204347	2.97648	3.76173	0.000190052	0.00148708	0.154802	UP
SLC7A6	0.204354	2.0104	4.30089	2.07013324048021e-05	0.000227773	2.22952	UP
ARHGAP27	0.204434	3.46308	4.63134	4.70931783722949e-06	6.51816182629961e-05	3.62763	UP
KDM5B	0.204557	2.78298	3.98746	7.74212325211967e-05	0.000699398	0.991941	UP
SDHAF1	0.20461	3.87292	3.95916	8.68557547095627e-05	0.000769715	0.884481	UP
PRMT7	0.204667	2.36118	6.28074	7.68141534803221e-10	3.47437689587092e-08	11.9728	UP
TUFM	0.204676	7.23983	3.1149	0.00195257	0.00996638	-1.98777	UP
ZNF32	0.204815	3.87171	3.33993	0.000904695	0.00533528	-1.28588	UP
ZNF853	0.205106	1.05812	3.24624	0.00125292	0.00693371	-1.58378	UP
GGA2	0.20511	3.33335	6.82757	2.67780989224551e-11	1.75401025885045e-09	15.2132	UP
DDX28	0.2052	3.38656	4.08684	5.1421668004434e-05	0.000494143	1.37494	UP
CES4A	0.20521	0.749983	4.90816	1.27004194362502e-06	2.10260113828368e-05	4.87125	UP
NCBP2	0.205224	4.39218	4.24632	2.62019309408966e-05	0.000277237	2.00784	UP
ATN1	0.205333	4.93898	3.96674	8.42259978834436e-05	0.000750485	0.913206	UP
AP4M1	0.205346	2.72111	5.12437	4.36741401909443e-07	8.39650606394984e-06	5.88775	UP
MCM2	0.205445	4.35818	3.22469	0.00134895	0.00736685	-1.65118	UP
WBP1	0.205448	2.01124	5.23332	2.51388467225647e-07	5.20523485178189e-06	6.41479	UP
PPP1R37	0.205527	2.85655	4.40091	1.33525909689657e-05	0.000156266	2.64269	UP
ESRP2	0.205618	3.79672	4.27595	2.30621188912497e-05	0.000248992	2.12789	UP
NEK2	0.20572	3.29322	3.80097	0.000163093	0.00131184	0.297049	UP
PTBP1	0.205742	5.89416	5.62625	3.16794381748196e-08	8.87613442995482e-07	8.39676	UP
FOXK1	0.205766	2.87541	4.38489	1.43319115011952e-05	0.000165776	2.57594	UP
SPATA33	0.205795	1.59351	5.92877	5.91581139196516e-09	2.05792479772003e-07	10.0077	UP
DTX2	0.205816	3.69289	3.73706	0.000209094	0.00160759	0.0660911	UP
AMPD2	0.205854	3.22139	4.69201	3.55281896672527e-06	5.09489487984543e-05	3.89461	UP
ZNF550	0.205863	1.14688	4.17237	3.59148102950974e-05	0.000362386	1.71158	UP
WDR77	0.20597	4.38598	3.78484	0.000173704	0.00138157	0.238419	UP
DDX56	0.206023	4.6452	4.95999	9.86722328315e-07	1.68924447552878e-05	5.11136	UP
PCBP1	0.206192	6.7412	3.29909	0.00104367	0.005996	-1.41675	UP
KLRG2	0.206202	0.394727	3.36225	0.000836223	0.0050038	-1.21372	UP
ATP13A1	0.206386	3.75821	4.34823	1.68390079069262e-05	0.000190852	2.424	UP
IRF3	0.206472	4.22238	4.28621	2.20611378560289e-05	0.000240438	2.16965	UP
MORC2	0.206566	3.19209	5.72566	1.83961514903825e-08	5.55144263388507e-07	8.9181	UP
SYMPK	0.206736	3.63002	4.93699	1.10396075032581e-06	1.86228004264695e-05	5.00454	UP
RNF135	0.206842	2.83601	4.58677	5.78105620092417e-06	7.75493052706163e-05	3.43354	UP
RECQL5	0.206875	1.95103	5.50376	6.12271140889199e-08	1.5532811262066e-06	7.7654	UP
THAP8	0.20693	1.95794	6.30458	6.66695873666052e-10	3.08681765620558e-08	12.1093	UP
YIPF3	0.206966	5.4139	4.52747	7.57472085472103e-06	9.67716294453434e-05	3.17796	UP
GPR157	0.20702	2.51568	3.54791	0.0004273	0.00289238	-0.595772	UP
SLC26A11	0.207492	1.53525	5.55297	4.705468469732e-08	1.24367881214172e-06	8.01758	UP
DLGAP4	0.207575	3.74339	4.89818	1.3329553872601e-06	2.19377573609152e-05	4.82528	UP
CD2BP2	0.207593	4.39987	4.82533	1.89236431405167e-06	2.98405435512898e-05	4.49228	UP
ARFGAP2	0.207874	4.075	5.77466	1.403304252488e-08	4.34868889002809e-07	9.17795	UP
FBL	0.207891	6.73849	3.25876	0.00120012	0.00670593	-1.54446	UP
RRP12	0.207931	3.07768	4.58704	5.77379126394689e-06	7.75049361921863e-05	3.43473	UP
NFATC2IP	0.207962	3.37583	5.4862	6.72261450617622e-08	1.69061061574184e-06	7.6759	UP
HMHA1	0.208001	3.11883	3.53114	0.000454574	0.00305101	-0.652884	UP
CCDC183	0.208058	1.06553	4.10434	4.78052761994479e-05	0.00046474	1.44329	UP
ITPKB	0.208092	2.23747	5.04742	6.41373734784279e-07	1.17176348840952e-05	5.5215	UP
COMMD6	0.208126	4.75833	3.27647	0.00112889	0.00638398	-1.48854	UP
PPFIBP2	0.20813	2.45657	5.61605	3.34816919109164e-08	9.36769908678996e-07	8.34371	UP
ATG2A	0.208164	2.87636	4.36557	1.56050713100407e-05	0.000178624	2.49571	UP
DDX49	0.208205	4.44346	3.73818	0.000208195	0.00160297	0.0700927	UP
OVOL2	0.208212	2.75844	3.75821	0.000192666	0.00150333	0.142106	UP
C10orf35	0.208255	2.75196	3.59563	0.000357836	0.00250115	-0.431841	UP
ZC3H11A	0.208365	3.42145	3.91123	0.000105364	0.000903484	0.704124	UP
ZC3H4	0.20847	3.28616	6.31497	6.26662456656596e-10	2.9291609101717e-08	12.169	UP
SPG7	0.208548	2.88416	5.80986	1.15393638797646e-08	3.68075637760895e-07	9.3658	UP
VPS9D1	0.208933	2.21164	4.70445	3.35212824000664e-06	4.85922610432544e-05	3.94973	UP
HSP90AB1	0.209171	8.99957	4.54624	6.95609406468702e-06	9.05216626291663e-05	3.25851	UP
ARRDC2	0.209301	2.88677	5.29011	1.87783541427938e-07	4.04147325150128e-06	6.69341	UP
KLHDC4	0.209337	2.28304	5.65757	2.67154013503897e-08	7.72852489582543e-07	8.56018	UP
MAVS	0.209467	3.65218	3.75678	0.000193734	0.00150986	0.136969	UP
CTDSP2	0.209518	5.37029	5.21518	2.75789035561369e-07	5.6088559309132e-06	6.32635	UP
SNRPE	0.209536	5.13238	4.05138	5.95642635448556e-05	0.000558493	1.23725	UP
JUP	0.209589	6.883	3.26401	0.00117859	0.00660964	-1.52792	UP
KEAP1	0.209606	4.72588	3.90394	0.000108485	0.000927001	0.676887	UP
MSH5	0.209647	0.867342	4.86055	1.59826804253976e-06	2.58055066884924e-05	4.65275	UP
ALDH9A1	0.209664	4.74717	5.01563	7.50668987002146e-07	1.34263489593032e-05	5.37163	UP
CPNE2	0.209668	3.0102	3.80113	0.00016299	0.00131184	0.297636	UP
MPHOSPH8	0.209709	3.77904	4.00345	7.25296083151253e-05	0.000662296	1.05297	UP
PHF20	0.209948	2.94622	4.5343	7.34359296997992e-06	9.43728794731343e-05	3.20726	UP
CXXC5	0.210046	4.48343	3.55363	0.000418352	0.00284592	-0.576228	UP
IPO9	0.210047	3.02966	6.96699	1.09874195834099e-11	7.96994861263268e-10	16.0749	UP
SNRNP70	0.210052	5.29357	4.51161	8.13847527828842e-06	0.000102759	3.11011	UP
TMEM255B	0.210092	1.09932	3.68324	0.000257058	0.00190772	-0.125547	UP
AIMP2	0.210194	4.21621	4.37349	1.50707632208489e-05	0.000173318	2.52855	UP
MEF2D	0.21039	3.31984	4.65482	4.22418049452342e-06	5.92625895309751e-05	3.7306	UP
TMEM186	0.210448	3.03699	5.44077	8.55241360140947e-08	2.07815161766259e-06	7.44547	UP
HNRNPUL1	0.210576	5.55527	6.01352	3.65023070760099e-09	1.35912107240238e-07	10.472	UP
MED24	0.210604	4.0158	3.92021	0.000101635	0.000875723	0.737753	UP
OVOL1	0.210664	3.21487	3.34649	0.000884059	0.00523882	-1.26473	UP
ZNF69	0.210758	2.1116	3.57628	0.00038462	0.00265426	-0.498567	UP
FARSA	0.210762	5.43862	3.57057	0.000392879	0.00270268	-0.518199	UP
ARHGEF5	0.210815	2.41807	4.93501	1.11469525020994e-06	1.87876992042699e-05	4.99534	UP
SLC29A3	0.210984	2.76041	4.72472	3.04826909811142e-06	4.47528862717483e-05	4.03982	UP
RCOR3	0.21099	2.00538	4.92308	1.1812777263563e-06	1.97400377736246e-05	4.94015	UP
SKIV2L	0.211016	3.4393	5.22651	2.60288909726945e-07	5.34356215618681e-06	6.38158	UP
STX1A	0.211047	1.93601	3.59317	0.000361144	0.00251887	-0.440348	UP
ST3GAL2	0.21111	2.30377	4.91765	1.21289521644871e-06	2.01822878624876e-05	4.91503	UP
FAM168B	0.21116	4.57827	5.13431	4.15451679902284e-07	8.0401394771603e-06	5.93541	UP
MMP15	0.21125	4.9269	3.18689	0.0015339	0.00816787	-1.76831	UP
C2orf81	0.211267	1.28038	5.05687	6.11988616210564e-07	1.12437120529868e-05	5.56618	UP
BCAS4	0.211322	1.13512	3.99214	7.59583974392014e-05	0.000687954	1.00977	UP
AP1M2	0.211696	6.00238	3.65604	0.000285054	0.00208468	-0.221362	UP
BGLAP	0.211722	0.437362	8.07978	5.52217242222801e-15	9.8319769899396e-13	23.4425	UP
EZH1	0.211799	2.30211	5.36578	1.26787615913868e-07	2.87277066832836e-06	7.06884	UP
ANKS1A	0.211971	3.23668	5.55747	4.59303714978763e-08	1.22220968177433e-06	8.04075	UP
CACTIN	0.212064	2.32761	5.27309	2.04996762415908e-07	4.35924168503318e-06	6.60962	UP
ANKH	0.212083	3.68566	3.63475	0.000308951	0.00222129	-0.295921	UP
FAM98C	0.212166	2.41974	5.29469	1.83395121348115e-07	3.95571966035554e-06	6.716	UP
ITPR3	0.21225	4.49627	3.38197	0.000779773	0.00472374	-1.14959	UP
S100A1	0.212345	0.542437	4.9531	1.02053744397418e-06	1.74408602445326e-05	5.07929	UP
SNAP47	0.212346	2.26204	7.8319	3.22427850667994e-14	4.47854571300189e-12	21.7282	UP
SLC25A44	0.212414	2.44677	7.65759	1.08825328230811e-13	1.36624618807721e-11	20.5473	UP
C6orf136	0.212504	3.79169	4.74043	2.8310730756748e-06	4.21967779201606e-05	4.10993	UP
NHLRC3	0.212593	2.825	3.44368	0.000625207	0.00395628	-0.94656	UP
EXOC3	0.212629	3.17541	5.60386	3.57648637173946e-08	9.79657141126118e-07	8.28048	UP
GAS8	0.212677	2.00417	6.42818	3.17627106613387e-10	1.63273671470425e-08	12.8243	UP
TG	0.212686	0.820006	3.33875	0.000908449	0.00534775	-1.28968	UP
ARMC6	0.212709	3.65214	3.79668	0.000165854	0.00133012	0.281428	UP
PASK	0.212714	1.50151	5.93678	5.65341826543036e-09	1.99499453564781e-07	10.0514	UP
IKBKB	0.212747	2.47623	5.10005	4.93384528682056e-07	9.32715829559659e-06	5.77149	UP
GBA2	0.212811	4.10888	4.66912	3.95287144954276e-06	5.60180805638892e-05	3.79349	UP
CCDC142	0.212838	1.15894	7.32905	1.01889559218106e-12	9.83008382899807e-11	18.3779	UP
PRR22	0.212843	1.30895	3.91028	0.000105766	0.00090653	0.700574	UP
SLC6A9	0.212946	2.00829	3.46168	0.000585839	0.00375094	-0.886706	UP
U2AF2	0.213209	5.70237	4.97973	8.95760672388203e-07	1.564984189895e-05	5.2034	UP
DALRD3	0.213259	2.84209	4.17997	3.47781890761795e-05	0.000352188	1.74177	UP
APBB3	0.213314	1.58885	4.98433	8.75757895568819e-07	1.53277197361174e-05	5.22489	UP
TRIM68	0.213587	2.41792	5.69415	2.18735666897383e-08	6.44201208448909e-07	8.75198	UP
NOL6	0.213736	3.81715	5.00181	8.03614631103366e-07	1.42175181121585e-05	5.30673	UP
PRKAR1B	0.21376	3.4705	3.28321	0.00110287	0.00626262	-1.46722	UP
ARHGEF2	0.213923	3.22666	5.00683	7.83994863952548e-07	1.39586721913733e-05	5.33027	UP
FAAP100	0.213934	3.26926	4.18595	3.39063932351045e-05	0.000346043	1.76561	UP
MIB2	0.213976	2.4424	3.3427	0.000895941	0.00529641	-1.27697	UP
RBM6	0.214107	3.24531	3.7704	0.000183755	0.00144473	0.186121	UP
PWWP2B	0.214172	3.729	3.38107	0.000782272	0.00473595	-1.15252	UP
KHSRP	0.214239	5.81135	4.99251	8.41267959157009e-07	1.47636496237366e-05	5.26314	UP
VARS	0.214318	4.7604	3.86023	0.000129126	0.00107615	0.514488	UP
PLXNA3	0.214388	2.59062	3.64988	0.000291792	0.0021276	-0.243004	UP
PTOV1	0.214439	3.98185	4.50286	8.46645558491801e-06	0.000106497	3.07278	UP
GBA	0.21466	3.52246	4.72283	3.07544394429594e-06	4.50477123336331e-05	4.03141	UP
GON4L	0.214808	1.86934	5.41057	1.00272377245868e-07	2.36891979295576e-06	7.29324	UP
PIGO	0.214853	3.03854	5.41119	9.99478015955745e-08	2.3641034954702e-06	7.29634	UP
IQCB1	0.214854	3.31775	4.31495	1.94737735071619e-05	0.000216578	2.28707	UP
ZNF274	0.214916	1.5597	5.3409	1.44341149075429e-07	3.2270792290437e-06	6.94486	UP
USP11	0.215235	3.54085	3.86313	0.000127652	0.00106658	0.525187	UP
NEK8	0.215289	1.46321	5.61195	3.42333741181276e-08	9.55072125503602e-07	8.32243	UP
PIAS4	0.215296	3.09825	5.90366	6.81840580913563e-09	2.29842474650467e-07	9.87126	UP
SIRT2	0.215331	2.99846	5.87624	7.95796838312083e-09	2.64612581975249e-07	9.72275	UP
SLMO2	0.215467	6.0066	3.16639	0.00164376	0.00863318	-1.83129	UP
METAP1D	0.215483	1.64875	6.09529	2.2788453550606e-09	8.91784394134513e-08	10.9254	UP
TUBGCP6	0.215533	2.62044	4.04104	6.21598931535287e-05	0.000579991	1.19732	UP
REC8	0.215635	1.46225	3.7986	0.000164612	0.00132236	0.288425	UP
PCID2	0.215697	3.40301	4.41183	1.27216536624224e-05	0.000150093	2.68834	UP
CCDC92	0.215702	2.27656	5.18348	3.24039881110986e-07	6.44951328410432e-06	6.17247	UP
SOX12	0.215762	2.59983	3.24071	0.00127693	0.00704469	-1.60111	UP
ORAOV1	0.215804	1.69337	7.34164	9.36495941270006e-13	9.17063650488654e-11	18.4597	UP
HNF1A	0.21584	2.30594	4.27702	2.29557876446734e-05	0.000248392	2.13224	UP
XPO5	0.216063	3.39141	5.46543	7.50634435035981e-08	1.86539670844684e-06	7.57033	UP
CEP170B	0.216264	4.06602	3.42877	0.000659703	0.00413426	-0.995959	UP
NOSIP	0.21628	4.03154	3.19781	0.00147822	0.0079274	-1.73462	UP
SUPT5H	0.21652	4.22895	5.24467	2.37204208812917e-07	4.94217492510742e-06	6.47025	UP
WDTC1	0.216583	3.66115	4.17852	3.49915701856952e-05	0.000354165	1.73603	UP
ILVBL	0.216611	4.43307	3.24645	0.00125204	0.00693082	-1.58314	UP
MCF2L	0.21669	1.6944	4.47055	9.79095717006723e-06	0.000120161	2.93548	UP
NDUFS6	0.216788	5.76062	3.1368	0.0018152	0.00938894	-1.92151	UP
F7	0.216807	0.459719	3.56373	0.000402978	0.0027557	-0.541648	UP
ADAM15	0.216967	4.97223	3.33383	0.0009243	0.00542151	-1.30553	UP
MTURN	0.217001	2.22467	3.78313	0.000174867	0.00138936	0.23221	UP
SAPCD1	0.217042	0.62559	5.99742	4.00269273092866e-09	1.47354769051199e-07	10.3834	UP
SIPA1	0.217064	2.99259	3.85394	0.000132388	0.00109865	0.491245	UP
SRRT	0.217103	4.8986	5.02218	7.26784582498176e-07	1.30468158095571e-05	5.40242	UP
NUP133	0.217281	3.29361	5.66046	2.62985787522992e-08	7.61919622579556e-07	8.57526	UP
C7orf43	0.217601	3.05351	4.89579	1.34846599552908e-06	2.21743967442795e-05	4.81428	UP
COPA	0.217617	5.43216	7.04434	6.6626082112637e-12	5.26157991199998e-10	16.559	UP
MTSS1	0.217744	1.87299	3.16477	0.00165279	0.00867593	-1.83627	UP
ZNF579	0.217745	2.27812	3.63066	0.000313757	0.00225089	-0.310212	UP
ZNF296	0.217762	2.23871	3.85349	0.000132623	0.00109921	0.489592	UP
FBXL12	0.217901	3.06969	5.50594	6.05199693032691e-08	1.54333801927673e-06	7.77652	UP
ANKS3	0.217935	1.54023	6.22043	1.09719554188107e-09	4.73316623077991e-08	11.6292	UP
TMCO1	0.217984	4.22702	4.11584	4.55621554132069e-05	0.000446167	1.48834	UP
CORO1B	0.218017	5.03173	3.1314	0.00184822	0.0095231	-1.93789	UP
SCMH1	0.218053	3.24574	5.84825	9.31139395271071e-09	3.04955937397725e-07	9.57185	UP
PFKFB2	0.218173	2.87882	3.29795	0.0010478	0.00601619	-1.42036	UP
OSBPL7	0.218549	2.40781	3.6761	0.00026414	0.00195436	-0.150743	UP
AARS	0.21859	5.29214	4.66505	4.02827397608036e-06	5.68398745111916e-05	3.77559	UP
ZDHHC8	0.218836	2.92509	3.5184	0.000476369	0.00316798	-0.69609	UP
STK11IP	0.218843	2.52097	5.93602	5.67763852944543e-09	1.99952099366506e-07	10.0473	UP
IQSEC1	0.218849	2.80248	4.56147	6.48991590798435e-06	8.51910208162691e-05	3.32412	UP
CDC16	0.218994	4.42809	4.55957	6.54625265602131e-06	8.57580991760383e-05	3.31594	UP
ACTR1B	0.219157	4.93832	4.62836	4.77455143394479e-06	6.58982310315777e-05	3.6146	UP
ATG4D	0.219207	3.54072	3.86314	0.000127647	0.00106658	0.525226	UP
ARFGEF2	0.219255	3.78824	3.62845	0.000316378	0.00226307	-0.317914	UP
SLC7A1	0.219258	4.40089	3.76113	0.000190496	0.00148996	0.152634	UP
MAPK13	0.219278	4.70083	5.13779	4.08216564174749e-07	7.92360892900144e-06	5.95217	UP
TBC1D10B	0.219328	3.76793	6.08101	2.47515701988921e-09	9.59919806624361e-08	10.8458	UP
MRPS14	0.219427	3.48681	6.6733	7.05845333960851e-11	4.15505047640551e-09	14.2764	UP
HDGFRP2	0.219481	3.67791	4.31433	1.95261040177395e-05	0.00021691	2.28455	UP
ECHDC2	0.21951	2.11264	4.44336	1.10572126539061e-05	0.000133347	2.82066	UP
TCF19	0.219646	3.33386	4.60883	5.22411941574372e-06	7.11504720148406e-05	3.52941	UP
LRRC61	0.219778	3.35229	3.55201	0.000420862	0.00285903	-0.581753	UP
DNAAF5	0.219785	3.45883	5.21039	2.82598351745357e-07	5.73542872428271e-06	6.30307	UP
UBXN1	0.219794	5.1371	4.01887	6.80914309872526e-05	0.000628154	1.11203	UP
USE1	0.219852	3.18423	4.38917	1.40639955089265e-05	0.000163177	2.59373	UP
LRSAM1	0.21988	2.98922	5.33442	1.49285262646329e-07	3.33001351814163e-06	6.91267	UP
FOXD2	0.220276	1.80223	3.19221	0.00150654	0.00804709	-1.75192	UP
PQBP1	0.22028	5.16819	3.26453	0.00117646	0.00660555	-1.52626	UP
ORM2	0.220487	0.411272	4.29893	2.08779099926209e-05	0.000229329	2.22153	UP
TMEM203	0.220769	4.63528	5.32148	1.59652631923308e-07	3.51081948207706e-06	6.84849	UP
PRR15L	0.22085	6.59979	3.40488	0.00071865	0.00442742	-1.07462	UP
UBALD2	0.220967	5.3906	3.80973	0.000157591	0.0012738	0.328978	UP
SPC24	0.221031	2.70517	4.3796	1.46706258231727e-05	0.000169213	2.55392	UP
ZKSCAN1	0.221352	3.91763	3.38818	0.000762736	0.00464496	-1.12931	UP
CALCOCO1	0.221473	2.89826	4.7627	2.54870180131038e-06	3.86648526558202e-05	4.20962	UP
TFB2M	0.221912	3.8575	4.24165	2.67333683816805e-05	0.000281946	1.98896	UP
PRRC2B	0.221967	3.57398	4.10554	4.75677521896214e-05	0.000463029	1.44796	UP
ATXN7L2	0.221983	1.17326	7.99532	1.01200994076736e-14	1.69403544358366e-12	22.8538	UP
MTHFSD	0.222157	1.79465	8.27119	1.37558223436632e-15	2.86604021915578e-13	24.7936	UP
TEX43	0.222436	0.81179	3.44303	0.000626673	0.00396172	-0.948716	UP
DUSP15	0.222535	0.68432	3.91401	0.000104198	0.000894659	0.71451	UP
SLC25A15	0.222548	3.1438	4.32575	1.85782344598944e-05	0.000208036	2.33141	UP
POLR3E	0.222621	2.77073	6.61905	9.88450988499811e-11	5.66047152332421e-09	13.9511	UP
PACS2	0.222673	2.72419	5.42904	9.09842779767164e-08	2.19179223145632e-06	7.38624	UP
TP53BP2	0.22272	2.90741	6.68041	6.75288295756026e-11	4.03217111962859e-09	14.3191	UP
TTC13	0.223065	2.51291	4.83958	1.76758206551264e-06	2.80991028839813e-05	4.55708	UP
PTPN23	0.223142	3.83696	5.07788	5.51192395849062e-07	1.02420332758101e-05	5.66588	UP
ARMC5	0.223167	1.95617	5.18429	3.22715115580696e-07	6.43573629472653e-06	6.17638	UP
ZNF606	0.223248	0.746777	5.01282	7.61163396286619e-07	1.35768534756589e-05	5.35841	UP
PAN3	0.223249	3.27795	3.3005	0.00103855	0.00597709	-1.41225	UP
MAPRE1	0.223252	6.14519	4.09671	4.93517383531969e-05	0.000476604	1.41344	UP
PCBP4	0.223331	3.07297	3.93682	9.50636643894361e-05	0.000829689	0.800147	UP
RFWD2	0.223361	3.85992	6.6537	7.97354931835411e-11	4.62017643195164e-09	14.1586	UP
WDR6	0.223465	4.58502	4.02398	6.66786088930694e-05	0.000617155	1.13165	UP
KIF18B	0.223634	2.60235	4.17732	3.51702955963991e-05	0.00035579	1.73124	UP
C11orf68	0.223638	4.25756	4.44255	1.10970282864258e-05	0.000133595	2.81726	UP
ZMYND19	0.223684	3.71982	4.69844	3.44775601770968e-06	4.96137410777694e-05	3.92306	UP
GATAD2B	0.223923	2.51637	5.79726	1.23774454356931e-08	3.88481200093029e-07	9.29848	UP
PMF1	0.224018	3.28131	6.30243	6.75273923870033e-10	3.1118211291752e-08	12.0969	UP
CSE1L	0.224056	5.59924	3.80272	0.00016198	0.00130497	0.303418	UP
CADM4	0.224123	2.27101	3.2636	0.00118024	0.00661552	-1.5292	UP
TSPYL4	0.224133	2.46325	4.73668	2.8815238420114e-06	4.28183948754122e-05	4.09318	UP
MRI1	0.224194	2.85247	4.97563	9.13978023295572e-07	1.58831052229315e-05	5.18424	UP
PEA15	0.224208	5.44472	4.73981	2.83940118438083e-06	4.22565898146646e-05	4.10715	UP
KIF22	0.224331	4.10668	4.40348	1.32012369428837e-05	0.000155097	2.65344	UP
AAMP	0.224431	5.68588	4.38566	1.42837905094266e-05	0.000165336	2.57911	UP
HCFC1	0.224579	4.03976	4.71386	3.20764029873189e-06	4.66728345101516e-05	3.9915	UP
STK4	0.224743	3.08023	3.95029	9.00307856176548e-05	0.000793543	0.850944	UP
SQSTM1	0.225076	5.24546	4.46442	1.00634356610764e-05	0.000122876	2.90956	UP
MAN2A2	0.225088	2.61042	5.1291	4.26478443310997e-07	8.22104361441523e-06	5.91043	UP
SURF2	0.225227	3.92703	3.82769	0.000146849	0.00120136	0.39469	UP
MXD3	0.225451	1.6664	5.21198	2.80322548043234e-07	5.69514222347172e-06	6.31079	UP
PHLDB3	0.225565	1.46646	5.28282	1.94976084424752e-07	4.16878451250957e-06	6.6575	UP
LSR	0.225701	6.85566	3.28069	0.00111253	0.00631196	-1.47519	UP
WDR5B	0.225719	1.77514	5.75477	1.56671363838761e-08	4.79438853247207e-07	9.07221	UP
EIF3B	0.225795	5.24748	4.56572	6.36530748601641e-06	8.38926965771409e-05	3.34245	UP
DDX39A	0.225921	4.91018	3.53983	0.000440238	0.00296597	-0.623309	UP
STK25	0.225966	3.82783	5.49319	6.4774338527826e-08	1.63480079905602e-06	7.71147	UP
MRPL2	0.225972	4.19642	3.71748	0.000225474	0.00170894	-0.00393056	UP
NOC4L	0.226084	4.17455	3.48888	0.000530708	0.00345428	-0.795677	UP
REXO4	0.226125	4.02439	4.87431	1.49584863068583e-06	2.43526146566766e-05	4.71568	UP
PCNXL3	0.226131	3.6117	4.74187	2.81193469346324e-06	4.19434432379874e-05	4.11637	UP
C19orf70	0.22619	4.89913	3.1491	0.00174203	0.00906591	-1.88411	UP
ZDHHC11B	0.226308	0.844709	3.29746	0.0010496	0.00602472	-1.42193	UP
IRAK1	0.226355	5.91504	3.43408	0.000647207	0.00407181	-0.978373	UP
RPS6KL1	0.226364	1.27487	5.85935	8.74975517207485e-09	2.88006647134598e-07	9.63162	UP
QARS	0.226418	6.07567	4.55678	6.630038244294e-06	8.67976597690495e-05	3.30391	UP
POM121	0.226478	2.4328	5.11026	4.68796090682533e-07	8.93129517122315e-06	5.82022	UP
FAM192A	0.226672	4.21566	6.57868	1.268098862421e-10	7.05560119901001e-09	13.7105	UP
TSEN34	0.226713	4.10055	4.85182	1.66675643254169e-06	2.67349915899501e-05	4.61288	UP
TRMT10B	0.226754	2.04524	6.06337	2.74057311318123e-09	1.0524338121893e-07	10.7478	UP
MYPOP	0.226834	2.49714	5.6803	2.35968980072999e-08	6.87716142072868e-07	8.67923	UP
FUS	0.226864	4.89423	6.02829	3.3538022285663e-09	1.25831832656075e-07	10.5535	UP
COG4	0.226922	3.98902	5.91512	6.39116503344213e-09	2.18925961552161e-07	9.93346	UP
PIWIL4	0.22696	1.74612	4.16933	3.63799814018431e-05	0.000366702	1.6995	UP
CCDC9	0.226967	3.15473	4.75693	2.61910944593347e-06	3.95796747674437e-05	4.18376	UP
SKA3	0.226991	3.22888	3.6068	0.000343195	0.00242041	-0.393201	UP
SETD6	0.227006	2.09111	6.72325	5.16718778319677e-11	3.21267849948917e-09	14.5778	UP
PNPLA6	0.227055	3.62238	3.86413	0.000127148	0.00106373	0.528878	UP
MAP3K10	0.227131	2.04944	4.93914	1.09246077791496e-06	1.8476549512491e-05	5.0145	UP
CENPBD1	0.227204	1.12154	7.00743	8.46336575677515e-12	6.42461311420315e-10	16.3275	UP
ACVR1B	0.227326	3.95623	4.69629	3.48253794929446e-06	5.00774638303466e-05	3.91355	UP
TFPT	0.227344	3.57441	3.75068	0.000198372	0.00154172	0.114987	UP
FLYWCH1	0.227402	2.22141	5.763	1.49697561457083e-08	4.61704998604248e-07	9.11592	UP
ZNF500	0.227534	1.60232	9.19821	1.18974764449477e-18	5.41888549242559e-16	31.6598	UP
TIMM17B	0.227824	4.62085	3.48245	0.000543283	0.00352441	-0.817254	UP
SPACA4	0.227916	1.14041	4.31407	1.95479657672257e-05	0.00021691	2.28349	UP
ZSCAN18	0.227919	0.849389	4.13298	4.240282211116e-05	0.000419636	1.55574	UP
BEND7	0.227963	1.49609	4.85367	1.65201541458746e-06	2.65713298500729e-05	4.62132	UP
RNF166	0.228101	2.1141	5.94353	5.44105410992315e-09	1.92699900077477e-07	10.0882	UP
RRP9	0.228294	4.93007	3.43115	0.00065408	0.0041045	-0.988087	UP
IFT172	0.228331	2.49216	5.88294	7.66328336102734e-09	2.56118437927851e-07	9.75901	UP
RAB11FIP3	0.228478	3.16614	4.23503	2.75031732432262e-05	0.000288665	1.96227	UP
UPF1	0.228542	4.32802	5.62811	3.13601167495253e-08	8.8118778556593e-07	8.40647	UP
TIGD5	0.228604	2.10051	4.42312	1.21000526823996e-05	0.000143886	2.7356	UP
EDEM2	0.228626	4.71259	4.57613	6.06943736531855e-06	8.05351834686746e-05	3.38748	UP
CHD6	0.22867	2.07245	4.05824	5.78980494951877e-05	0.000545685	1.26382	UP
SURF6	0.228737	3.95538	4.53431	7.34350436369815e-06	9.43728794731343e-05	3.20727	UP
AKAP17A	0.228851	3.80376	4.56674	6.3356732404812e-06	8.37275036537276e-05	3.34687	UP
SMYD2	0.228853	3.33965	6.20385	1.20961352936218e-09	5.09468408012008e-08	11.5352	UP
ICA1	0.229059	3.9092	4.28	2.26625439883209e-05	0.000245626	2.14434	UP
SNRPC	0.229338	6.06846	4.43368	1.15447027602577e-05	0.000138161	2.77994	UP
HOXA1	0.22941	0.852918	5.45667	7.86269454167064e-08	1.93699210815874e-06	7.52594	UP
UBE2T	0.22942	4.66916	3.64407	0.000298275	0.00216681	-0.263358	UP
BCS1L	0.229433	3.33639	5.50612	6.04616739032232e-08	1.54333801927673e-06	7.77745	UP
NTHL1	0.229489	3.93573	3.18651	0.00153587	0.00817379	-1.76948	UP
NEURL2	0.229663	0.791327	6.34481	5.24393124305976e-10	2.51106096321089e-08	12.3407	UP
RPP21	0.229669	2.85418	5.25239	2.279965007575e-07	4.7752024134161e-06	6.50806	UP
EMD	0.229713	5.19165	4.19403	3.27621213316065e-05	0.000336822	1.79785	UP
MTIF3	0.230043	4.84349	3.64715	0.000294815	0.00214645	-0.252551	UP
FAM171A1	0.230154	4.02645	3.63048	0.000313965	0.00225092	-0.310826	UP
AGFG2	0.230186	3.03551	4.35985	1.60024607230456e-05	0.000182426	2.47201	UP
FBRSL1	0.230187	3.39549	4.58065	5.94534287752191e-06	7.93725564119064e-05	3.40702	UP
TTLL3	0.230252	1.33523	4.22707	2.84558803371373e-05	0.000297887	1.93026	UP
METTL18	0.230268	2.24712	4.99532	8.29719724974661e-07	1.46043398540924e-05	5.2763	UP
R3HDM2	0.230279	2.93546	5.52726	5.40054454779651e-08	1.39906964244173e-06	7.8856	UP
SHC1	0.230337	4.65637	6.18577	1.34500711531382e-09	5.64067759173901e-08	11.433	UP
ZNF239	0.230608	1.89758	3.99949	7.37140021559457e-05	0.000670859	1.03782	UP
GRK6	0.230797	3.96602	4.79709	2.16511244897075e-06	3.35738141829708e-05	4.36443	UP
ADAMTSL2	0.230881	1.45048	3.28797	0.00108478	0.00618641	-1.4521	UP
SYVN1	0.23106	4.00085	5.91923	6.2442621783407e-09	2.15306117540145e-07	9.95581	UP
RAB40B	0.231109	2.49156	4.38711	1.41922869823741e-05	0.000164471	2.58517	UP
PHYH	0.231149	3.52282	3.45158	0.000607627	0.00385875	-0.920317	UP
TRAF2	0.231314	3.36473	5.1528	3.7847666101455e-07	7.39029452240276e-06	6.02432	UP
CCDC86	0.23146	4.31976	4.01915	6.80125718115852e-05	0.000627722	1.11312	UP
C2CD4D	0.231507	0.946263	5.918	6.28774578159908e-09	2.16424430813037e-07	9.94914	UP
TSEN15	0.231725	3.76347	4.39603	1.36438153959901e-05	0.000158961	2.62234	UP
KLHDC9	0.231749	1.72595	4.69026	3.58197767397001e-06	5.12439976221349e-05	3.88686	UP
CYTH2	0.231766	3.11695	6.21636	1.12381280228368e-09	4.83733488631337e-08	11.6061	UP
CLSTN3	0.231799	2.54917	4.4014	1.3323431237354e-05	0.000156266	2.64475	UP
BAP1	0.231806	4.12245	5.5676	4.34955085122108e-08	1.16693086878308e-06	8.09294	UP
APMAP	0.231841	5.93609	3.6056	0.000344735	0.00242864	-0.397343	UP
WBP2	0.231877	4.27073	5.23106	2.54303232387961e-07	5.24266190138759e-06	6.40379	UP
ADIPOR1	0.231913	5.32613	7.62777	1.3372332633552e-13	1.64715179011393e-11	20.3474	UP
ARHGEF10L	0.232089	3.82894	4.29283	2.14378693908823e-05	0.00023469	2.19662	UP
TAGLN2	0.232161	8.14735	4.80972	2.03870696220539e-06	3.17898693111406e-05	4.42155	UP
RTKN	0.232283	4.10252	5.68776	2.26528633586287e-08	6.62173625192153e-07	8.71839	UP
ACAP3	0.23235	2.47622	4.10374	4.79265780990441e-05	0.000465596	1.44091	UP
COPG2	0.232462	3.51157	4.8126	2.01088797561347e-06	3.14311580226575e-05	4.43459	UP
ATG9A	0.232505	3.54325	5.61004	3.4588430213851e-08	9.59137538917366e-07	8.31254	UP
NELFE	0.232544	4.83306	4.68665	3.64280713670535e-06	5.20002753442961e-05	3.8709	UP
RPUSD1	0.232546	4.00942	3.39629	0.000741035	0.00453536	-1.1028	UP
ARAF	0.232625	4.63622	4.39789	1.35321705428299e-05	0.000157789	2.63009	UP
ZNF777	0.232644	3.13226	5.30128	1.77252317658183e-07	3.84439273680565e-06	6.74856	UP
SLC39A13	0.232783	3.05169	5.0812	5.42151207517763e-07	1.01027891524599e-05	5.68164	UP
PGPEP1	0.2328	3.10895	5.17125	3.4475795850034e-07	6.79284166723256e-06	6.11333	UP
TROAP	0.232845	2.92571	4.19351	3.28348369551931e-05	0.000337393	1.79577	UP
FAM213A	0.232856	3.43958	3.79337	0.000168018	0.00134477	0.269369	UP
LPAR2	0.232907	3.14353	4.47081	9.77947323990431e-06	0.000120157	2.93659	UP
ZNF672	0.232912	3.51834	5.27569	2.02271402048526e-07	4.3059624012178e-06	6.62241	UP
ATG9B	0.232965	0.878268	4.47359	9.65808056256616e-06	0.000118813	2.94839	UP
C20orf96	0.232995	2.68789	4.45358	1.05635217102886e-05	0.000127945	2.86377	UP
ZNF408	0.233006	2.75191	5.46436	7.54919519918952e-08	1.87153149336869e-06	7.56488	UP
BRICD5	0.233009	1.23311	5.08918	5.20956779096033e-07	9.77292961551322e-06	5.71965	UP
CHKA	0.233041	2.97309	4.5285	7.53935110517015e-06	9.65086218266388e-05	3.18239	UP
PEX11B	0.233041	4.28782	6.36332	4.69363190077153e-10	2.28101192994071e-08	12.4476	UP
ILDR1	0.23305	2.63217	4.45144	1.06650509579658e-05	0.000129015	2.85474	UP
PSD4	0.233201	2.74041	5.91144	6.52551594188956e-09	2.21878871044978e-07	9.91346	UP
ZSWIM4	0.233435	2.35706	5.18622	3.19566567150673e-07	6.37992988546986e-06	6.18574	UP
GDI1	0.23348	4.50318	5.38501	1.14662154997891e-07	2.64818196419067e-06	7.16497	UP
RP11-309L24.4	0.233541	1.14581	4.26455	2.42254921426147e-05	0.000259236	2.08159	UP
ZNF362	0.23371	2.62424	4.63966	4.53148123133251e-06	6.29425956848562e-05	3.66408	UP
CCND3	0.23371	3.60754	4.54396	7.02837714568021e-06	9.11594479457927e-05	3.24874	UP
WIZ	0.233727	3.09778	6.30543	6.63319051063348e-10	3.08577283018425e-08	12.1142	UP
TMUB2	0.233886	3.68308	6.07478	2.56592743139647e-09	9.89245841415351e-08	10.8112	UP
RAB17	0.233888	2.73641	4.40418	1.31607612834008e-05	0.00015481	2.65633	UP
ALAD	0.234018	3.4272	6.14397	1.717341093246e-09	6.9780342969342e-08	11.1977	UP
ZNF646	0.234025	2.14675	5.94471	5.40452132229477e-09	1.92699900077477e-07	10.0946	UP
HMCES	0.234076	4.42104	5.64946	2.79227696140866e-08	7.96022478736369e-07	8.51779	UP
ZDHHC9	0.234126	4.84634	3.89679	0.000111635	0.000948125	0.650188	UP
IQCE	0.234165	2.67697	5.03194	6.92527185400369e-07	1.25584675241354e-05	5.44841	UP
FLVCR1	0.234287	2.46097	5.0455	6.47532377577816e-07	1.17971363859177e-05	5.5124	UP
CCDC22	0.234394	3.86473	4.05844	5.78512347360928e-05	0.000545506	1.26458	UP
FAM3A	0.234394	3.69884	3.63791	0.000305294	0.00219984	-0.284895	UP
RARA	0.234475	3.15669	4.35177	1.65796938965578e-05	0.00018824	2.43862	UP
TFAP4	0.23451	2.30098	6.27131	8.12330978417293e-10	3.62403239460198e-08	11.9188	UP
ZNF786	0.234583	1.87034	7.16244	3.07876583873631e-12	2.61028696760392e-10	17.3065	UP
PPP1R12C	0.234778	3.19637	5.40883	1.01193722684152e-07	2.38780609490255e-06	7.28449	UP
CD46	0.234853	5.77925	3.602	0.000349414	0.00245543	-0.409813	UP
DHDH	0.234987	1.03344	3.93282	9.66085101021115e-05	0.00084055	0.785097	UP
DGKD	0.235372	2.90626	4.94734	1.04962310925151e-06	1.78755379084268e-05	5.05256	UP
ABTB1	0.235413	2.49107	4.07941	5.30358841893367e-05	0.000506687	1.34598	UP
AURKA	0.235418	4.19433	3.7751	0.000180427	0.00142142	0.203111	UP
RNASEH2A	0.235453	4.48639	3.48757	0.000533249	0.00346736	-0.800078	UP
NGEF	0.235462	2.72469	3.95858	8.70597647853313e-05	0.000770825	0.882289	UP
RAD23A	0.235538	5.56801	5.22438	2.63136119777402e-07	5.38380353165916e-06	6.37119	UP
ZNF34	0.235606	1.5787	6.03719	3.18656314427417e-09	1.21182212001184e-07	10.6027	UP
TSSC4	0.235617	3.75245	3.88759	0.000115815	0.000980221	0.61591	UP
GPX4	0.235627	6.36558	3.19419	0.00149644	0.00800757	-1.74578	UP
TMEM8A	0.235652	4.99853	3.40273	0.000724197	0.00445459	-1.08169	UP
TIGD1	0.235729	1.56235	5.05973	6.03346217467058e-07	1.11162141760041e-05	5.57973	UP
ORAI2	0.236	1.80017	4.66606	4.0094278885102e-06	5.66147405886606e-05	3.78003	UP
KIAA0195	0.236105	3.4085	4.78659	2.27589237844248e-06	3.5041943578456e-05	4.31706	UP
RIPPLY3	0.23626	0.577785	4.60674	5.27469049566187e-06	7.16399537847003e-05	3.52029	UP
SDCCAG3	0.236289	4.19987	5.38875	1.12441011336824e-07	2.61228612933772e-06	7.18368	UP
PPP1R9B	0.23637	4.09499	5.23329	2.51424670400085e-07	5.20523485178189e-06	6.41466	UP
SSNA1	0.236589	5.64173	3.33956	0.000905881	0.00533905	-1.28708	UP
INO80E	0.236596	3.0585	5.97441	4.56461052306324e-09	1.64959233854738e-07	10.257	UP
BRD3	0.236649	2.71445	6.27753	7.82938200450137e-10	3.5331439299115e-08	11.9544	UP
TBRG4	0.237044	4.73407	4.25337	2.54204418138448e-05	0.000270282	2.03631	UP
USP19	0.237059	3.68758	5.83831	9.84464555221421e-09	3.19746904046626e-07	9.51836	UP
ARF1	0.237079	7.62246	5.3263	1.55710290282709e-07	3.44975795835617e-06	6.87239	UP
CDK20	0.237112	0.983148	7.22394	2.05154317235702e-12	1.7857543569161e-10	17.6997	UP
THBS3	0.237262	2.20306	4.42313	1.2099563543692e-05	0.000143886	2.73564	UP
NR1H2	0.237282	4.24014	4.43417	1.15194931412153e-05	0.000138072	2.782	UP
RPS16	0.237384	8.59321	3.11679	0.00194035	0.00991694	-1.98207	UP
SMPD4	0.237447	3.52907	6.16299	1.53679565126338e-09	6.29668260041701e-08	11.3047	UP
RABL6	0.237464	4.14538	4.18168	3.45259676712175e-05	0.000350177	1.74861	UP
SYS1	0.237662	3.03099	5.69966	2.12219879517288e-08	6.26896883913436e-07	8.78099	UP
RALGDS	0.237677	3.45396	5.82844	1.04026361537857e-08	3.36197407709395e-07	9.4654	UP
U2AF1L4	0.237804	1.40923	6.50803	1.95547807875181e-10	1.05214390583391e-08	13.2924	UP
DUS1L	0.237927	4.74672	3.78219	0.000175512	0.0013911	0.228787	UP
ZNF581	0.238005	3.91074	3.82571	0.000147996	0.00120898	0.387449	UP
PIGQ	0.238032	2.90422	4.56189	6.47745604033974e-06	8.51386071267525e-05	3.32593	UP
PIGC	0.238078	2.93291	6.70391	5.83180297061337e-11	3.55812651649417e-09	14.4608	UP
TOX3	0.238408	3.26407	3.52257	0.000469125	0.00312314	-0.681954	UP
TNPO2	0.238605	3.80155	6.20407	1.20804315009794e-09	5.09468408012008e-08	11.5365	UP
TRPM5	0.238673	0.636112	4.67541	3.83879424405909e-06	5.45989725997801e-05	3.82124	UP
PKMYT1	0.238961	2.89716	3.44337	0.000625915	0.0039582	-0.947602	UP
MED12	0.239114	3.26929	4.74003	2.83650911820802e-06	4.2245651011486e-05	4.10811	UP
NUBP2	0.239156	3.64468	4.05554	5.85482443922649e-05	0.000551017	1.25336	UP
TCEA2	0.239214	1.22814	3.91493	0.000103813	0.00089174	0.717968	UP
DAXX	0.239218	4.37932	5.90662	6.7055088399953e-09	2.27210018393266e-07	9.88731	UP
C5orf45	0.239333	1.43272	6.61352	1.02281368285729e-10	5.80632057355363e-09	13.9181	UP
C11orf95	0.239457	2.29476	4.14727	3.99302403435266e-05	0.000397779	1.6121	UP
ANAPC2	0.239635	3.02952	5.17724	3.34453635204586e-07	6.60976230623796e-06	6.14229	UP
PCGF2	0.239765	3.31781	4.00561	7.18916812534236e-05	0.000657518	1.06123	UP
CBLC	0.23979	5.23973	3.33448	0.000922179	0.00541231	-1.30342	UP
PHF2	0.239831	3.21785	6.00132	3.91438202367487e-09	1.44647494214476e-07	10.4048	UP
ABL1	0.239834	4.21971	5.77842	1.37433341675349e-08	4.27243174081224e-07	9.19797	UP
SART1	0.239836	4.25088	4.22954	2.81569951099403e-05	0.000295053	1.94018	UP
FBXL19	0.239896	3.08576	4.57378	6.1349880851007e-06	8.12948184348425e-05	3.37732	UP
IKBKE	0.240001	3.01011	5.18264	3.25418233232055e-07	6.47037167294395e-06	6.16842	UP
ABCF1	0.240046	4.54697	5.93238	5.79628696541539e-09	2.02714786102965e-07	10.0274	UP
DNMT3A	0.240089	1.94844	5.73266	1.77005490142274e-08	5.35804099603777e-07	8.95509	UP
LEMD2	0.24016	3.20719	7.21278	2.20885803862467e-12	1.91418073833912e-10	17.6282	UP
CNPPD1	0.240229	5.12274	5.42734	9.18027056718356e-08	2.20608097004037e-06	7.37767	UP
RBBP8NL	0.240236	2.64988	3.1611	0.00167329	0.00875539	-1.84749	UP
ARF5	0.240304	6.35249	3.70112	0.000240081	0.00179946	-0.0621759	UP
KIAA1549	0.24032	1.72075	5.55306	4.70301356852383e-08	1.24367881214172e-06	8.01808	UP
NDUFS2	0.240404	5.1111	5.54995	4.78226874456252e-08	1.26057514619458e-06	8.00207	UP
ILF2	0.240431	6.49464	5.75681	1.54909475161138e-08	4.74789056499357e-07	9.08306	UP
NSMCE1	0.240486	4.0627	4.56937	6.26002452969688e-06	8.2784797055543e-05	3.35823	UP
ZNF513	0.240513	3.09758	4.85031	1.67888113696755e-06	2.68815793059261e-05	4.60599	UP
DOHH	0.240739	3.1492	3.86044	0.000129019	0.00107615	0.515263	UP
CACFD1	0.240964	3.69407	3.8572	0.00013069	0.00108686	0.503274	UP
EME2	0.241059	1.5509	4.70236	3.3851027551567e-06	4.89278505237963e-05	3.94045	UP
DDR1	0.241233	5.18985	4.72882	2.99013893580996e-06	4.40314819983745e-05	4.05808	UP
FRAT2	0.241322	3.99528	5.32097	1.60079744574665e-07	3.51081948207706e-06	6.84594	UP
LDB1	0.241714	3.90494	5.84059	9.71963296317331e-09	3.16210982697258e-07	9.53063	UP
CUL9	0.241864	1.7922	6.39263	3.93586823065256e-10	1.95149314676786e-08	12.6174	UP
SMPD3	0.24188	2.49574	3.43607	0.00064259	0.00404796	-0.971787	UP
PSPH	0.241892	3.36058	3.91386	0.000104258	0.000894771	0.713969	UP
ERBB3	0.241953	5.40506	4.89917	1.32656527523677e-06	2.18509511484542e-05	4.82985	UP
DECR2	0.24218	3.14781	3.98652	7.77201996061257e-05	0.000701452	0.988338	UP
TTYH3	0.242189	4.97625	3.80096	0.000163101	0.00131184	0.297001	UP
GRHL2	0.242273	3.41975	5.95583	5.07364545216527e-09	1.81991476521349e-07	10.1554	UP
RNPEPL1	0.242359	4.17046	4.05865	5.78007782681472e-05	0.000545293	1.26539	UP
SLC29A2	0.24246	3.88982	4.21141	3.04255069526588e-05	0.000315951	1.86736	UP
JMJD4	0.242501	2.20346	6.65789	7.76874230576649e-11	4.51486106998329e-09	14.1837	UP
KIAA0895L	0.242565	2.20526	4.73323	2.92871046932018e-06	4.33878929966987e-05	4.07777	UP
C1orf56	0.24257	1.85545	6.3915	3.96273955300403e-10	1.95985490266626e-08	12.6109	UP
STK38	0.242656	4.84343	4.369	1.53712403773509e-05	0.000176256	2.50994	UP
REXO1	0.242885	3.28435	4.69197	3.55354935198818e-06	5.09489487984543e-05	3.89441	UP
RPL30	0.243045	7.42795	4.04023	6.23678469150165e-05	0.000581654	1.1942	UP
FUZ	0.243088	1.53782	3.51414	0.000483877	0.00320918	-0.710513	UP
ABHD8	0.2431	1.69262	5.06237	5.95475330326284e-07	1.09918796837326e-05	5.59224	UP
RRS1	0.243148	4.7996	4.10278	4.81190183404991e-05	0.000467002	1.43715	UP
NDRG3	0.24315	4.15676	5.07678	5.54235131149245e-07	1.02888104678275e-05	5.66064	UP
PRDX6	0.243214	6.25259	6.01128	3.69728440051905e-09	1.37402874732762e-07	10.4597	UP
RASL10B	0.243217	0.728111	3.79319	0.000168135	0.00134515	0.268722	UP
ZNF629	0.243486	2.93344	5.62739	3.14835641671508e-08	8.83389117784598e-07	8.40271	UP
SETD1A	0.243488	2.92571	5.89288	7.24593255913126e-09	2.42999296524976e-07	9.81282	UP
SPHK2	0.243662	2.48052	4.64467	4.42777546882906e-06	6.16770857446779e-05	3.68601	UP
TRIM28	0.243823	6.70576	3.88312	0.000117897	0.000995262	0.599296	UP
NISCH	0.24384	3.02436	5.80321	1.19744519841945e-08	3.78257487274917e-07	9.33026	UP
PPP2R3B	0.244007	1.50182	5.24723	2.34106454346866e-07	4.88282737847004e-06	6.4828	UP
RFX1	0.244013	2.42266	5.74515	1.65221264226387e-08	5.03243928440715e-07	9.02121	UP
FAM117A	0.244254	1.81942	5.4487	8.20132720649214e-08	2.00976263471062e-06	7.48558	UP
WRNIP1	0.244299	4.28627	7.09432	4.81158138039989e-12	3.9428795537712e-10	16.8741	UP
ANKRD13D	0.244483	2.35058	6.03529	3.22161692577096e-09	1.2204132977026e-07	10.5922	UP
DNAJC4	0.244719	3.28218	5.13195	4.20409617903095e-07	8.12004178168848e-06	5.9241	UP
THAP11	0.244737	4.02863	5.38049	1.17405895635958e-07	2.69565588045749e-06	7.14235	UP
BTN2A1	0.244819	3.29359	5.89675	7.08959075433438e-09	2.38164039320135e-07	9.83378	UP
DGKZ	0.244919	3.32779	5.00526	7.90059916244111e-07	1.40411283662803e-05	5.32293	UP
GTF3C5	0.244989	4.37064	5.10116	4.90653893893525e-07	9.29347825135849e-06	5.77678	UP
CBX7	0.245029	1.70711	5.52166	5.56485719455175e-08	1.43783282526776e-06	7.85689	UP
LRRC36	0.245231	0.831767	4.24418	2.64442570641288e-05	0.000279348	1.99918	UP
ZXDC	0.245336	2.41271	7.84905	2.85745087878959e-14	4.0553025696445e-12	21.8455	UP
NBPF15	0.245362	1.33029	5.41316	9.89180543003984e-08	2.34257568739214e-06	7.30625	UP
BCL7C	0.245639	3.54621	4.96105	9.81641772359733e-07	1.68348985215984e-05	5.11627	UP
RFXANK	0.245853	4.08387	4.39025	1.39968391932014e-05	0.000162591	2.59825	UP
KAT8	0.245869	3.37002	7.90486	1.92616547669106e-14	2.83638728278154e-12	22.2286	UP
TMEM184A	0.245945	2.56604	3.75504	0.000195045	0.00151827	0.130703	UP
FANCF	0.246209	2.97752	5.00327	7.97869167187441e-07	1.41317582575744e-05	5.31357	UP
JRK	0.246234	1.54873	6.39367	3.91124450070722e-10	1.94536739590163e-08	12.6235	UP
RNF113A	0.246313	3.93189	4.26796	2.38717145192817e-05	0.000256039	2.09543	UP
BYSL	0.246329	4.00993	5.24801	2.33176515624069e-07	4.86861626705478e-06	6.48661	UP
DCXR	0.246348	4.97536	3.28866	0.00108221	0.00617571	-1.44992	UP
POLR2J	0.246414	4.89814	4.00859	7.10206259173398e-05	0.000652717	1.07263	UP
TYK2	0.246596	3.55917	5.82075	1.08593226400857e-08	3.4848435250966e-07	9.42414	UP
FAM83H	0.246866	5.14224	3.8419	0.000138846	0.00114449	0.446876	UP
UNC93B1	0.247099	4.25381	3.65794	0.000283011	0.00207361	-0.214697	UP
KIFC1	0.247138	3.99467	4.2952	2.12188168222058e-05	0.000232682	2.20628	UP
FMO5	0.247379	1.76243	3.71144	0.000230765	0.00174298	-0.0254574	UP
ABCC5	0.247402	1.8762	5.37279	1.22234090429859e-07	2.78690880217554e-06	7.10381	UP
GLTSCR1	0.247425	1.8015	6.60651	1.0680783947833e-10	6.01101016144565e-09	13.8763	UP
PUF60	0.247457	5.1627	3.43881	0.000636284	0.0040147	-0.962717	UP
EIF3G	0.247476	5.53938	4.3391	1.75260610495172e-05	0.000197952	2.38632	UP
SLC27A3	0.247499	2.26047	4.67845	3.78473440269384e-06	5.39083805649155e-05	3.83468	UP
UQCC1	0.247592	3.17223	5.14066	4.02374558272087e-07	7.83246639492223e-06	5.96591	UP
ETNK2	0.247729	0.696677	5.47483	7.14122785682192e-08	1.78394065785532e-06	7.61807	UP
GABPB2	0.247865	1.78133	6.6686	7.26815290543829e-11	4.26187948062901e-09	14.2481	UP
MVB12B	0.24792	1.96478	6.1546	1.61399933928072e-09	6.58545355412769e-08	11.2575	UP
ZNF276	0.247921	1.89871	6.22064	1.09584008974002e-09	4.73316623077991e-08	11.6304	UP
E4F1	0.248105	2.61406	4.91139	1.25029188173485e-06	2.07340952614538e-05	4.88616	UP
MAP2K7	0.248109	3.14597	6.68691	6.48463239632136e-11	3.89575231539736e-09	14.3583	UP
ABLIM2	0.248404	2.23155	3.65811	0.000282827	0.0020735	-0.214096	UP
DHX38	0.248477	3.53017	5.78574	1.31960557803281e-08	4.11657070631615e-07	9.23699	UP
DIEXF	0.248872	2.16771	7.54899	2.29814909769675e-13	2.6321198876252e-11	19.822	UP
C7orf26	0.248994	3.72619	5.95809	5.00902218076906e-09	1.80003118184151e-07	10.1677	UP
IFRD2	0.249041	4.61004	3.97307	8.208998032595e-05	0.000732786	0.93721	UP
WDR83	0.24922	2.00515	6.27558	7.92041100852894e-10	3.56600573797792e-08	11.9432	UP
CCDC115	0.249333	3.56018	6.75058	4.35311845793384e-11	2.73255849354597e-09	14.7434	UP
C1orf116	0.249838	3.57572	4.24419	2.64426253584429e-05	0.000279348	1.99924	UP
TBCC	0.250112	3.96177	6.05573	2.86405631163542e-09	1.09770142589784e-07	10.7054	UP
WDR35	0.250168	1.43192	4.97693	9.08154254268798e-07	1.58099565065373e-05	5.19032	UP
DAGLA	0.250221	2.3294	4.29773	2.09869182593301e-05	0.000230397	2.21663	UP
C19orf71	0.250398	1.78669	4.64749	4.37030946930469e-06	6.10938693478461e-05	3.69838	UP
SLC26A1	0.250406	0.971209	6.93222	1.37389557846793e-11	9.60990889439087e-10	15.8587	UP
FAM155B	0.250591	0.679786	3.68777	0.000252652	0.00188073	-0.109516	UP
PIK3C2B	0.250648	3.27442	5.5705	4.28217253926927e-08	1.15201029095589e-06	8.1079	UP
DTX4	0.250665	3.87008	5.6407	2.92867235360138e-08	8.2887352666594e-07	8.47206	UP
TPRA1	0.250809	3.58926	6.1084	2.11204876958185e-09	8.32283202258762e-08	10.9985	UP
HM13	0.250961	4.72453	4.79516	2.18504417174649e-06	3.38293202400435e-05	4.35573	UP
EIF2AK1	0.251077	5.42886	6.22973	1.03865828594066e-09	4.53053953900841e-08	11.682	UP
TBC1D16	0.251098	3.05398	4.44114	1.11670405186607e-05	0.000134258	2.81133	UP
RANBP10	0.251281	2.74957	7.47242	3.87414627355787e-13	4.19199750097408e-11	19.3155	UP
AGAP3	0.251312	3.14757	5.64143	2.91699968616716e-08	8.27004294708693e-07	8.47589	UP
BIN1	0.251572	3.51256	3.74848	0.000200063	0.0015481	0.107102	UP
CAPN10	0.251703	2.19424	7.02245	7.67901336806958e-12	5.89778340445658e-10	16.4216	UP
CTU2	0.25186	2.83266	4.80689	2.06641806687399e-06	3.21451928830239e-05	4.40873	UP
ZDHHC23	0.251928	1.98874	4.86207	1.58666275364724e-06	2.56604376797533e-05	4.65967	UP
NCSTN	0.251964	4.99576	7.61303	1.48033462673821e-13	1.80076730836446e-11	20.2487	UP
TTPAL	0.251974	2.31415	5.00322	7.98045679493352e-07	1.41317582575744e-05	5.31336	UP
MED22	0.252223	2.6109	7.09437	4.81001801953424e-12	3.9428795537712e-10	16.8745	UP
C21orf58	0.252231	1.20924	6.56023	1.42047762484084e-10	7.85877239618865e-09	13.6009	UP
CSNK1G2	0.25231	4.52067	5.05474	6.185044519022e-07	1.13421439049668e-05	5.55609	UP
USF2	0.252432	4.2952	5.93017	5.86933453477939e-09	2.04768862590814e-07	10.0153	UP
TSTD1	0.252484	4.88552	3.67395	0.00026631	0.0019667	-0.158329	UP
MROH1	0.252585	3.00484	4.64276	4.46702059546406e-06	6.21795297527815e-05	3.67765	UP
AES	0.252675	5.90099	4.46508	1.00339055246482e-05	0.000122591	2.91234	UP
MEN1	0.252887	3.63974	5.92418	6.0717734227936e-09	2.10470234487456e-07	9.98273	UP
SH3D21	0.253214	1.70437	3.67331	0.000266962	0.00197002	-0.160594	UP
SLC35E2B	0.253431	2.58047	5.39073	1.11275824407167e-07	2.59754114542833e-06	7.19364	UP
CGN	0.253463	4.13655	3.97948	7.99774385348374e-05	0.000719503	0.961576	UP
CMTM8	0.253744	3.84244	5.14048	4.0272114678002e-07	7.83246639492223e-06	5.96509	UP
ACE	0.253873	2.23934	4.00653	7.16220711930879e-05	0.000655801	1.06474	UP
ZNF48	0.253939	2.49311	6.46332	2.56720360216121e-10	1.34795395571923e-08	13.0297	UP
ZNF213	0.254053	2.24462	5.64138	2.91784512455301e-08	8.27004294708693e-07	8.47561	UP
EML3	0.254059	3.08393	5.60864	3.4853038311324e-08	9.60051695256371e-07	8.30523	UP
USF1	0.254187	4.20597	6.10872	2.10812781087326e-09	8.32283202258762e-08	11.0003	UP
ARFRP1	0.254225	3.04616	4.61145	5.16163405367117e-06	7.03973558086002e-05	3.5408	UP
MOGS	0.254382	4.88267	5.84223	9.63110193522058e-09	3.14375219002159e-07	9.53942	UP
KCNK5	0.254655	3.62086	3.39936	0.000732954	0.00449715	-1.09273	UP
CRAMP1L	0.25482	1.68315	8.66941	7.08737935652436e-17	2.07173618951537e-14	27.679	UP
PGAP2	0.254825	3.32768	6.13954	1.76218961651261e-09	7.10133408218094e-08	11.1729	UP
PSKH1	0.254886	3.43019	5.5747	4.18641033230267e-08	1.13403660246401e-06	8.12957	UP
TMEM175	0.254917	2.42705	4.94487	1.06234785248172e-06	1.80451714578096e-05	5.04109	UP
FAM195B	0.255047	3.52595	4.18625	3.38632852943685e-05	0.000345783	1.76681	UP
ZNF623	0.255154	2.6107	5.51908	5.64205114104107e-08	1.45518056849546e-06	7.8437	UP
CAPN12	0.255256	0.951722	4.45098	1.06872384349738e-05	0.000129124	2.85278	UP
NME1-NME2	0.255345	4.914	3.35014	0.000872752	0.00517965	-1.25293	UP
PEX19	0.255611	3.65232	7.57203	1.96239303433844e-13	2.30140524416277e-11	19.9752	UP
TMEM79	0.255834	1.79567	7.28507	1.36684749157919e-12	1.27474800583707e-10	18.0932	UP
LRRC20	0.255848	2.73439	5.57264	4.23317419345193e-08	1.14354091832767e-06	8.11892	UP
PRKRIP1	0.255852	2.84667	6.85418	2.26156251334353e-11	1.50655448380385e-09	15.3766	UP
PHKG2	0.255925	2.30968	6.84083	2.46173241668021e-11	1.62333432258188e-09	15.2945	UP
FBXO46	0.256089	3.27201	6.48638	2.23135060995449e-10	1.19401643978029e-08	13.165	UP
HSPBP1	0.256143	5.06168	3.46415	0.000580623	0.00372645	-0.878472	UP
ATP11A	0.256207	2.89397	3.89065	0.000114407	0.000969146	0.627312	UP
C9orf114	0.256226	3.2785	6.24443	9.52364324538884e-10	4.20091335497614e-08	11.7656	UP
DLX3	0.256271	0.501867	3.57685	0.000383807	0.00265145	-0.49661	UP
SLC29A1	0.256315	4.88539	4.42928	1.17727838313766e-05	0.000140335	2.76148	UP
KLHL36	0.256531	2.6808	6.71872	5.31570026766117e-11	3.27383615541333e-09	14.5504	UP
ABCC10	0.256545	2.6007	6.34376	5.27698718580623e-10	2.52072668375647e-08	12.3347	UP
GTF3A	0.256557	5.91332	3.25427	0.00121881	0.00678328	-1.55857	UP
GGA3	0.256627	2.97679	7.03734	6.97249461435321e-12	5.44049031960588e-10	16.515	UP
ADAMTS13	0.256704	0.742258	6.73637	4.75914020214584e-11	2.96840002735752e-09	14.6573	UP
POLM	0.256736	2.75187	6.23474	1.00842569480577e-09	4.4183483742217e-08	11.7105	UP
DHRS12	0.256744	2.12659	5.02456	7.18271853644117e-07	1.29411281793794e-05	5.41364	UP
TMEM216	0.256747	3.06956	5.92997	5.87593059872543e-09	2.04768862590814e-07	10.0143	UP
PPP1R26	0.256982	3.07964	5.42656	9.21814918241583e-08	2.21246877129429e-06	7.37374	UP
SMG7	0.257112	3.90763	6.16163	1.54906484371998e-09	6.33370249775697e-08	11.297	UP
RSRP1	0.257243	3.01583	4.14744	3.99021486357035e-05	0.000397702	1.61276	UP
ZNF205	0.257274	3.0303	4.86238	1.58431850546405e-06	2.56437007681929e-05	4.66108	UP
MEST	0.257365	4.14336	4.76465	2.5253438132925e-06	3.84334456773094e-05	4.21835	UP
NPRL3	0.257373	3.16411	5.53943	5.05995244129524e-08	1.3248551946894e-06	7.948	UP
NVL	0.257407	2.36522	7.9647	1.25907411104091e-14	2.03793111278812e-12	22.6416	UP
FLOT2	0.257455	5.27884	5.45925	7.75626400335371e-08	1.91559180965552e-06	7.53898	UP
PCSK4	0.257636	0.888388	5.38702	1.13463614289721e-07	2.62980459865585e-06	7.17502	UP
DNAJB2	0.257775	3.50844	5.29755	1.80706829850057e-07	3.91065553879929e-06	6.73011	UP
CCDC101	0.25801	2.98895	5.30778	1.7139433050558e-07	3.7310977332082e-06	6.78067	UP
ZBED6CL	0.25803	2.5739	5.10762	4.75050741358521e-07	9.00664934124553e-06	5.80759	UP
C16orf58	0.258264	3.8137	6.03664	3.19660221895031e-09	1.21328400112678e-07	10.5997	UP
MBD6	0.25828	3.76515	6.00867	3.75316568189844e-09	1.39215435378752e-07	10.4453	UP
DMPK	0.258385	2.37544	4.53567	7.29819612591746e-06	9.40362967934826e-05	3.21312	UP
WDR46	0.258483	4.38356	5.38602	1.1405552843079e-07	2.63728161076389e-06	7.17004	UP
SEPHS2	0.258576	5.65716	4.4619	1.01775525984967e-05	0.000124114	2.89892	UP
SHKBP1	0.258624	4.476	5.19811	3.00830668054358e-07	6.06149036403765e-06	6.2434	UP
ATP5E	0.258643	5.67718	4.59161	5.65423504212009e-06	7.61610682943068e-05	3.45453	UP
NCK2	0.258684	4.57821	5.35547	1.33798592139488e-07	3.0189463445298e-06	7.01737	UP
SIN3B	0.2587	2.49171	8.0508	6.80142198165848e-15	1.18933794206055e-12	23.24	UP
KIFAP3	0.258816	2.84886	5.32203	1.59204996012362e-07	3.50734515961992e-06	6.85118	UP
LRRC45	0.259023	3.22018	4.32054	1.90047044972928e-05	0.000211842	2.31003	UP
AGAP6	0.259105	1.52396	5.70044	2.1132281260604e-08	6.25189922188715e-07	8.78505	UP
PAQR4	0.259232	3.55464	4.32193	1.88901129555788e-05	0.000210805	2.31573	UP
LAMTOR2	0.259257	4.93492	5.06428	5.89840030669897e-07	1.0898129245915e-05	5.6013	UP
NFKBIL1	0.259323	3.41222	5.08289	5.37596066870694e-07	1.00465829863192e-05	5.68969	UP
SLC41A3	0.259353	3.18137	6.33748	5.47906681382748e-10	2.61088865082266e-08	12.2984	UP
IL34	0.259357	1.45253	3.77541	0.000180206	0.00142026	0.204248	UP
ZER1	0.259445	3.67985	6.05023	2.95623161453429e-09	1.12861201112386e-07	10.6749	UP
MYC	0.259481	6.49604	3.30523	0.00102156	0.00588971	-1.39716	UP
ENTHD2	0.259678	1.89575	6.94339	1.27878331054521e-11	9.04150582564186e-10	15.9281	UP
WIPI2	0.259683	3.44411	7.86595	2.53629094611149e-14	3.67950060589581e-12	21.9613	UP
PAN2	0.26001	2.56525	5.72218	1.87520676251045e-08	5.64146304819773e-07	8.89971	UP
MICAL1	0.26005	3.30777	5.11964	4.47242576469046e-07	8.56409709772297e-06	5.8651	UP
ZNHIT2	0.26033	3.61572	3.69264	0.000247989	0.00185094	-0.092239	UP
CARKD	0.260369	4.4384	5.32362	1.57896326966273e-07	3.48635801988101e-06	6.85907	UP
CSTF1	0.260452	3.47183	6.71002	5.61322405220966e-11	3.43551929621809e-09	14.4977	UP
SLC39A1	0.260558	5.24708	6.21085	1.16078811193862e-09	4.93146099182602e-08	11.5749	UP
TMEM161A	0.260705	3.94351	4.16324	3.73286768666167e-05	0.000375299	1.67533	UP
NEURL1B	0.26097	3.12519	4.20075	3.18388630492943e-05	0.000328711	1.8247	UP
UNKL	0.261007	1.36333	7.45093	4.48253006131013e-13	4.74542439193291e-11	19.174	UP
CUL7	0.261076	3.14304	5.56962	4.30238936707724e-08	1.15586139580532e-06	8.10338	UP
FTL	0.261085	11.3642	4.09708	4.92750796260637e-05	0.000476334	1.4149	UP
FOXO3	0.261227	3.2389	4.2166	2.97592194483096e-05	0.000309689	1.88817	UP
PARP1	0.261299	4.58046	6.17897	1.3996817682448e-09	5.83250370873924e-08	11.3947	UP
KLHL17	0.261427	1.70673	4.53604	7.28594286277749e-06	9.39402178851199e-05	3.21471	UP
UNC5CL	0.261468	2.47004	3.28775	0.00108562	0.00618798	-1.4528	UP
C19orf73	0.261638	1.49295	5.91024	6.56982015147317e-09	2.22998141536572e-07	9.90696	UP
NUMA1	0.262162	3.69213	5.34228	1.43311510549819e-07	3.2113912289682e-06	6.95171	UP
GOLGA8B	0.262227	0.998901	4.432	1.16314483410332e-05	0.000138988	2.77287	UP
ZNF514	0.262356	1.7156	5.255	2.24963061521998e-07	4.72229534824044e-06	6.52085	UP
SPATA2L	0.263282	3.14088	4.41354	1.26256349035869e-05	0.000149139	2.69549	UP
RPS19	0.263505	8.32104	3.63361	0.000310283	0.00223005	-0.299905	UP
GPATCH4	0.263673	3.45367	5.80937	1.15709010984101e-08	3.68481460182702e-07	9.36318	UP
HR	0.263712	2.65484	3.16921	0.00162823	0.00857461	-1.82265	UP
TECR	0.263763	4.79676	5.20838	2.85517329667126e-07	5.78552746524047e-06	6.29326	UP
CKS1B	0.263925	3.75817	4.96231	9.75582067761298e-07	1.6775043720022e-05	5.12216	UP
CEP131	0.264097	2.47198	4.97441	9.19451736768611e-07	1.59640622913238e-05	5.17855	UP
CAD	0.264179	3.74448	5.10942	4.707778969599e-07	8.96033538577225e-06	5.8162	UP
ZNF574	0.264339	2.78846	5.73999	1.69992071517188e-08	5.15370699793208e-07	8.99389	UP
DEDD	0.264481	3.66012	11.4297	7.28698812999776e-27	1.09781278866159e-23	50.1171	UP
TBKBP1	0.264494	1.38456	4.93305	1.12538047893103e-06	1.89027244252694e-05	4.98626	UP
ACTL10	0.264966	2.24449	3.63046	0.000313991	0.00225092	-0.310901	UP
ZNF414	0.264998	2.39092	4.93008	1.14175352179515e-06	1.91448995927722e-05	4.97252	UP
AMACR	0.265001	2.21059	3.48647	0.000535374	0.00347771	-0.803743	UP
MAU2	0.265491	2.64688	8.1525	3.26584926816556e-15	6.09158646828785e-13	23.953	UP
IL17RE	0.265518	3.45121	4.54524	6.98754560114477e-06	9.08705714464943e-05	3.25425	UP
ZMYND8	0.26564	3.67205	4.28355	2.23168289907893e-05	0.000242685	2.1588	UP
TRIM11	0.2658	2.53785	8.43267	4.18200764879813e-16	9.523793000199e-14	25.9517	UP
AKAP1	0.265838	5.30739	5.74112	1.6893840825892e-08	5.13766882880583e-07	8.99985	UP
KANK1	0.265845	2.61777	4.72504	3.04360476170845e-06	4.47179289257765e-05	4.04128	UP
FRAT1	0.266024	1.66894	7.58857	1.75171519883715e-13	2.07923285874094e-11	20.0854	UP
OGT	0.26606	4.18614	3.77801	0.000178392	0.00140936	0.213656	UP
RAB24	0.266327	2.20329	5.32608	1.55892834064566e-07	3.44989961034409e-06	6.87127	UP
PKD1	0.266576	2.02927	5.26255	2.16414407205946e-07	4.5624070668767e-06	6.55785	UP
RXRB	0.266752	3.78879	8.31056	1.03055967071236e-15	2.21796825834083e-13	25.0744	UP
DARS2	0.266921	3.6834	5.24144	2.41157012855795e-07	5.00854729245042e-06	6.45447	UP
DAB2IP	0.266949	3.76882	4.659	4.14317003432449e-06	5.82930927602336e-05	3.74894	UP
MAF1	0.266961	5.71827	4.12167	4.44633100950096e-05	0.000437156	1.51124	UP
RAB11B	0.266992	5.43592	4.46004	1.02626754173046e-05	0.000124919	2.89105	UP
IL17RC	0.267012	2.691	5.37059	1.23645239061846e-07	2.81580465933285e-06	7.09284	UP
VAPB	0.267048	3.41435	5.79991	1.2196264586308e-08	3.84378841868882e-07	9.31264	UP
FCHSD1	0.267055	1.92044	6.67363	7.04391599580876e-11	4.15505047640551e-09	14.2784	UP
KATNB1	0.267057	3.13211	5.50471	6.09172736279759e-08	1.54930748451306e-06	7.77026	UP
TMEM44	0.267144	2.62695	6.59618	1.13842072386667e-10	6.35212817006518e-09	13.8147	UP
C7orf50	0.267154	3.93601	4.32251	1.88422303764453e-05	0.000210391	2.31812	UP
EPN1	0.267201	3.71799	4.7043	3.35444150781108e-06	4.85922610432544e-05	3.94907	UP
FAM63A	0.267214	2.81207	5.79946	1.22271135299624e-08	3.84378841868882e-07	9.31021	UP
ADCY3	0.267224	3.14077	4.83444	1.81161178459697e-06	2.8752363696379e-05	4.53371	UP
STRN4	0.267384	3.97018	6.41253	3.4911525403586e-10	1.7713529145835e-08	12.7331	UP
SAMD1	0.267443	4.67574	5.70463	2.0651563994583e-08	6.12819516415013e-07	8.80713	UP
RUSC1	0.267608	3.4084	7.30574	1.19077854355497e-12	1.12663757369681e-10	18.2269	UP
ANKRD27	0.267698	3.09552	6.82821	2.66684131422696e-11	1.75268748789043e-09	15.2172	UP
C9orf69	0.267769	4.31758	4.77815	2.36888199871248e-06	3.63593682952852e-05	4.27905	UP
C19orf60	0.267827	3.62015	3.44609	0.000619809	0.00392466	-0.938583	UP
DGAT1	0.267833	5.03866	3.60989	0.00033924	0.00239769	-0.382478	UP
ZNF862	0.268064	1.21361	6.95223	1.20821112030958e-11	8.60465992409566e-10	15.983	UP
XRCC1	0.268106	3.57327	5.82094	1.08478319343985e-08	3.4848435250966e-07	9.42515	UP
TRADD	0.268362	3.28596	5.38146	1.1681120108865e-07	2.68652911502582e-06	7.14721	UP
NR6A1	0.268511	1.33579	5.97439	4.56512150877037e-09	1.64959233854738e-07	10.2569	UP
UBALD1	0.268545	3.06354	5.00364	7.96393945263199e-07	1.41280574438222e-05	5.31533	UP
UBXN11	0.268694	2.28699	5.43058	9.0246614826954e-08	2.17938341724525e-06	7.39403	UP
WASH1	0.268778	1.65591	4.58356	5.86672400670374e-06	7.84834628902273e-05	3.41962	UP
F11R	0.268805	4.96845	6.89456	1.74843809757619e-11	1.19314146832856e-09	15.6254	UP
ISG20L2	0.268811	3.61013	8.67497	6.79528241689154e-17	2.04747086361263e-14	27.72	UP
SIGIRR	0.268866	4.07469	4.23618	2.73672811157407e-05	0.000287702	1.96692	UP
SH2B1	0.26897	2.95503	6.06979	2.64089104643893e-09	1.01614638790779e-07	10.7835	UP
PSMB4	0.268983	6.71039	5.22422	2.63348674155194e-07	5.38380353165916e-06	6.37042	UP
DCUN1D2	0.269009	2.18496	5.715	1.95079922871214e-08	5.83303860982094e-07	8.86179	UP
MAN2C1	0.269027	2.63811	5.56083	4.51086130147044e-08	1.20525536956751e-06	8.05804	UP
ZNF503	0.269028	3.00316	3.21925	0.00137423	0.00747205	-1.66812	UP
DNMT3B	0.269088	1.24954	5.79102	1.28148819044381e-08	4.00925658304186e-07	9.26513	UP
ZDHHC1	0.269215	2.56763	5.07839	5.49806718599403e-07	1.02259872590402e-05	5.66828	UP
FRS3	0.269302	1.55819	7.92353	1.68724326317312e-14	2.54306637955141e-12	22.3572	UP
IMPDH1	0.269626	4.72951	3.96393	8.51944964548895e-05	0.000756705	0.902523	UP
NFATC2	0.269658	1.62121	4.41163	1.27331370332889e-05	0.000150138	2.68749	UP
CHMP1A	0.269716	5.51954	4.72839	2.99609734527406e-06	4.40529778582526e-05	4.0562	UP
NCBP2-AS2	0.269866	4.74114	4.45367	1.05595731704461e-05	0.000127945	2.86413	UP
POGZ	0.270053	2.68839	6.72262	5.18737273550757e-11	3.21502199445936e-09	14.574	UP
VAV2	0.27039	3.66445	3.47199	0.000564339	0.00364772	-0.852278	UP
LYSMD1	0.270441	2.03605	8.84382	1.87507984649343e-17	6.80063681362479e-15	28.9736	UP
GHDC	0.270457	3.74694	4.94211	1.07676841449111e-06	1.82426551884155e-05	5.02827	UP
VPS52	0.270489	3.67549	7.81315	3.6785646492947e-14	5.03809011583473e-12	21.6002	UP
CHERP	0.270534	3.46406	6.16478	1.5208143783561e-09	6.24611577604789e-08	11.3147	UP
RAD9A	0.270576	2.45126	6.21578	1.12764711712602e-09	4.84136110425994e-08	11.6028	UP
NAT10	0.270616	4.26536	6.28615	7.4386889411239e-10	3.38806332353283e-08	12.0037	UP
NINL	0.270685	1.02658	3.54433	0.000432984	0.00292111	-0.607971	UP
AIP	0.270754	5.06505	4.14416	4.04568139021267e-05	0.000402411	1.59981	UP
ATG4B	0.270803	3.39464	6.47434	2.40093817569587e-10	1.27087497759469e-08	13.0943	UP
ANKRD9	0.270811	2.6713	4.35379	1.64336193261435e-05	0.000186906	2.44696	UP
PILRB	0.270822	1.09322	4.53001	7.48801838339519e-06	9.59769895541851e-05	3.18885	UP
HGS	0.271266	3.56214	5.61051	3.4500761434043e-08	9.59137538917366e-07	8.31497	UP
SRRM2	0.271276	5.4265	4.86441	1.56886288250188e-06	2.54145405738621e-05	4.67039	UP
KRTCAP2	0.271295	2.52502	7.66592	1.02728149676874e-13	1.2980198783365e-11	20.6033	UP
CERS2	0.271578	4.87903	8.53813	1.90481166071007e-16	4.97409818333423e-14	26.7168	UP
MAP4K2	0.27177	1.74807	6.29893	6.8946485749638e-10	3.16975803616587e-08	12.0769	UP
ANKRD13B	0.27203	2.38629	4.10251	4.81721245507935e-05	0.000467286	1.43612	UP
BCAM	0.272053	2.60198	3.3465	0.000884032	0.00523882	-1.2647	UP
IFT140	0.272061	2.00852	6.32091	6.0487914361364e-10	2.86148744629786e-08	12.2031	UP
UCK2	0.272113	3.47598	8.52114	2.16304721689503e-16	5.43118971062681e-14	26.5931	UP
COL27A1	0.272335	1.3458	4.00033	7.34616946503515e-05	0.000668874	1.04103	UP
RFNG	0.272353	3.34271	5.35419	1.34693501297149e-07	3.03564122313539e-06	7.011	UP
GSE1	0.272473	3.65763	5.23264	2.52267542842337e-07	5.21166648372063e-06	6.41146	UP
OBP2B	0.272546	0.278769	4.45106	1.06831389322077e-05	0.000129124	2.85314	UP
MTA1	0.272756	3.22624	5.55504	4.65325957774321e-08	1.23573878352371e-06	8.02827	UP
PSMA7	0.272765	7.44466	3.83105	0.000144921	0.00118657	0.406998	UP
IL22RA1	0.272769	4.08861	3.41509	0.000692889	0.00430391	-1.04108	UP
NUF2	0.272967	2.52611	4.47001	9.81441760190855e-06	0.000120285	2.93322	UP
EPHB4	0.273048	4.68542	4.91175	1.24809508192968e-06	2.0715205236943e-05	4.88783	UP
FAM73B	0.273058	2.50333	6.23599	1.0010572677623e-09	4.39589833836875e-08	11.7175	UP
RNF5	0.273117	5.39644	6.35437	4.9522772259072e-10	2.38892486377814e-08	12.3959	UP
CYB5R1	0.273393	2.84049	7.44676	4.61099186162107e-13	4.85517610805638e-11	19.1466	UP
TMEM38A	0.273476	1.6047	4.26671	2.40008077703886e-05	0.000257283	2.09036	UP
ANKS6	0.273546	2.64083	6.97854	1.01996043777382e-11	7.50974630593998e-10	16.1469	UP
BCL2L1	0.27375	5.47381	4.48488	9.18056855681854e-06	0.00011387	2.99628	UP
PKP3	0.273862	5.65748	3.64207	0.000300539	0.0021768	-0.270361	UP
KIF3B	0.273896	4.14575	5.42036	9.52418967174943e-08	2.2664794012298e-06	7.34249	UP
VPS28	0.274039	4.97247	4.06553	5.61778055646088e-05	0.000532289	1.29207	UP
CACNA1D	0.274192	1.32011	5.18016	3.29538911890028e-07	6.53902693958075e-06	6.15641	UP
WDR5	0.274501	4.36112	6.75958	4.11343788998144e-11	2.61563899595086e-09	14.7982	UP
TAF6	0.274534	3.37941	6.85111	2.30611816703029e-11	1.53102794241655e-09	15.3577	UP
NYNRIN	0.27475	2.47988	3.55784	0.000411873	0.0028077	-0.561814	UP
BPNT1	0.275242	4.05694	5.44852	8.20939549537144e-08	2.00976263471062e-06	7.48464	UP
NENF	0.275279	5.44123	4.39944	1.34399508301571e-05	0.000157053	2.63653	UP
HDAC11	0.275385	2.72979	5.44009	8.58331026838157e-08	2.08307474109359e-06	7.44201	UP
CHDH	0.275465	3.2468	4.2999	2.07902045620514e-05	0.000228494	2.22549	UP
BLOC1S3	0.275477	2.97791	7.78371	4.52231986250775e-14	6.14889763562337e-12	21.3997	UP
TBC1D13	0.275631	3.15407	7.32161	1.07093017538189e-12	1.02814546494384e-10	18.3297	UP
NME4	0.275667	4.2795	3.8764	0.000121096	0.00101932	0.574337	UP
CERS4	0.276173	1.03817	3.83746	0.000141303	0.00116376	0.430539	UP
GLYR1	0.27618	4.37864	5.91456	6.41130646699803e-09	2.18925961552161e-07	9.93043	UP
UPF3A	0.276237	2.73538	5.0045	7.93036505967966e-07	1.40812511055146e-05	5.31935	UP
MUC3A	0.276434	3.85388	3.22792	0.0013341	0.00730048	-1.64109	UP
TOR3A	0.27645	4.06922	6.65992	7.67124255521915e-11	4.47146682868949e-09	14.1959	UP
DPH7	0.276476	2.77148	7.01183	8.22606877971892e-12	6.29326394729668e-10	16.355	UP
DVL3	0.276602	4.11252	8.57764	1.41618224362716e-16	3.90646890724477e-14	27.0053	UP
CDK5RAP1	0.276623	3.25623	6.27219	8.08124154219282e-10	3.61349579004215e-08	11.9238	UP
CUTA	0.277003	6.01684	4.99842	8.17131186881752e-07	1.44046033259038e-05	5.29085	UP
PYCRL	0.27704	3.36142	3.68572	0.000254637	0.00189334	-0.116773	UP
C1orf106	0.27709	3.6878	4.7577	2.60964559843349e-06	3.94671112319072e-05	4.18719	UP
TMUB1	0.27711	4.94893	4.05781	5.80018473181735e-05	0.000546138	1.26214	UP
DUSP12	0.277392	3.22399	8.48767	2.77733800233597e-16	6.63343472874999e-14	26.3499	UP
C1orf43	0.277919	6.46377	6.89104	1.78809801270956e-11	1.21596873537906e-09	15.6037	UP
NR2C2AP	0.278245	4.05059	5.39033	1.11513109228768e-07	2.5999812431493e-06	7.1916	UP
AGBL5	0.278433	2.87352	7.08158	5.22873169625474e-12	4.23159959798136e-10	16.7936	UP
PALD1	0.278455	3.33327	3.26921	0.00115762	0.00651309	-1.51152	UP
EEFSEC	0.278478	3.57768	6.43051	3.13187092674997e-10	1.61414979211574e-08	12.8379	UP
SALL4	0.27868	0.87837	4.96432	9.66038993891253e-07	1.66401703565173e-05	5.13152	UP
BLCAP	0.278901	3.86468	6.30413	6.68463783932307e-10	3.08770358686656e-08	12.1067	UP
B3GNT8	0.278905	3.474	3.24873	0.00124226	0.00689031	-1.57598	UP
ASGR1	0.279167	0.990624	4.17651	3.52917971696611e-05	0.000356835	1.72801	UP
MACROD1	0.279272	4.34259	3.19085	0.00151347	0.00807664	-1.75609	UP
C2orf70	0.27933	1.5404	4.19701	3.23498026788221e-05	0.000333283	1.80975	UP
THNSL2	0.279393	1.81825	3.34799	0.000879381	0.00521583	-1.25987	UP
DAP3	0.279455	4.70237	8.35612	7.3687751427364e-16	1.63997114966469e-13	25.4007	UP
VMAC	0.279618	1.61729	7.62472	1.36567998602969e-13	1.67167765789947e-11	20.327	UP
YWHAB	0.279625	7.05136	5.11249	4.63586665273726e-07	8.84926397600968e-06	5.83088	UP
LRRC75B	0.27999	1.8511	4.9224	1.18522319411227e-06	1.9789084617808e-05	4.93698	UP
ARGLU1	0.280119	4.27128	4.12079	4.46284735159839e-05	0.00043812	1.50776	UP
ZNF524	0.2803	4.16372	4.00697	7.14928194572307e-05	0.000655518	1.06643	UP
SLC6A6	0.280343	3.81444	3.2924	0.00106824	0.00611508	-1.43804	UP
ACSF2	0.280356	2.60732	4.07491	5.40361497168161e-05	0.000514736	1.32847	UP
PAQR6	0.280769	1.08694	5.44645	8.29938664576239e-08	2.02672677627502e-06	7.47421	UP
SLC15A1	0.280928	0.776776	3.6171	0.000330178	0.0023455	-0.357428	UP
ULK1	0.280983	2.69476	6.36347	4.689446403178e-10	2.28101192994071e-08	12.4485	UP
SMYD5	0.281352	3.76049	6.87027	2.04141431926158e-11	1.36921573434034e-09	15.4756	UP
HOXA11	0.28145	2.8358	3.86293	0.000127754	0.00106698	0.524442	UP
TLCD1	0.281475	3.54722	3.67787	0.000262373	0.00194275	-0.144521	UP
ACBD6	0.281668	2.63002	9.22132	9.91362349893099e-19	4.62281705301341e-16	31.8376	UP
CCDC78	0.281844	0.833742	5.32209	1.591511614666e-07	3.50734515961992e-06	6.8515	UP
FBRS	0.281848	3.69114	6.37351	4.41541720929917e-10	2.17276246342021e-08	12.5066	UP
CDT1	0.281917	3.99255	3.56857	0.000395801	0.00271992	-0.525045	UP
SLC2A8	0.282113	3.53319	3.63032	0.000314157	0.00225129	-0.311392	UP
PHF1	0.282162	3.12015	6.17966	1.39401902905755e-09	5.8212926831753e-08	11.3986	UP
TMTC4	0.282313	2.89852	5.12175	4.42531305563189e-07	8.49703492103436e-06	5.87519	UP
MNX1	0.282367	1.93146	6.00781	3.77156499506459e-09	1.39633460166994e-07	10.4406	UP
FAM217B	0.282409	2.23705	4.29018	2.16852402165948e-05	0.000237001	2.18582	UP
PATZ1	0.28276	3.25673	6.42612	3.21611214400609e-10	1.64458371645847e-08	12.8123	UP
DGKQ	0.282776	3.63118	4.51394	8.05313023867577e-06	0.000101953	3.12008	UP
PABPC1	0.282847	8.70692	5.44261	8.46980141208193e-08	2.06078900468891e-06	7.45475	UP
FAM83E	0.283187	4.23271	3.36657	0.000823539	0.00495075	-1.1997	UP
NPAS2	0.283275	2.43103	5.96588	4.79190732217255e-09	1.72835183986647e-07	10.2103	UP
ASPHD1	0.283559	2.1443	3.41941	0.000682239	0.00424719	-1.02684	UP
EEF1D	0.283864	3.98362	5.0015	8.04860345649924e-07	1.4226705658442e-05	5.30526	UP
ACD	0.28395	3.19796	5.65244	2.74734143956629e-08	7.8664739903371e-07	8.53335	UP
ZNF496	0.284188	2.01593	8.77526	3.16942277885195e-17	1.10844902006813e-14	28.4625	UP
ZNF251	0.284424	2.15751	5.84124	9.68444714181004e-09	3.15590511268469e-07	9.53412	UP
SF3A2	0.28464	4.8667	4.93377	1.12143662684318e-06	1.88850699369938e-05	4.9896	UP
NME3	0.284759	4.50221	3.2911	0.00107306	0.00613002	-1.44215	UP
DPM1	0.28494	5.40518	4.05135	5.95707015466219e-05	0.000558493	1.23715	UP
DNASE1	0.28496	1.48229	5.47881	6.99203860857757e-08	1.7489026328096e-06	7.63828	UP
ZNF785	0.284977	1.59566	6.71001	5.61330699407602e-11	3.43551929621809e-09	14.4977	UP
GNAS	0.28508	6.08959	4.97793	9.0372515233245e-07	1.57468479612376e-05	5.19497	UP
PRR12	0.285096	3.08184	5.92245	6.1315638192497e-09	2.11793081834225e-07	9.97332	UP
TNK2	0.285143	2.56099	5.11758	4.51884237005542e-07	8.64272732593119e-06	5.85525	UP
DUSP23	0.285467	5.37216	3.42328	0.000672834	0.00419798	-1.01408	UP
PEX16	0.285764	3.66436	4.96109	9.81416196734115e-07	1.68348985215984e-05	5.11649	UP
PIGM	0.285935	2.47192	6.95036	1.22284070144538e-11	8.6772953397854e-10	15.9713	UP
TEAD3	0.285985	3.95936	7.1043	4.50775299584504e-12	3.72507773939346e-10	16.9373	UP
C8orf82	0.286018	3.59914	4.01818	6.8285088181237e-05	0.000629348	1.10937	UP
CEBPA	0.286067	4.009	3.29524	0.00105772	0.00606249	-1.42899	UP
PTK6	0.286315	4.53972	3.78679	0.000172392	0.0013736	0.245467	UP
SLC41A1	0.286343	2.1193	5.76182	1.50679076263628e-08	4.63273109673965e-07	9.10964	UP
MFSD10	0.286671	4.88618	4.35917	1.60499653777774e-05	0.000182861	2.46922	UP
TMEM198	0.2868	1.39991	4.5479	6.90350789724569e-06	9.00767502781858e-05	3.26569	UP
TMEM52	0.286826	2.06516	3.63874	0.000304341	0.00219379	-0.282003	UP
VPS51	0.287062	4.89639	4.089	5.09616697085975e-05	0.000490218	1.38336	UP
THRA	0.287149	3.6613	5.04999	6.33251168280258e-07	1.15908636736158e-05	5.53364	UP
CDCA7L	0.287195	3.12064	4.9522	1.02500141597399e-06	1.75018768368357e-05	5.07514	UP
RAB29	0.287226	2.65591	4.969	9.44163650527404e-07	1.63063889731739e-05	5.15331	UP
SPIN3	0.287254	1.34646	4.70288	3.37683063466037e-06	4.88443338108001e-05	3.94277	UP
ZBTB7B	0.28739	4.24943	5.5397	5.05254477487227e-08	1.32468660529951e-06	7.9494	UP
TMEM120A	0.287399	4.35991	4.60299	5.36641495718225e-06	7.27344200252003e-05	3.50397	UP
MED30	0.287514	3.46677	5.14223	3.99195706578711e-07	7.77935115755628e-06	5.97348	UP
ZNF707	0.287539	1.58007	7.27693	1.44298409947143e-12	1.3330586598183e-10	18.0407	UP
STARD3	0.287805	3.25495	4.87866	1.46479151805802e-06	2.38867126404383e-05	4.73563	UP
LTB4R	0.287864	1.38703	5.12431	4.36866973661725e-07	8.39650606394984e-06	5.88748	UP
ZC3H18	0.287957	3.0808	7.26645	1.54726747356537e-12	1.39278697877994e-10	17.9731	UP
SUV420H2	0.287974	2.08218	6.40302	3.6970796963601e-10	1.86137033041678e-08	12.6778	UP
DCAF15	0.28824	3.83129	5.06484	5.88194252323383e-07	1.08779834105321e-05	5.60397	UP
BRPF3	0.288321	3.23159	6.61572	1.00900411345404e-10	5.74457719825506e-09	13.9312	UP
HOOK2	0.288367	3.27157	6.12973	1.86587117741559e-09	7.44258391235932e-08	11.1178	UP
SCCPDH	0.288392	4.68605	5.48173	6.88430923636026e-08	1.72415852166388e-06	7.65314	UP
C16orf13	0.288687	5.12652	3.83328	0.00014365	0.00117863	0.4152	UP
ING5	0.288841	2.09589	8.63778	9.00228712763741e-17	2.58210992008446e-14	27.4462	UP
RHBDL1	0.288846	1.74194	3.81929	0.000151783	0.00123323	0.36393	UP
LAD1	0.289002	6.48817	5.17756	3.33919006053484e-07	6.60586235712876e-06	6.14381	UP
YY1AP1	0.289378	3.16355	8.71607	4.97499426239553e-17	1.5715364940164e-14	28.0235	UP
RPS27	0.289663	9.1723	5.4175	9.66863566467839e-08	2.29806103753309e-06	7.32808	UP
PRR7	0.289684	2.6196	3.26432	0.00117733	0.00660555	-1.52694	UP
FKBP8	0.289718	6.17113	4.00739	7.1369269122103e-05	0.000654692	1.06805	UP
ZFP64	0.289931	2.51834	8.69174	5.9844240602763e-17	1.83132726907049e-14	27.8437	UP
CRCP	0.290024	3.98369	6.99803	8.99391785958168e-12	6.80099927721649e-10	16.2686	UP
GTPBP3	0.290198	2.64959	7.20033	2.39823508141158e-12	2.06006289778271e-10	17.5485	UP
CSAD	0.290533	1.74898	5.55935	4.54684239157667e-08	1.21156337740176e-06	8.05043	UP
EPS8L3	0.290539	5.5167	3.86427	0.000127073	0.00106355	0.52943	UP
ERF	0.29077	4.26081	5.91493	6.39780832163531e-09	2.18925961552161e-07	9.93246	UP
NFS1	0.29114	2.87157	6.60729	1.0629670437976e-10	5.99948402097289e-09	13.8809	UP
DSN1	0.291148	3.6671	5.21918	2.70217253747044e-07	5.50697701835156e-06	6.34584	UP
KLHDC3	0.291153	5.49171	5.51051	5.90626893671428e-08	1.51208205392875e-06	7.79987	UP
SETDB1	0.291233	2.63201	10.3119	1.29754096982186e-22	1.33749157336637e-19	40.5587	UP
MAPKAPK2	0.291461	5.03848	7.91795	1.75542288871753e-14	2.62442421950632e-12	22.3188	UP
HDAC10	0.291692	1.58267	6.45806	2.65051407932011e-10	1.38797642362258e-08	12.9989	UP
HDHD3	0.29181	5.20531	4.69174	3.55740721516995e-06	5.09547916627169e-05	3.89338	UP
NSUN5	0.291956	3.69273	5.6093	3.47287894709013e-08	9.59327703508607e-07	8.30866	UP
ELMO3	0.292089	4.7861	4.06212	5.69765667653227e-05	0.000538395	1.27884	UP
ZNF865	0.292344	2.64745	5.8042	1.19089157959766e-08	3.77404718226864e-07	9.33553	UP
FLOT1	0.292441	5.66786	5.99071	4.1590039689289e-09	1.51683599127509e-07	10.3465	UP
NEK3	0.292596	3.21373	3.97582	8.11781241116506e-05	0.000727964	0.947649	UP
NOL3	0.292754	3.08069	5.86478	8.48734785325171e-09	2.81736792721923e-07	9.66087	UP
SRSF6	0.292952	5.36658	7.04362	6.69382363449388e-12	5.26500144102661e-10	16.5545	UP
C20orf24	0.293245	4.84022	3.79736	0.000165412	0.0013277	0.283914	UP
OSBPL2	0.293254	3.15299	6.75959	4.1133281926497e-11	2.61563899595086e-09	14.7982	UP
BOLA1	0.293447	2.90356	5.5304	5.31071711374907e-08	1.37944820520922e-06	7.90166	UP
SLC19A3	0.29348	1.27786	3.52697	0.000461607	0.00308589	-0.667051	UP
AP1G2	0.293586	2.96395	5.8609	8.67394535477593e-09	2.8695814150893e-07	9.63998	UP
ELMO2	0.294152	2.82674	7.07212	5.56116407893022e-12	4.46374583958395e-10	16.734	UP
RPL8	0.29425	10.1866	3.30248	0.00103141	0.00594125	-1.40594	UP
TMCO6	0.294893	2.21968	8.49198	2.68949354488296e-16	6.50292976253491e-14	26.3812	UP
TMC4	0.29505	5.02861	4.337	1.76876110095298e-05	0.000199087	2.37768	UP
H1FX	0.295118	5.87323	3.99208	7.59787310587808e-05	0.000687954	1.00952	UP
DFNB31	0.295124	1.41571	5.15598	3.72444805273035e-07	7.28704446680559e-06	6.03964	UP
FBXO44	0.295161	2.04818	4.71995	3.11724604131637e-06	4.55946704400158e-05	4.01861	UP
ACTR5	0.295302	2.95238	6.68531	6.54950658773965e-11	3.92269377739698e-09	14.3487	UP
GLMP	0.295392	3.40347	6.2237	1.07626700764526e-09	4.6841531877183e-08	11.6477	UP
ZBTB18	0.295453	3.70721	5.23264	2.52263060056002e-07	5.21166648372063e-06	6.41148	UP
LBR	0.295493	4.90573	4.33682	1.77011765525029e-05	0.000199126	2.37696	UP
ZNF444	0.29551	2.502	6.92326	1.45513254883744e-11	1.0105947152121e-09	15.8031	UP
FAM105A	0.295528	3.96185	3.68185	0.000258421	0.00191711	-0.13045	UP
PSMD4	0.295816	5.54607	6.41489	3.44183356107768e-10	1.75086520243393e-08	12.7468	UP
MRPL55	0.296081	4.06746	4.18321	3.4303469309964e-05	0.000348461	1.75468	UP
GYG2	0.296294	2.40967	3.23925	0.00128337	0.00707024	-1.6057	UP
CCDC24	0.296406	2.14122	5.77931	1.36753202622634e-08	4.25804685749489e-07	9.20274	UP
CAPN15	0.296487	3.98743	5.02438	7.18914856224907e-07	1.29411281793794e-05	5.41279	UP
ALG3	0.296511	4.58379	5.80645	1.17608418093047e-08	3.73922218888365e-07	9.34755	UP
RPLP2	0.296562	8.88616	4.10226	4.82222260251714e-05	0.000467541	1.43515	UP
ZNF219	0.296579	2.72152	4.81815	1.9584042903441e-06	3.07580978559657e-05	4.45971	UP
LZTS2	0.296675	3.19993	6.16911	1.48280718464396e-09	6.13969951612092e-08	11.3391	UP
C6orf222	0.296929	3.05913	3.98399	7.85234342789834e-05	0.000708049	0.978726	UP
ARL8A	0.297217	4.5279	7.33851	9.56348488925658e-13	9.31845032617363e-11	18.4393	UP
MYRIP	0.297305	1.39039	4.07499	5.40184660633227e-05	0.000514736	1.32878	UP
TAZ	0.297406	2.92758	6.21433	1.13730232987463e-09	4.85273771908379e-08	11.5946	UP
SOGA1	0.298012	1.89827	5.22916	2.5679681728874e-07	5.28294712878148e-06	6.39447	UP
ZNF212	0.29806	2.53067	9.31834	4.59512254817188e-19	2.36830197647227e-16	32.587	UP
NR1I2	0.298518	3.03518	3.31365	0.000991999	0.00574122	-1.37027	UP
OXLD1	0.298755	3.86065	4.56603	6.35631741927212e-06	8.38626675651221e-05	3.34379	UP
NELFB	0.298923	5.33256	4.86655	1.55285488510746e-06	2.51760454675742e-05	4.68014	UP
CASC3	0.299011	4.03465	7.27772	1.43548343819541e-12	1.33241436668517e-10	18.0457	UP
PAFAH1B3	0.299088	5.05387	3.994	7.53854701282912e-05	0.000683846	1.01685	UP
STK11	0.299405	3.35964	5.82253	1.07519233995267e-08	3.46342795690346e-07	9.43368	UP
TBC1D17	0.299613	3.11836	7.18408	2.66986068799501e-12	2.27344441627749e-10	17.4446	UP
AKAP8L	0.299652	2.96262	8.05907	6.40902532336371e-15	1.13081766628899e-12	23.2977	UP
OGFR	0.300262	4.03367	5.05831	6.07619733178668e-07	1.11757038847813e-05	5.57301	UP
ASPSCR1	0.300274	2.17306	6.13222	1.83900634061088e-09	7.38052032394754e-08	11.1318	UP
CCDC106	0.300385	1.48373	5.12616	4.32821563728634e-07	8.33511339786165e-06	5.89635	UP
PIPOX	0.30045	1.0169	3.28137	0.00110992	0.00629898	-1.47304	UP
RPRD1B	0.300502	3.49481	6.28768	7.37164913380933e-10	3.36535543789407e-08	12.0124	UP
HGH1	0.300558	4.229	4.48873	9.02294840301486e-06	0.000112342	3.01264	UP
DUSP8	0.300863	2.95567	5.03447	6.83912747486586e-07	1.24252608158857e-05	5.46033	UP
TONSL	0.300921	2.69596	4.98924	8.54901274710506e-07	1.49760657112748e-05	5.24784	UP
ASIC1	0.300987	1.95743	4.93333	1.12381564441405e-06	1.88965144782643e-05	4.98759	UP
EVPL	0.301224	3.98917	3.4174	0.000687173	0.00427383	-1.03346	UP
RELL2	0.301257	1.22287	5.08196	5.40085977581279e-07	1.00774502003192e-05	5.68528	UP
CUEDC1	0.301703	2.74731	5.8625	8.59662754977484e-09	2.84881473032725e-07	9.64858	UP
INPP5J	0.301957	1.98775	4.82873	1.86186516788429e-06	2.94306935536835e-05	4.50772	UP
C8orf33	0.302041	4.88062	4.09013	5.0724010638098e-05	0.000488172	1.38774	UP
PTCH1	0.302539	1.87521	5.02944	7.01164035260872e-07	1.26896943207899e-05	5.4366	UP
PROSER2	0.302682	1.86723	4.75321	2.66560477081258e-06	4.0127493801971e-05	4.16706	UP
SS18L1	0.302824	2.55155	5.9854	4.28706010869124e-09	1.5548531894207e-07	10.3174	UP
SH3BP5L	0.302879	2.73684	9.45761	1.50953860478416e-19	8.21230932630493e-17	33.6721	UP
OPLAH	0.303061	3.35148	3.84368	0.00013787	0.0011374	0.453449	UP
HELZ2	0.303485	3.11374	4.32881	1.83313981285655e-05	0.000205742	2.344	UP
TRPC4AP	0.303541	5.60321	6.54011	1.60710806492014e-10	8.79195850599465e-09	13.4817	UP
THEM6	0.304002	4.59061	3.74899	0.000199671	0.00154724	0.108927	UP
ALDH5A1	0.304007	2.80249	5.31126	1.6834127869194e-07	3.67895851875085e-06	6.79785	UP
TMEM150C	0.304116	1.47263	3.81924	0.000151816	0.00123323	0.363727	UP
L3MBTL1	0.304469	0.752087	6.53194	1.68958235401045e-10	9.1917973342485e-09	13.4334	UP
CCT3	0.30458	6.58008	6.97455	1.04647620056849e-11	7.61904698443636e-10	16.1221	UP
ARHGEF19	0.304751	2.56312	4.74375	2.78720271389097e-06	4.16697443904997e-05	4.12475	UP
RAPGEFL1	0.3049	3.83957	3.95128	8.96710182151461e-05	0.000791441	0.854683	UP
MVB12A	0.304909	3.30106	5.58895	3.876703015972e-08	1.05598370747999e-06	8.20322	UP
ADNP	0.305102	4.36647	6.41999	3.33749866071947e-10	1.70221123099455e-08	12.7765	UP
NAT9	0.305248	3.32063	6.43423	3.0621219867417e-10	1.59076018860308e-08	12.8596	UP
SLC4A2	0.305343	4.09216	5.48212	6.87014695430676e-08	1.72281470038538e-06	7.65512	UP
USP20	0.305526	2.66905	7.59716	1.65124868324596e-13	1.98403100990014e-11	20.1427	UP
FARP1	0.305534	1.9293	4.72942	2.98163383530126e-06	4.39392766473854e-05	4.06079	UP
RNF114	0.305746	5.2411	6.61188	1.03323944713307e-10	5.84855334453789e-09	13.9083	UP
EPS8L2	0.305777	4.51124	4.8507	1.67579529752333e-06	2.6857979461534e-05	4.60774	UP
CHMP4B	0.305898	7.45275	5.35034	1.37418151225326e-07	3.09348792154945e-06	6.99185	UP
HAUS5	0.306084	2.43631	7.95224	1.37584145897755e-14	2.14599353170943e-12	22.5554	UP
LRP5	0.306207	4.8826	4.67354	3.87239114371876e-06	5.50368509069172e-05	3.81298	UP
TJAP1	0.306687	2.4082	9.49351	1.13101122238741e-19	6.51495729131098e-17	33.9536	UP
C9orf16	0.306885	5.27726	4.18708	3.37443819533786e-05	0.000345109	1.77011	UP
HAX1	0.307002	5.0719	6.60592	1.07198459056775e-10	6.01570722242675e-09	13.8727	UP
ESRRA	0.307022	5.1965	4.66811	3.97142206184448e-06	5.6186234438903e-05	3.78905	UP
YBX2	0.307037	2.1984	4.31066	1.98408665809287e-05	0.000219911	2.26949	UP
DEF6	0.3074	3.30358	5.46326	7.59315314337647e-08	1.87876514857189e-06	7.55933	UP
PARP10	0.307836	3.63177	4.49202	8.89048343180614e-06	0.000111259	3.02661	UP
ZNF703	0.307867	6.10596	4.08649	5.14965180896397e-05	0.00049415	1.37358	UP
DOCK6	0.307914	2.96549	6.7203	5.26341191888486e-11	3.25185875177792e-09	14.5599	UP
SLC52A2	0.308135	5.459	3.65839	0.00028253	0.0020732	-0.213123	UP
JTB	0.308352	6.80346	6.7875	3.45015157680779e-11	2.23007322217098e-09	14.9682	UP
GRINA	0.308597	6.46207	4.59286	5.62193667674059e-06	7.58303235633363e-05	3.45995	UP
INPPL1	0.308602	4.14048	7.55093	2.26787342989489e-13	2.61272359555832e-11	19.8349	UP
RPRD2	0.308685	2.88613	8.34989	7.71562647317797e-16	1.69787128626057e-13	25.3559	UP
UBAP2L	0.308735	4.47245	10.9162	7.02905117904673e-25	9.17759782277535e-22	45.6537	UP
DGAT2	0.308757	2.29879	4.88938	1.39092835022746e-06	2.28151857112269e-05	4.78481	UP
E2F4	0.309141	4.93414	7.46616	4.04245719667102e-13	4.35008374707702e-11	19.2742	UP
PIDD1	0.309343	2.15725	6.02985	3.32372544846798e-09	1.24942731109876e-07	10.5622	UP
HSD11B1L	0.309386	1.14401	7.78276	4.55241336311151e-14	6.14889763562337e-12	21.3933	UP
TMEM150A	0.309434	2.58742	6.9905	9.44208609878204e-12	7.05813955132238e-10	16.2216	UP
MMP24-AS1	0.309558	3.69768	4.72325	3.06938535067778e-06	4.50291476352242e-05	4.03328	UP
RABEP2	0.309619	3.14528	6.28424	7.52360831645741e-10	3.41879046120228e-08	11.9928	UP
INTS3	0.309672	2.52726	8.25216	1.58106157114652e-15	3.22553029905256e-13	24.6582	UP
SBK1	0.30977	1.10657	4.06948	5.52654612673099e-05	0.000523898	1.3074	UP
RPIA	0.310052	5.09809	6.19813	1.25087985645812e-09	5.2571849761228e-08	11.5029	UP
RALY	0.310058	5.33307	5.17586	3.36809544868352e-07	6.64961183089382e-06	6.13559	UP
CNKSR1	0.310528	3.23947	6.10956	2.09781068583543e-09	8.30012571355292e-08	11.005	UP
KIF21B	0.310994	1.9117	5.46315	7.59755934474821e-08	1.87876514857189e-06	7.55877	UP
MIIP	0.311072	3.43232	5.65313	2.73710656241908e-08	7.8664739903371e-07	8.53693	UP
SEMA4C	0.31116	2.90482	4.94339	1.07004208183051e-06	1.8144393223074e-05	5.03423	UP
PRUNE	0.311235	3.4434	9.57728	5.75003198174409e-20	3.51919926132681e-17	34.6132	UP
ZNF217	0.311415	3.64361	5.53878	5.07744731589679e-08	1.32766095703389e-06	7.94469	UP
CTSV	0.31143	1.93681	3.83277	0.000143937	0.00118049	0.413338	UP
SCNM1	0.311457	2.9225	8.24222	1.70017702170746e-15	3.39775173164699e-13	24.5876	UP
COX19	0.31151	2.43378	8.5706	1.4930644433967e-16	4.0613426561006e-14	26.9538	UP
BCL11A	0.31178	1.72823	5.42927	9.0873136387163e-08	2.19179223145632e-06	7.38741	UP
TPD52L2	0.312002	5.22102	6.67941	6.79484923294107e-11	4.04489733213224e-09	14.3131	UP
MLLT1	0.312254	4.14219	7.52958	2.62437644701829e-13	2.95393176522144e-11	19.6932	UP
SLC45A3	0.312588	2.61388	4.41932	1.23061344016336e-05	0.000145717	2.71967	UP
METTL13	0.312609	3.93037	8.41327	4.82945022191515e-16	1.08718140915182e-13	25.8117	UP
ATXN2L	0.313252	4.48525	7.88915	2.15273688216082e-14	3.14636954008355e-12	22.1206	UP
CYP27A1	0.313319	3.66787	3.14799	0.00174853	0.00908875	-1.88749	UP
TPX2	0.31357	5.17806	4.84916	1.68823159738066e-06	2.69539559853262e-05	4.60071	UP
BAG6	0.31379	5.53282	6.99225	9.3358213564881e-12	7.00544296041453e-10	16.2325	UP
MEPCE	0.314147	4.38354	6.90926	1.59157821331738e-11	1.09372137922178e-09	15.7164	UP
ALS2CL	0.314205	2.40595	4.91812	1.21011090146298e-06	2.01530799363542e-05	4.91722	UP
HOXA13	0.314253	2.83583	3.21763	0.00138183	0.00750621	-1.67315	UP
ZNF282	0.314548	3.75796	7.27154	1.49578094869883e-12	1.37534600376839e-10	18.0059	UP
ELF3	0.314755	6.12268	5.31053	1.68975188302732e-07	3.68527735290536e-06	6.79426	UP
ATP6V0E2	0.314867	2.81141	4.36223	1.58361267061594e-05	0.000180846	2.48186	UP
INTS1	0.314905	4.26713	4.96254	9.74489682704895e-07	1.67709845657077e-05	5.12323	UP
SNX21	0.314999	2.10494	6.77324	3.77458994249486e-11	2.42378177127088e-09	14.8813	UP
CTB-55O6.8	0.315219	3.56041	4.1448	4.03486435004187e-05	0.000401539	1.60232	UP
APOA1BP	0.315396	5.68765	5.30714	1.7196695585938e-07	3.73803865760928e-06	6.77748	UP
POLRMT	0.315553	3.75896	5.26011	2.191399019436e-07	4.611106021627e-06	6.5459	UP
RAB25	0.315612	6.58364	5.40648	1.02451663825181e-07	2.41167768751943e-06	7.27267	UP
POGK	0.315627	3.27487	8.49621	2.605881135815e-16	6.37952275561709e-14	26.4119	UP
VEGFB	0.316022	4.96862	5.2689	2.09456781451298e-07	4.44443235614699e-06	6.58906	UP
POLR3C	0.316115	3.57901	10.0476	1.20044678608157e-21	9.79614596058649e-19	38.3874	UP
MGAT4B	0.316374	5.79807	5.32113	1.59947208108228e-07	3.51081948207706e-06	6.84673	UP
GPR35	0.316483	4.21587	4.9014	1.31230990024185e-06	2.16343345086166e-05	4.84012	UP
CDCA7	0.316744	5.22443	4.07187	5.47218899615472e-05	0.000520004	1.31666	UP
FAM210B	0.316821	4.48234	4.2232	2.89307992880969e-05	0.00030187	1.9147	UP
NUDT16L1	0.316954	4.08799	4.77922	2.35695402174786e-06	3.62256562297469e-05	4.28384	UP
GADD45G	0.317003	2.74963	3.64513	0.000297076	0.0021597	-0.259627	UP
KLHL12	0.317061	3.85721	10.0193	1.52094210384046e-21	1.19150604414862e-18	38.1565	UP
BTBD2	0.317225	4.38748	5.04552	6.4745007073033e-07	1.17971363859177e-05	5.51252	UP
CNPY3	0.31756	5.45253	6.0003	3.93724009337622e-09	1.45218168039121e-07	10.3992	UP
GIT1	0.317576	4.30448	5.65285	2.74124891698619e-08	7.8664739903371e-07	8.53548	UP
NRBP2	0.317798	2.58336	5.16596	3.54120722958555e-07	6.95632332913069e-06	6.08777	UP
C9orf172	0.317867	1.71479	5.23331	2.5139793265951e-07	5.20523485178189e-06	6.41476	UP
AHCY	0.318485	6.89821	4.15197	3.91475649876943e-05	0.000391776	1.63068	UP
PRKCSH	0.318491	6.14604	5.38211	1.16418467203194e-07	2.68265410568305e-06	7.15043	UP
ATAT1	0.318869	2.28824	6.99357	9.25646036806489e-12	6.97260678109811e-10	16.2408	UP
PRPF3	0.318888	3.17905	8.8589	1.67006943376049e-17	6.27926772267766e-15	29.0864	UP
KRI1	0.319227	3.10825	7.13906	3.59005169216388e-12	3.01764645455063e-10	17.1577	UP
TSC22D4	0.319294	4.10433	5.98892	4.20176413237582e-09	1.52674490784008e-07	10.3367	UP
FN3K	0.31954	2.87221	4.78007	2.34738412840801e-06	3.61143111978561e-05	4.2877	UP
RBM42	0.319695	5.3594	5.32136	1.59753461731696e-07	3.51081948207706e-06	6.84789	UP
FBXO41	0.319731	1.87577	5.9162	6.35214074723387e-09	2.18257327253641e-07	9.93934	UP
ZNF598	0.319846	3.98781	5.36565	1.26880093342049e-07	2.87277066832836e-06	7.06814	UP
SEZ6L2	0.320381	3.78089	3.49904	0.00051138	0.00335861	-0.761486	UP
CDIPT	0.32056	4.71247	7.31705	1.1041165662493e-12	1.0548352658533e-10	18.3001	UP
PMVK	0.32101	4.67781	5.38209	1.16428694910931e-07	2.68265410568305e-06	7.15035	UP
ZNF335	0.32108	2.37213	8.16569	2.96780464802793e-15	5.69847588545364e-13	24.046	UP
DHX35	0.32115	2.42841	7.70845	7.64722525907239e-14	9.98472711326218e-12	20.8898	UP
HOXB3	0.321259	2.43394	3.74975	0.000199086	0.00154473	0.111651	UP
NEU4	0.321288	1.30638	4.22967	2.81410299085683e-05	0.000295044	1.94072	UP
TCF3	0.321776	4.49293	6.24793	9.32915873768165e-10	4.12441476021434e-08	11.7855	UP
XAB2	0.32183	3.86929	5.56023	4.5253927574809e-08	1.20749069693819e-06	8.05496	UP
LIN7B	0.32216	1.68193	6.70013	5.97107807457184e-11	3.62054377989132e-09	14.438	UP
EDC4	0.322213	3.1502	7.51431	2.91275225184793e-13	3.22295213855603e-11	19.5921	UP
QTRT1	0.322976	4.16858	4.20675	3.103647293769e-05	0.000321104	1.84868	UP
FBXL8	0.322987	1.91581	6.59969	1.11404841636707e-10	6.2338966384426e-09	13.8356	UP
TSEN54	0.323517	4.01831	6.62242	9.6803959521601e-11	5.55984031445911e-09	13.9712	UP
FASTK	0.32358	4.32935	5.91412	6.42749185052297e-09	2.18925961552161e-07	9.92801	UP
TSC2	0.323694	3.22604	6.98949	9.5035932868289e-12	7.07710549515376e-10	16.2153	UP
NFIX	0.323802	4.12455	6.31413	6.29805629185406e-10	2.93684363038004e-08	12.1641	UP
CCNL2	0.324028	3.80585	5.3949	1.08873306565074e-07	2.55363318452332e-06	7.21452	UP
RBM39	0.324166	4.66704	5.75874	1.5326196701741e-08	4.70475803140436e-07	9.09333	UP
GRTP1	0.32425	3.78337	5.41663	9.71271737366625e-08	2.30380674618802e-06	7.32373	UP
ERBB2	0.324527	4.59641	4.47052	9.79203875478337e-06	0.000120161	2.93538	UP
SLC9A8	0.324621	2.65386	6.87449	1.98722836243084e-11	1.33925509731282e-09	15.5016	UP
SCAP	0.324808	4.34776	5.80431	1.19016102365228e-08	3.77404718226864e-07	9.33612	UP
MUTYH	0.324854	2.58384	7.30226	1.21877673477145e-12	1.14758376685091e-10	18.2043	UP
NOTCH1	0.325042	3.85704	4.84969	1.68391907402546e-06	2.69220857671744e-05	4.60314	UP
DCAF8	0.325604	2.93011	9.11254	2.33270905600287e-18	1.01524681915147e-15	31.0038	UP
MRGBP	0.326321	3.99712	6.51223	1.90594339641928e-10	1.02831684349508e-08	13.3171	UP
UBE2Q1	0.326552	4.4142	11.9719	5.17299965690879e-29	2.53282995701397e-25	54.9519	UP
NBEAL2	0.32665	3.98883	5.19427	3.06766608417959e-07	6.16840249062189e-06	6.22475	UP
ITFG3	0.326654	4.06313	5.15564	3.73086570726893e-07	7.29231585597426e-06	6.038	UP
SNAPC4	0.3271	2.56513	7.24798	1.74932346393783e-12	1.54326576762263e-10	17.8541	UP
TMEM259	0.327529	5.04706	5.32996	1.5278675562559e-07	3.40037341923544e-06	6.89051	UP
CDK5RAP3	0.327997	4.02623	6.21191	1.15360666034264e-09	4.9116057484371e-08	11.5809	UP
PIGU	0.328055	4.36297	5.57787	4.11538291107929e-08	1.11634036445274e-06	8.14597	UP
RHOT2	0.328084	4.10971	5.44604	8.31743497777675e-08	2.02860478256236e-06	7.47213	UP
TP53RK	0.328394	3.56134	4.97175	9.31498342667822e-07	1.61588972906548e-05	5.16616	UP
SCAF1	0.328881	4.27223	5.42734	9.1800786660706e-08	2.20608097004037e-06	7.37769	UP
HNF1B	0.329186	2.43303	5.6089	3.48025405376846e-08	9.60010924550076e-07	8.30662	UP
SERINC3	0.329655	5.60964	6.35807	4.84373218556793e-10	2.34813106075118e-08	12.4173	UP
IL17RB	0.329751	3.17494	4.54006	7.15400347722937e-06	9.26048632528336e-05	3.23199	UP
YTHDF1	0.330155	4.93881	7.56536	2.05431198407291e-13	2.38069232000402e-11	19.9308	UP
KCNAB2	0.33039	2.03266	5.51892	5.64685847361017e-08	1.45518056849546e-06	7.84288	UP
PPP1R3D	0.331028	2.40698	5.44259	8.47043731822605e-08	2.06078900468891e-06	7.45468	UP
SSH3	0.331187	3.99055	6.14232	1.73395087099214e-09	7.03093743444743e-08	11.1884	UP
PRCC	0.33127	4.0266	10.0725	9.75331599150042e-22	8.30516059537112e-19	38.5901	UP
CTNNBL1	0.33138	4.06572	5.9444	5.41431458913513e-09	1.92699900077477e-07	10.0929	UP
C6orf1	0.331615	3.08026	5.99578	4.04031392761365e-09	1.48460690942427e-07	10.3744	UP
PSEN2	0.331682	2.76243	7.42226	5.44252763148364e-13	5.66978210971315e-11	18.9858	UP
TRMT61A	0.331776	3.61552	4.96742	9.51512198639443e-07	1.64188250311484e-05	5.14593	UP
MAPK15	0.331876	1.44174	3.97423	8.17034199442201e-05	0.000731001	0.941621	UP
PI4KB	0.332256	3.71771	11.5454	2.56223574538736e-27	5.01813870734115e-24	51.1383	UP
MYLIP	0.332434	3.48489	7.39318	6.62286107385193e-13	6.61779255772398e-11	18.7955	UP
DUS3L	0.332455	3.49737	5.37319	1.21978414603529e-07	2.78490336887614e-06	7.10581	UP
STAU1	0.332549	5.80681	7.26615	1.55030667027841e-12	1.39278697877994e-10	17.9712	UP
ZFP41	0.332632	1.42455	7.58273	1.82340156216241e-13	2.15128431294884e-11	20.0465	UP
ZNF517	0.332922	1.57317	8.03174	7.79797260184381e-15	1.32802863832270e-12	23.1071	UP
KRTAP5-1	0.332944	0.988544	6.35286	4.99715505152342e-10	2.40465065562865e-08	12.3872	UP
ASB13	0.333124	3.99743	6.8881	1.82201303868104e-11	1.2347448222342e-09	15.5856	UP
RNF187	0.333166	5.18735	7.43946	4.84471943524235e-13	5.07400161172307e-11	19.0987	UP
ZNF696	0.33323	1.74826	7.98326	1.10296440314155e-14	1.81525696096867e-12	22.7702	UP
PBXIP1	0.33337	4.33066	5.44965	8.16034253684999e-08	2.00276075920059e-06	7.49038	UP
APH1A	0.333608	6.03772	8.45603	3.51544371236468e-16	8.19642441745979e-14	26.1206	UP
SUSD3	0.333654	2.38864	3.21359	0.00140099	0.00759017	-1.68571	UP
ARRDC1	0.334167	4.64731	5.4248	9.30418904543293e-08	2.22493946831263e-06	7.36485	UP
ESPN	0.334184	2.84671	3.25757	0.00120505	0.00672702	-1.5482	UP
RAB40C	0.334209	3.64297	6.13076	1.85464933537614e-09	7.41442047117002e-08	11.1236	UP
BOP1	0.334237	5.01976	3.97612	8.10781210370078e-05	0.0007274	0.948801	UP
VPS72	0.334717	3.47438	9.97013	2.28938324901249e-21	1.7245219589196e-18	37.7575	UP
ENTPD2	0.334756	3.60309	3.53596	0.000446574	0.00300308	-0.636498	UP
TP53I13	0.335003	3.17676	5.48592	6.73269382391992e-08	1.69061061574184e-06	7.67446	UP
CIZ1	0.33512	4.70263	7.38509	6.99402645708675e-13	6.9531983838601e-11	18.7427	UP
DYRK1B	0.335122	2.6131	5.05564	6.1574586442861e-07	1.13021394140903e-05	5.56035	UP
FLAD1	0.335183	3.7493	7.64354	1.19927607759055e-13	1.48657101136778e-11	20.453	UP
DPP7	0.335239	5.13468	4.26413	2.42687315231616e-05	0.000259445	2.07992	UP
UFC1	0.335382	5.54993	7.54434	2.37239604138059e-13	2.70135909711854e-11	19.7911	UP
AC009014.3	0.335591	1.39977	3.37534	0.000798349	0.00482285	-1.17119	UP
CC2D1A	0.335735	4.21747	5.65377	2.72747818960088e-08	7.8664739903371e-07	8.54031	UP
ADRBK1	0.33627	5.06552	6.08186	2.46298380438706e-09	9.57094004145248e-08	10.8506	UP
SCAMP5	0.336508	1.67258	4.65101	4.29958091616162e-06	6.01480658878752e-05	3.71384	UP
SCRN1	0.336718	3.09171	3.43418	0.00064699	0.00407175	-0.978063	UP
NHLRC1	0.336797	1.44723	4.76393	2.5338999124595e-06	3.84999455279437e-05	4.21514	UP
PRR14	0.337004	3.60903	7.98536	1.08661230283212e-14	1.8035001653362e-12	22.7847	UP
HOXA10	0.338003	3.06048	4.2896	2.17400054689726e-05	0.000237467	2.18345	UP
GSS	0.338226	5.93004	5.51789	5.67793204074988e-08	1.46126542730731e-06	7.83762	UP
DYNLRB1	0.338272	5.68604	5.77387	1.40942972048528e-08	4.36077110200698e-07	9.17376	UP
ULK3	0.338409	3.53463	7.33093	1.00617679536102e-12	9.75543194908197e-11	18.3901	UP
TRIM54	0.338914	0.745334	3.92429	9.99817622040024e-05	0.000863379	0.753058	UP
MRPL9	0.339186	4.71922	7.84487	2.94292260619376e-14	4.11693851730749e-12	21.8169	UP
CELSR3	0.339338	1.36697	5.62912	3.11898021473404e-08	8.77661314735146e-07	8.41169	UP
NDOR1	0.3394	2.73637	6.74537	4.4979080083763e-11	2.81442582568849e-09	14.7118	UP
GTF2IRD1	0.339487	3.61275	6.12097	1.96335858790974e-09	7.79967098259884e-08	11.0688	UP
SLC22A3	0.339488	2.82546	4.19672	3.23899964346045e-05	0.000333522	1.80858	UP
MED25	0.339901	3.54247	7.47811	3.72728203435838e-13	4.05548992460605e-11	19.3529	UP
C1orf233	0.339931	2.34127	3.77336	0.000181655	0.00142995	0.196805	UP
KLC4	0.340429	3.33435	5.50161	6.19313794415095e-08	1.5691152216843e-06	7.75445	UP
INPP5E	0.340452	2.59678	8.04919	6.8802237796452e-15	1.19247064357833e-12	23.2288	UP
NOL4L	0.340916	3.28687	5.74017	1.69822021734438e-08	5.15370699793208e-07	8.99485	UP
AXIN1	0.341106	3.55788	6.22178	1.08849202405105e-09	4.72685505344564e-08	11.6369	UP
PDK2	0.341499	2.5287	6.25028	9.20014992188249e-10	4.07658226742237e-08	11.7989	UP
PFDN2	0.341555	6.18566	5.79454	1.25660834921672e-08	3.93770792310551e-07	9.28396	UP
RAVER1	0.341604	3.44706	6.27254	8.06419847759757e-10	3.61349579004215e-08	11.9259	UP
CHTF18	0.341698	2.65237	5.24362	2.3847336173082e-07	4.96333771466324e-06	6.46516	UP
KMT2B	0.341737	3.04499	7.39584	6.50518389733136e-13	6.53353982714024e-11	18.8129	UP
SSBP4	0.341764	4.28648	5.51219	5.85360963911581e-08	1.50056210447753e-06	7.80844	UP
DBNDD1	0.3423	2.51523	4.58929	5.7145168025633e-06	7.68145583927262e-05	3.44449	UP
ADCK5	0.342313	3.28974	4.73038	2.96821828813405e-06	4.38402108226544e-05	4.06506	UP
SHARPIN	0.342464	4.60244	5.10886	4.72096120242816e-07	8.97670147083063e-06	5.81353	UP
SRPK3	0.342812	0.814361	6.66058	7.63962836201433e-11	4.46633198418062e-09	14.1999	UP
ALKBH7	0.342871	5.19294	3.86565	0.00012638	0.00105852	0.534521	UP
EIF6	0.343075	7.17831	4.52333	7.71801321308547e-06	9.83379725745401e-05	3.16025	UP
SCT	0.343164	1.11722	3.75009	0.000198823	0.00154338	0.112878	UP
TPRN	0.343251	4.01378	4.71554	3.18248060932184e-06	4.63756567958097e-05	3.99897	UP
PDDC1	0.343383	3.81918	6.96244	1.13139306764261e-11	8.17650672685629e-10	16.0466	UP
BCL9	0.34345	2.70905	8.16157	3.05790994683465e-15	5.75857368353429e-13	24.0169	UP
NEIL1	0.34359	1.42987	7.04635	6.57623092317606e-12	5.21439200932806e-10	16.5717	UP
PPFIA3	0.343593	2.27829	6.08351	2.4396923340093e-09	9.49927919713163e-08	10.8597	UP
GPAA1	0.343982	5.31168	4.37667	1.48614087589666e-05	0.000171212	2.54174	UP
MAZ	0.344178	4.58414	5.68042	2.35820638228412e-08	6.87716142072868e-07	8.67983	UP
TRMT1	0.344671	3.96843	6.18136	1.3802122531134e-09	5.77595234556109e-08	11.4081	UP
WDR90	0.345359	2.47461	5.77555	1.39642210818836e-08	4.33421980806166e-07	9.18267	UP
PRR36	0.345394	1.34615	4.36598	1.55771031816158e-05	0.000178408	2.4974	UP
CEP250	0.345469	2.14796	6.77428	3.74991780037838e-11	2.41585987238192e-09	14.8876	UP
CTD-2132N18.2	0.345711	1.13838	8.14409	3.47084565994165e-15	6.41287851414691e-13	23.8938	UP
KCNQ1	0.345794	5.07527	3.46727	0.000574091	0.00369637	-0.868054	UP
EHMT2	0.346385	3.77528	7.45359	4.40231985911321e-13	4.71144450495804e-11	19.1915	UP
LAGE3	0.346482	4.68952	4.61307	5.12326185200914e-06	6.9922706182299e-05	3.54786	UP
DNTTIP1	0.347023	5.2272	4.70328	3.37053733822735e-06	4.87893375973264e-05	3.94453	UP
CPSF1	0.347424	4.62377	5.10815	4.73784259399923e-07	8.99134178328245e-06	5.81013	UP
TYSND1	0.34758	3.22171	6.77262	3.78950059336452e-11	2.42540421964196e-09	14.8775	UP
ZC3H3	0.347776	3.43426	6.46785	2.49753517936855e-10	1.31489856150358e-08	13.0562	UP
TMEM9	0.347969	4.59145	5.67209	2.46809372380527e-08	7.16112823418167e-07	8.63615	UP
TTI1	0.34809	3.4601	6.9597	1.15153580290224e-11	8.2914811396472e-10	16.0295	UP
TNFRSF25	0.348181	2.37669	4.9435	1.06946430071526e-06	1.8144393223074e-05	5.03474	UP
TCF7	0.348211	2.61067	5.4469	8.27972936012897e-08	2.02445068062579e-06	7.47648	UP
TGIF2	0.348251	3.49488	5.23036	2.55215920572498e-07	5.25594511504982e-06	6.40037	UP
PRDX5	0.348991	8.68776	3.42567	0.000667081	0.00417272	-1.00618	UP
HSF1	0.348996	4.59573	5.59196	3.81421804109761e-08	1.04186137147694e-06	8.2188	UP
ANKZF1	0.349099	3.10771	9.24802	8.02736431566207e-19	3.83453488103028e-16	32.0433	UP
ARHGAP39	0.349187	2.54842	6.52048	1.81231272779461e-10	9.8050123684689e-09	13.3657	UP
ENKD1	0.34966	2.57926	6.67473	6.99581649465915e-11	4.15191109236059e-09	14.285	UP
FAM189B	0.350638	3.33263	7.2488	1.73980883543456e-12	1.54181701547447e-10	17.8594	UP
GID8	0.35067	4.7543	7.99969	9.80862174809366e-15	1.65605049083116e-12	22.8842	UP
IRF2BP1	0.350839	3.87685	5.94462	5.4073933568216e-09	1.92699900077477e-07	10.0941	UP
HPDL	0.351143	3.43617	3.187	0.00153333	0.00816703	-1.76797	UP
SLC25A27	0.351711	1.39154	5.31372	1.66209288096156e-07	3.63710492442818e-06	6.81003	UP
TOP1MT	0.353171	3.49358	5.06116	5.99064294097202e-07	1.1047715819109e-05	5.58652	UP
SLC12A9	0.353873	3.20825	6.97533	1.04126081876686e-11	7.60936311027949e-10	16.1269	UP
CLASRP	0.354088	3.03122	8.03329	7.71157203045786e-15	1.32483454575892e-12	23.1179	UP
C11orf84	0.354412	3.30203	6.48215	2.28964902701722e-10	1.21525138737486e-08	13.1401	UP
RHBDF1	0.354765	3.42651	6.17029	1.47264777954747e-09	6.12352585189749e-08	11.3457	UP
LAPTM4B	0.35495	5.56442	3.27793	0.0011232	0.00636251	-1.48392	UP
TUFT1	0.355668	3.65958	7.60619	1.55167517194652e-13	1.87589865694893e-11	20.2031	UP
TARS2	0.355971	3.38958	9.61992	4.06884950198045e-20	2.65628058320957e-17	34.9505	UP
STK36	0.356674	2.12632	8.2856	1.23771441089234e-15	2.63485181927462e-13	24.8963	UP
HOXA2	0.356736	0.889801	6.33656	5.50924036378982e-10	2.61889496419475e-08	12.2932	UP
TCFL5	0.356924	2.75697	5.81814	1.10183581560848e-08	3.52605464847911e-07	9.41017	UP
ACOT8	0.357196	3.1377	6.09845	2.23748769753848e-09	8.78180291709242e-08	10.943	UP
CYHR1	0.358857	2.78601	7.02895	7.36232467913464e-12	5.67681609609653e-10	16.4624	UP
ASXL1	0.359266	3.32043	7.39828	6.39906878208024e-13	6.46009082974441e-11	18.8289	UP
GLI4	0.35942	2.21662	6.6503	8.14369970000148e-11	4.70484833700675e-09	14.1382	UP
MRPL24	0.35949	5.13173	6.36588	4.62205991035821e-10	2.26307608360914e-08	12.4625	UP
ANXA9	0.35949	2.4198	6.22043	1.09719336041557e-09	4.73316623077991e-08	11.6292	UP
WFS1	0.359889	3.96816	3.97559	8.125463301429e-05	0.000727984	0.946769	UP
TMEM8B	0.36038	2.45272	6.95481	1.1882866222524e-11	8.49364726161066e-10	15.9991	UP
ARHGEF11	0.360642	3.0764	10.2708	1.83776254698186e-22	1.71393235631618e-19	40.2189	UP
RTFDC1	0.360822	4.86339	6.53566	1.65151723896458e-10	9.00973958917025e-09	13.4554	UP
LRFN4	0.360968	3.87609	4.82735	1.8741196813867e-06	2.96005112580311e-05	4.50149	UP
ZGPAT	0.361402	1.98937	7.01104	8.26782811737041e-12	6.300599754035e-10	16.3501	UP
DXO	0.361601	2.80798	8.4374	4.03756434589178e-16	9.30302326050476e-14	25.9859	UP
EPB41L1	0.361852	3.52052	5.20163	2.95494351772167e-07	5.9662442056267e-06	6.26048	UP
FAM193B	0.362189	2.57944	7.40464	6.13018634857176e-13	6.22070982573979e-11	18.8705	UP
TSSK6	0.362854	1.11782	9.91616	3.58248827216848e-21	2.50582260037213e-18	37.3206	UP
PYGO2	0.363117	3.99436	12.0551	2.39720478121153e-29	1.56497518800092e-25	55.7036	UP
IRF2BP2	0.363197	5.64026	8.63639	9.09704286371345e-17	2.58210992008446e-14	27.4361	UP
LRRC56	0.364543	1.37195	7.35867	8.35356360627289e-13	8.26285571862902e-11	18.5705	UP
SRC	0.36488	4.44261	7.13666	3.64685345528901e-12	3.05229166332629e-10	17.1425	UP
TRAPPC6A	0.365016	4.90244	4.58036	5.95332383635474e-06	7.9385632984918e-05	3.40575	UP
PLOD3	0.365089	5.1706	5.52385	5.50008889278571e-08	1.42297544207672e-06	7.8681	UP
C1orf226	0.365497	2.50992	8.10839	4.49292047885869e-15	8.14757847948588e-13	23.6429	UP
TAF4	0.365738	2.36578	7.92558	1.66288163016004e-14	2.54306637955141e-12	22.3714	UP
ZNF775	0.366282	2.21572	7.8633	2.58427246578758e-14	3.72154237076837e-12	21.9431	UP
FCGRT	0.366637	5.59724	4.01831	6.82485607807738e-05	0.000629307	1.10987	UP
PCMTD2	0.366646	3.5149	5.08616	5.28878277905852e-07	9.90256316709954e-06	5.70527	UP
NCOA6	0.36678	3.37649	6.87428	1.98990673126389e-11	1.33925509731282e-09	15.5003	UP
PTK7	0.367282	3.31347	3.60991	0.00033921	0.00239769	-0.382396	UP
HDGF	0.367547	6.86134	8.97779	6.66935561942854e-18	2.72123603763558e-15	29.9804	UP
CCDC130	0.367648	3.0212	8.48462	2.84134272939371e-16	6.70454185002119e-14	26.3277	UP
TELO2	0.367878	3.85847	5.93483	5.71615535922713e-09	2.00628857904056e-07	10.0408	UP
RNF208	0.367906	3.03068	4.49107	8.92861984145176e-06	0.000111665	3.02256	UP
IFT52	0.368118	3.76239	6.16952	1.4792489895858e-09	6.13794310615209e-08	11.3414	UP
PPP1R16A	0.368317	3.36091	5.27786	2.00017219876981e-07	4.26260854329779e-06	6.63311	UP
RPL13	0.368683	8.00939	4.90687	1.2779812007043e-06	2.11395792363122e-05	4.86533	UP
COMMD7	0.368776	4.71261	5.83226	1.0183315176848e-08	3.30199052547297e-07	9.48587	UP
CBFA2T2	0.36945	2.68376	7.68084	9.26342401811694e-14	1.17807895710922e-11	20.7037	UP
CENPT	0.369561	2.54686	8.70906	5.24692298877324e-17	1.6311267735734e-14	27.9717	UP
PACSIN3	0.370902	2.73974	3.80369	0.000161363	0.00130107	0.30697	UP
RPS21	0.37138	9.45713	4.05266	5.92508446343441e-05	0.000556293	1.24219	UP
PXMP4	0.371718	2.50198	7.26749	1.53655418681211e-12	1.39278697877994e-10	17.9798	UP
DIDO1	0.372224	3.11411	7.7705	4.9605613381917e-14	6.65428724715646e-12	21.3099	UP
MOCS3	0.372271	2.4048	6.94112	1.29759612722649e-11	9.10875274255583e-10	15.9139	UP
C1orf35	0.372438	2.51247	8.82939	2.09459981553606e-17	7.45867952495887e-15	28.8658	UP
TSNARE1	0.372561	2.51279	6.40955	3.55443317287101e-10	1.79880035376431e-08	12.7158	UP
PRR15	0.372584	5.61867	3.97262	8.22396840712423e-05	0.000733788	0.935507	UP
RAE1	0.372666	3.5724	6.91686	1.51596013089537e-11	1.0491194050737e-09	15.7635	UP
SF3B4	0.373469	5.20231	10.8443	1.31934337510373e-24	1.61495875008791e-21	45.0387	UP
SLC26A6	0.373672	3.50044	6.39357	3.91358056668492e-10	1.94536739590163e-08	12.6229	UP
FGFR3	0.373771	2.74392	3.91563	0.000103523	0.000890032	0.720576	UP
PRRC2A	0.373929	5.09577	7.9569	1.33101564891783e-14	2.11934483610208e-12	22.5876	UP
DBNDD2	0.374048	1.89689	8.19232	2.4459704989037e-15	4.74300319020088e-13	24.234	UP
CCHCR1	0.374817	2.9515	8.1021	4.70170683660928e-15	8.44797508210943e-13	23.5988	UP
CAMSAP3	0.374847	3.85098	6.16473	1.5212648583992e-09	6.24611577604789e-08	11.3144	UP
KCNN4	0.375107	4.69183	3.38198	0.000779746	0.00472374	-1.14955	UP
PNPLA2	0.375727	4.67667	5.61368	3.3913617720806e-08	9.47501002941492e-07	8.33143	UP
IDUA	0.377122	2.00872	6.20919	1.17220663988819e-09	4.96919200047842e-08	11.5655	UP
FUK	0.377896	2.8044	8.21516	2.0713150130323e-15	4.09764692224623e-13	24.3956	UP
E2F1	0.378229	3.79368	5.65284	2.74133414028699e-08	7.8664739903371e-07	8.53545	UP
PLTP	0.378762	4.88674	3.33975	0.000905271	0.00533706	-1.28647	UP
STX16	0.378852	4.02061	5.81388	1.12835669315647e-08	3.60503520970137e-07	9.38733	UP
FBXL6	0.379322	3.95455	4.70075	3.4107234545046e-06	4.91892627809076e-05	3.9333	UP
REPIN1	0.380013	5.69903	6.79203	3.35286999904746e-11	2.1743695010379e-09	14.9958	UP
VIPR1	0.380152	2.38562	5.47081	7.29512405278162e-08	1.82006375253157e-06	7.59766	UP
GJB1	0.380289	5.1564	3.46385	0.000581238	0.00372709	-0.879447	UP
ZMIZ2	0.380686	4.5467	7.27035	1.50763535465772e-12	1.37976815051268e-10	17.9982	UP
ZNF783	0.380715	1.96401	9.07716	3.07687611103992e-18	1.28214082201525e-15	30.734	UP
RNF43	0.380731	5.03541	3.71386	0.000228633	0.00172954	-0.0168444	UP
AAR2	0.380733	4.34789	7.25078	1.71711758187716e-12	1.52862490186655e-10	17.8721	UP
ZBTB12	0.381074	2.57731	6.31834	6.14226040000508e-10	2.88480023822781e-08	12.1883	UP
SHROOM1	0.381312	3.3517	5.51561	5.7474408145159e-08	1.47527691156349e-06	7.82597	UP
SLC35C2	0.381319	3.61826	8.58607	1.32922352885665e-16	3.71897754466536e-14	27.067	UP
TRAF5	0.381476	2.84398	5.90245	6.86537744285145e-09	2.31028208278773e-07	9.86467	UP
ZNF687	0.381787	2.89866	10.6678	6.13280711552212e-24	7.06535455044121e-21	43.5383	UP
CLCN7	0.382007	3.12224	7.186	2.63614195923587e-12	2.25453450967836e-10	17.4569	UP
SLC39A4	0.382337	4.28148	3.97751	8.06216619774758e-05	0.000724966	0.954078	UP
ARID3A	0.382684	2.69779	4.25416	2.53334532752274e-05	0.000269503	2.03953	UP
RXFP4	0.383234	1.44909	5.36085	1.30093483805883e-07	2.94212572787323e-06	7.04422	UP
LSM14B	0.384664	4.24545	8.21213	2.11748780942987e-15	4.14709987476839e-13	24.3742	UP
YPEL3	0.385729	3.18881	5.29441	1.8365472980462e-07	3.9569613676826e-06	6.71465	UP
ARHGAP33	0.385981	1.40015	8.5608	1.60709081879719e-16	4.31162653234836e-14	26.8822	UP
NEU1	0.38671	4.60563	5.2953	1.82815159204967e-07	3.9494877876057e-06	6.71903	UP
HOXB13	0.387831	2.39736	3.56284	0.000404317	0.0027624	-0.544711	UP
PPOX	0.389056	1.88653	11.8089	2.3199462061377e-28	5.67951830590085e-25	53.4854	UP
ARHGEF1	0.390401	3.82401	7.70463	7.85275159097454e-14	1.01851748284262e-11	20.864	UP
ACSS1	0.390622	3.32747	5.28211	1.95690999523075e-07	4.17950733441595e-06	6.654	UP
HSPH1	0.391164	4.49993	4.55371	6.72337923656245e-06	8.77849215653837e-05	3.29069	UP
LCN12	0.391394	1.19706	5.99258	4.11480561227277e-09	1.50351619246945e-07	10.3568	UP
SPPL2B	0.39145	3.49103	6.39473	3.88643973295801e-10	1.94173270841793e-08	12.6296	UP
PHGDH	0.392102	3.11826	3.20146	0.00146	0.00785119	-1.72332	UP
NSMF	0.392597	4.30737	5.38926	1.12140584249863e-07	2.61150219088413e-06	7.18624	UP
IGSF9	0.392805	1.97503	6.31996	6.08318428615528e-10	2.86392221741228e-08	12.1976	UP
GPR153	0.393621	3.34024	4.85361	1.65248301033387e-06	2.65713298500729e-05	4.62105	UP
[truncated: 223 more rows]

## Sheet: Table S4
Table S4: The KEGG biological pathways in high and low GCSH groups by GSVA analysis
ID	logFC	AveExpr	t	P.Value	adj.P.Val	B
GSE3920_UNTREATED_VS_IFNG_TREATED_ENDOTHELIAL_CELL_UP	-0.268877	-0.0502417	-11.5073	3.13194941003399e-27	1.52588575256856e-23	51.0432
GSE43957_UNTREATED_VS_NACL_TREATED_ANTI_CD3_CD28_STIM_CD4_TCELL_DN	-0.253714	0.00345308	-11.3627	1.16002295390991e-26	2.82581591572454e-23	49.7565
GSE369_PRE_VS_POST_IL6_INJECTION_SOCS3_KO_LIVER_UP	-0.33239	0.0123054	-11.1856	5.69331124990647e-26	9.24593746984811e-23	48.1933
GSE339_CD8POS_VS_CD4CD8DN_DC_IN_CULTURE_UP	-0.283584	0.0397641	-11.1385	8.67215813344676e-26	1.05626886065382e-22	47.7799
GSE9988_ANTI_TREM1_VS_CTRL_TREATED_MONOCYTES_UP	-0.320367	-0.00510207	-11.0953	1.27503823079368e-25	1.24239725208536e-22	47.4012
GSE9650_NAIVE_VS_EFF_CD8_TCELL_DN	-0.293285	-0.00372953	-11.071	1.58257561204855e-25	1.28505139698343e-22	47.1889
GSE9988_ANTI_TREM1_AND_LPS_VS_VEHICLE_TREATED_MONOCYTES_UP	-0.34951	0.00844803	-10.9923	3.18139732709905e-25	2.11803583454143e-22	46.503
GSE9988_LOW_LPS_VS_VEHICLE_TREATED_MONOCYTE_UP	-0.372047	-0.00496057	-10.9822	3.47789135392681e-25	2.11803583454143e-22	46.4154
GSE9601_NFKB_INHIBITOR_VS_PI3K_INHIBITOR_TREATED_HCMV_INF_MONOCYTE_DN	-0.291359	-0.00762666	-10.9586	4.2839977404959e-25	2.31907077685511e-22	46.2107
GSE3982_MAC_VS_NKCELL_UP	-0.254786	0.0129309	-10.8897	7.86738595694875e-25	3.83299043822543e-22	45.6136
GSE9988_ANTI_TREM1_AND_LPS_VS_CTRL_TREATED_MONOCYTES_UP	-0.342222	-0.000437287	-10.8545	1.07247484772954e-24	4.6108294517131e-22	45.3093
GSE46606_UNSTIM_VS_CD40L_IL2_IL5_1DAY_STIMULATED_IRF4HIGH_SORTED_BCELL_DN	-0.324342	0.0152041	-10.8448	1.16782891931641e-24	4.6108294517131e-22	45.2256
KAECH_NAIVE_VS_MEMORY_CD8_TCELL_DN	-0.311512	0.0188331	-10.8389	1.23031163530933e-24	4.6108294517131e-22	45.1744
GSE9650_NAIVE_VS_MEMORY_CD8_TCELL_DN	-0.287333	0.0117254	-10.8296	1.33433371290867e-24	4.64348132092216e-22	45.0947
GSE28737_FOLLICULAR_VS_MARGINAL_ZONE_BCELL_BCL6_HET_DN	-0.231342	0.00528578	-10.722	3.42324690951359e-24	1.11187059621001e-21	44.1694
GSE43955_10H_VS_60H_ACT_CD4_TCELL_WITH_TGFB_IL6_DN	-0.213259	0.0226519	-10.7072	3.89413819284671e-24	1.13457122094573e-21	44.0429
GSE26343_WT_VS_NFAT5_KO_MACROPHAGE_DN	-0.211162	-0.0353164	-10.7053	3.95888972825891e-24	1.13457122094573e-21	44.0267
GSE17974_IL4_AND_ANTI_IL12_VS_UNTREATED_2H_ACT_CD4_TCELL_DN	-0.22614	0.0184756	-10.674	5.2007306524091e-24	1.40766442991873e-21	43.7588
GSE36888_UNTREATED_VS_IL2_TREATED_TCELL_17H_DN	-0.30713	-0.0400775	-10.6551	6.12771752896563e-24	1.57127577900635e-21	43.5977
GSE40274_CTRL_VS_GATA1_TRANSDUCED_ACTIVATED_CD4_TCELL_DN	-0.233091	-0.001966	-10.6281	7.74645710446039e-24	1.87013319954036e-21	43.3675
GSE15330_MEGAKARYOCYTE_ERYTHROID_VS_GRANULOCYTE_MONOCYTE_PROGENITOR_UP	-0.321531	-0.00032467	-10.6179	8.46231097633967e-24	1.87013319954036e-21	43.2807
GSE9650_NAIVE_VS_EXHAUSTED_CD8_TCELL_DN	-0.262456	-0.0240144	-10.6173	8.51077059247776e-24	1.87013319954036e-21	43.2751
GSE35825_UNTREATED_VS_IFNG_STIM_MACROPHAGE_UP	-0.269035	-0.0359306	-10.6054	9.43164331875173e-24	1.87013319954036e-21	43.1742
GSE32034_LY6C_HIGH_VS_LOW_MONOCYTE_UP	-0.289213	0.016282	-10.6036	9.58184599284929e-24	1.87013319954036e-21	43.1587
GSE12507_PDC_CELL_LINE_VS_IMMATUE_T_CELL_LINE_UP	-0.290024	0.039368	-10.5997	9.91293046303877e-24	1.87013319954036e-21	43.1254
GSE19923_E2A_KO_VS_HEB_AND_E2A_KO_DP_THYMOCYTE_UP	-0.230665	0.010092	-10.5989	9.98018538342555e-24	1.87013319954036e-21	43.1187
GSE29164_DAY3_VS_DAY7_CD8_TCELL_TREATED_MELANOMA_UP	0.197026	0.0105742	10.5711	1.27003230466205e-23	2.29170273641242e-21	42.8821
GSE42021_TREG_PLN_VS_CD24HI_TREG_THYMUS_UP	-0.295912	0.00412839	-10.5528	1.48705243366311e-23	2.58747123457382e-21	42.7272
GSE25123_IL4_VS_IL4_AND_ROSIGLITAZONE_STIM_PPARG_KO_MACROPHAGE_DAY10_UP	0.211934	-0.0367941	10.4973	2.40104568930364e-23	4.03375675803012e-21	42.2568
GSE2585_CTEC_VS_MTEC_THYMUS_DN	-0.24547	-0.0202696	-10.4747	2.91625748687872e-23	4.64507013145789e-21	42.0659
GSE9960_HEALTHY_VS_GRAM_NEG_SEPSIS_PBMC_DN	-0.319701	-0.00381123	-10.4731	2.95560702124784e-23	4.64507013145789e-21	42.0528
GSE9988_ANTI_TREM1_VS_VEHICLE_TREATED_MONOCYTES_UP	-0.309238	0.00797347	-10.4488	3.64327926012805e-23	5.54689267354496e-21	41.8474
GSE2706_UNSTIM_VS_2H_LPS_AND_R848_DC_DN	-0.377911	-0.00878375	-10.4394	3.95024525937745e-23	5.8319984556627e-21	41.768
GSE43955_TH0_VS_TGFB_IL6_IL23_TH17_ACT_CD4_TCELL_60H_UP	-0.211911	0.0378574	-10.4103	5.0706970012552e-23	7.26601052650452e-21	41.5229
GSE9988_LOW_LPS_VS_CTRL_TREATED_MONOCYTE_UP	-0.361327	-0.0298705	-10.404	5.34963959696675e-23	7.44669831897771e-21	41.4703
GSE1112_HY_CD8AB_VS_HY_CD8AA_THYMOCYTE_RTOC_CULTURE_DN	-0.264455	0.00867309	-10.4001	5.53294346038158e-23	7.48791681638308e-21	41.4372
GSE2770_IL12_VS_TGFB_AND_IL12_TREATED_ACT_CD4_TCELL_2H_DN	-0.247948	-0.00854295	-10.3967	5.69550844313965e-23	7.49959922566929e-21	41.4088
GSE13484_UNSTIM_VS_3H_YF17D_VACCINE_STIM_PBMC_DN	-0.314038	-0.00405431	-10.3912	5.97136151176733e-23	7.65591402245538e-21	41.3624
KAECH_NAIVE_VS_DAY8_EFF_CD8_TCELL_DN	-0.33187	-0.00387562	-10.3694	7.19337367459246e-23	8.9861837288755e-21	41.1796
GSE8384_CTRL_VS_B_ABORTUS_4H_MAC_CELL_LINE_DN	-0.245881	0.0320365	-10.3645	7.50009653428409e-23	9.13511757875803e-21	41.1386
GSE9988_LPS_VS_VEHICLE_TREATED_MONOCYTE_UP	-0.369355	-0.0194806	-10.3414	9.13546873249599e-23	1.08556106499318e-20	40.945
GSE27434_WT_VS_DNMT1_KO_TREG_DN	-0.334098	-0.00612172	-10.3236	1.06350747235045e-22	1.23366866792652e-20	40.7958
GSE12392_IFNAR_KO_VS_IFNB_KO_CD8_NEG_SPLEEN_DC_UP	-0.275912	0.0187171	-10.3011	1.28811624307172e-22	1.45946565959195e-20	40.6077
GSE2770_TGFB_AND_IL4_ACT_VS_ACT_CD4_TCELL_48H_UP	-0.233167	-0.0335629	-10.2706	1.66998418842541e-22	1.84912794682013e-20	40.3529
GSE42021_TREG_PLN_VS_CD24INT_TREG_THYMUS_UP	-0.332918	0.012008	-10.2592	1.84013430562741e-22	1.97731537568894e-20	40.2577
GSE42021_TCONV_PLN_VS_TREG_PRECURSORS_THYMUS_DN	-0.306877	0.0208782	-10.2575	1.86692338427116e-22	1.97731537568894e-20	40.2435
GSE360_CTRL_VS_B_MALAYI_LOW_DOSE_DC_UP	-0.207263	-0.00664942	-10.2418	2.13326977283674e-22	2.21133836877885e-20	40.1126
GSE5463_CTRL_VS_DEXAMETHASONE_TREATED_THYMOCYTE_DN	-0.184913	0.0117756	-10.2372	2.2179745048385e-22	2.25124412241108e-20	40.0744
GSE43955_1H_VS_20H_ACT_CD4_TCELL_WITH_TGFB_IL6_DN	-0.266909	-0.0145754	-10.1974	3.10664662260325e-22	3.08889435618837e-20	39.7437
GSE16450_CTRL_VS_IFNA_12H_STIM_IMMATURE_NEURON_CELL_LINE_DN	-0.185874	-0.000101619	-10.1915	3.26690844404091e-22	3.13327237383167e-20	39.6943
GSE13946_CTRL_VS_DSS_COLITIS_GD_TCELL_FROM_COLON_UP	-0.301751	-0.0028357	-10.191	3.27990334699128e-22	3.13327237383167e-20	39.6904
GSE14769_UNSTIM_VS_40MIN_LPS_BMDM_DN	-0.319188	0.00334002	-10.1778	3.6669666986039e-22	3.4088435169746e-20	39.581
GSE9988_LPS_VS_CTRL_TREATED_MONOCYTE_UP	-0.357082	-0.0291375	-10.1765	3.70830678160209e-22	3.4088435169746e-20	39.57
GSE19923_WT_VS_HEB_AND_E2A_KO_DP_THYMOCYTE_DN	-0.28527	-0.0113777	-10.1716	3.86305594480153e-22	3.4853349190876e-20	39.5298
GSE18281_CORTICAL_VS_MEDULLARY_THYMOCYTE_UP	-0.25299	0.00387249	-10.1662	4.04565160118607e-22	3.58371174563246e-20	39.4845
GSE9509_LPS_VS_LPS_AND_IL10_STIM_IL10_KO_MACROPHAGE_10MIN_UP	-0.271688	0.000777721	-10.1508	4.60639298898353e-22	4.00756190041567e-20	39.3571
GSE360_T_GONDII_VS_M_TUBERCULOSIS_DC_DN	-0.251839	0.0228751	-10.1033	6.87472139053815e-22	5.87607765170208e-20	38.9642
GSE18281_SUBCAPSULAR_CORTICAL_REGION_VS_WHOLE_MEDULLA_THYMUS_DN	-0.262021	-0.0152711	-10.1004	7.04402243839654e-22	5.91697884825309e-20	38.9403
GSE7509_DC_VS_MONOCYTE_WITH_FCGRIIB_STIM_DN	-0.280579	-0.00717076	-10.0952	7.35474771025108e-22	6.07327641429547e-20	38.898
GSE34515_CD16_NEG_MONOCYTE_VS_DC_UP	-0.24274	-0.0114616	-10.0929	7.49689865529438e-22	6.08748170809904e-20	38.8792
GSE360_L_DONOVANI_VS_M_TUBERCULOSIS_DC_DN	-0.289768	0.00409502	-10.0819	8.22547941779286e-22	6.56959602024374e-20	38.7882
GSE17974_IL4_AND_ANTI_IL12_VS_UNTREATED_72H_ACT_CD4_TCELL_UP	-0.212707	0.010966	-10.0774	8.54494770896065e-22	6.6445694373734e-20	38.7508
GSE42021_CD24HI_TREG_VS_CD24HI_TCONV_THYMUS_DN	-0.270998	0.0205262	-10.0767	8.59211565177594e-22	6.6445694373734e-20	38.7454
GSE2128_C57BL6_VS_NOD_CD4CD8_DP_THYMOCYTE_UP	-0.261145	-0.0282135	-10.0718	8.95802827124645e-22	6.81929902148636e-20	38.7045
GSE46606_DAY1_VS_DAY3_CD40L_IL2_IL5_STIMULATED_IRF4HIGH_BCELL_DN	-0.285773	-0.0294209	-10.0681	9.23731371945879e-22	6.92372191403127e-20	38.6744
GSE14769_UNSTIM_VS_80MIN_LPS_BMDM_DN	-0.314099	0.0123839	-10.0507	1.06863776521805e-21	7.88848968506412e-20	38.5314
GSE26928_NAIVE_VS_CXCR5_POS_CD4_TCELL_DN	-0.233795	-0.00663434	-10.0479	1.09466592747351e-21	7.96001850544915e-20	38.5078
GSE42021_TREG_PLN_VS_CD24INT_TREG_THYMUS_DN	-0.330434	-0.00759544	-10.0432	1.13793702102356e-21	8.15298406827471e-20	38.4697
GSE13484_3H_UNSTIM_VS_YF17D_VACCINE_STIM_PBMC_DN	-0.290812	0.0136326	-10.0358	1.21052103227573e-21	8.33619132531354e-20	38.4091
GSE14699_DELETIONAL_TOLERANCE_VS_ACTIVATED_CD8_TCELL_UP	-0.287137	-0.0572688	-10.0355	1.21444668814433e-21	8.33619132531354e-20	38.4059
GSE14769_UNSTIM_VS_120MIN_LPS_BMDM_DN	-0.315601	-0.0409977	-10.0354	1.21483904781868e-21	8.33619132531354e-20	38.4056
GSE42021_CD24HI_VS_CD24LOW_TCONV_THYMUS_DN	-0.367966	-0.0350337	-10.0331	1.23885944890865e-21	8.38294893761522e-20	38.3864
GSE46606_IRF4_KO_VS_WT_CD40L_IL2_IL5_3DAY_STIMULATED_BCELL_UP	-0.205564	-0.0253072	-10.0308	1.26278730920218e-21	8.42780790470274e-20	38.3676
GSE2706_UNSTIM_VS_2H_LPS_DC_DN	-0.302923	-0.00926227	-10.0125	1.47207916589721e-21	9.69185094087998e-20	38.2171
GSE360_LOW_DOSE_B_MALAYI_VS_M_TUBERCULOSIS_DC_DN	-0.322687	-0.0206323	-9.99027	1.77234854425879e-21	1.15131761435051e-19	38.035
GSE36888_UNTREATED_VS_IL2_TREATED_STAT5_AB_KNOCKIN_TCELL_2H_UP	-0.311508	-0.0464869	-9.98641	1.83043138289965e-21	1.17340285493251e-19	38.0034
GSE2706_LPS_VS_R848_AND_LPS_8H_STIM_DC_DN	-0.218241	-0.00087645	-9.96516	2.18549833943012e-21	1.3828244038576e-19	37.8294
GSE9006_HEALTHY_VS_TYPE_1_DIABETES_PBMC_4MONTH_POST_DX_UP	-0.216213	0.0149416	-9.96257	2.2331470821756e-21	1.39485802363584e-19	37.8083
GSE6269_HEALTHY_VS_E_COLI_INF_PBMC_UP	0.180929	-0.0248921	9.95395	2.39957178582521e-21	1.47983718234689e-19	37.7378
GSE45365_NK_CELL_VS_BCELL_UP	-0.276718	-0.0149679	-9.94789	2.52385742367102e-21	1.52227601059174e-19	37.6882
GSE2128_C57BL6_VS_NOD_THYMOCYTE_MIMETOPE_NEGATIVE_SELECTION_DN	-0.215904	-0.0306725	-9.94755	2.53087760381632e-21	1.52227601059174e-19	37.6855
GSE21360_SECONDARY_VS_QUATERNARY_MEMORY_CD8_TCELL_UP	-0.331619	-0.0298364	-9.93806	2.73898205609801e-21	1.62735616796457e-19	37.608
GSE339_EX_VIVO_VS_IN_CULTURE_CD8POS_DC_DN	-0.19274	0.0107984	-9.89721	3.84675459205771e-21	2.25799859909701e-19	37.2748
GSE24142_EARLY_THYMIC_PROGENITOR_VS_DN2_THYMOCYTE_ADULT_DN	-0.174515	0.0286975	-9.87267	4.71492497292756e-21	2.73465648429798e-19	37.0752
KAECH_NAIVE_VS_DAY15_EFF_CD8_TCELL_DN	-0.311234	0.00394042	-9.84898	5.73728489779219e-21	3.28847670847571e-19	36.8827
GSE25123_CTRL_VS_ROSIGLITAZONE_STIM_PPARG_KO_MACROPHAGE_UP	-0.29752	-0.0431011	-9.84377	5.98994306250996e-21	3.39337239541262e-19	36.8404
GSE37416_CTRL_VS_24H_F_TULARENSIS_LVS_NEUTROPHIL_DN	-0.234353	-0.0276872	-9.83979	6.19056499934274e-21	3.46671639963193e-19	36.8081
GSE15330_LYMPHOID_MULTIPOTENT_VS_MEGAKARYOCYTE_ERYTHROID_PROGENITOR_IKAROS_KO_DN	-0.327578	-0.011813	-9.8334	6.52621972038636e-21	3.61315255428663e-19	36.7563
GSE43863_LY6C_INT_CXCR5POS_VS_LY6C_LOW_CXCR5NEG_EFFECTOR_CD4_TCELL_DN	-0.225974	-0.00212986	-9.82732	6.86293506122967e-21	3.75687860879898e-19	36.7069
GSE17301_CTRL_VS_48H_ACD3_ACD28_IFNA2_STIM_CD8_TCELL_UP	-0.187194	-0.00402654	-9.82099	7.23113971049605e-21	3.91445696328186e-19	36.6557
GSE26559_TCF1_KO_VS_WT_LIN_NEG_CELL_UP	-0.264458	-0.037493	-9.81957	7.31648462456499e-21	3.91713330669018e-19	36.6442
GSE17721_LPS_VS_POLYIC_1H_BMDC_UP	-0.223007	-0.0182053	-9.80238	8.43239143514683e-21	4.4655012034821e-19	36.5049
GSE3982_MAC_VS_CENT_MEMORY_CD4_TCELL_DN	0.179021	-0.00641871	9.80101	8.52827532773911e-21	4.46771584911236e-19	36.4938
GSE22025_PROGESTERONE_VS_TGFB1_AND_PROGESTERONE_TREATED_CD4_TCELL_DN	-0.265712	-0.0110254	-9.78833	9.46837833162264e-21	4.9074403437942e-19	36.3913
GSE17721_12H_VS_24H_LPS_BMDC_UP	-0.209981	0.00388638	-9.78638	9.62168488657369e-21	4.93440513340916e-19	36.3755
GOLDRATH_NAIVE_VS_MEMORY_CD8_TCELL_DN	-0.277192	0.0183424	-9.76625	1.13571264887431e-20	5.76374169303713e-19	36.2129
GSE39820_CTRL_VS_IL1B_IL6_CD4_TCELL_DN	-0.271734	0.0272068	-9.75683	1.22724292075108e-20	6.16404897927758e-19	36.1369
GSE13738_RESTING_VS_TCR_ACTIVATED_CD4_TCELL_DN	-0.223137	-0.0183205	-9.7289	1.54380204473915e-20	7.67490159384605e-19	35.9118
GSE37301_MULTIPOTENT_PROGENITOR_VS_LYMPHOID_PRIMED_MPP_DN	-0.278671	-0.0082269	-9.7254	1.5888566889285e-20	7.78965837366969e-19	35.8836
GSE36826_NORMAL_VS_STAPH_AUREUS_INF_IL1R_KO_SKIN_DN	-0.205934	0.0517833	-9.7246	1.59934484816846e-20	7.78965837366969e-19	35.8772
GSE339_CD4POS_VS_CD4CD8DN_DC_DN	-0.201088	-0.0113672	-9.72289	1.62196130618502e-20	7.78965837366969e-19	35.8634
GSE2197_IMMUNOSUPPRESSIVE_DNA_VS_UNTREATED_IN_DC_UP	-0.243029	-0.000705447	-9.72222	1.63083980729538e-20	7.78965837366969e-19	35.858
GSE34179_THPOK_KO_VS_WT_VA14I_NKTCELL_DN	-0.230981	-0.00333968	-9.70374	1.89783431503835e-20	8.97694056589012e-19	35.7094
GSE7852_THYMUS_VS_FAT_TREG_DN	-0.209811	-0.00410133	-9.69947	1.96537941898988e-20	9.16910923375138e-19	35.6751
GSE9988_ANTI_TREM1_VS_ANTI_TREM1_AND_LPS_MONOCYTE_DN	-0.33683	-0.0377767	-9.69776	1.99311512029717e-20	9.16910923375138e-19	35.6613
GSE21360_NAIVE_VS_SECONDARY_MEMORY_CD8_TCELL_UP	-0.21866	-0.0279886	-9.69765	1.99492113870617e-20	9.16910923375138e-19	35.6604
GSE46606_UNSTIM_VS_CD40L_IL2_IL5_3DAY_STIMULATED_IRF4MID_SORTED_BCELL_DN	-0.207243	0.0231756	-9.69089	2.10842437235468e-20	9.60022760945046e-19	35.6062
GSE1460_CD4_THYMOCYTE_VS_THYMIC_STROMAL_CELL_DN	-0.223925	-0.0376026	-9.68218	2.26422923471546e-20	1.02141896588275e-18	35.5363
GSE21670_TGFB_VS_IL6_TREATED_STAT3_KO_CD4_TCELL_UP	0.16944	0.0470124	9.67727	2.35712953675452e-20	1.0535720278044e-18	35.4968
GSE19923_HEB_KO_VS_HEB_AND_E2A_KO_DP_THYMOCYTE_DN	-0.220035	-0.00858203	-9.66377	2.63237611940375e-20	1.16590331397592e-18	35.3885
KAECH_DAY8_EFF_VS_MEMORY_CD8_TCELL_UP	-0.309612	0.0230801	-9.65852	2.74778294977314e-20	1.20605392173826e-18	35.3464
GSE2770_TGFB_AND_IL4_VS_IL4_TREATED_ACT_CD4_TCELL_48H_UP	-0.250782	-0.0426195	-9.65686	2.78536480813584e-20	1.21163369153909e-18	35.3331
GSE17721_0.5H_VS_4H_CPG_BMDC_DN	-0.243683	0.00304593	-9.65387	2.85419443448485e-20	1.23058719334603e-18	35.3092
GSE2706_UNSTIM_VS_8H_LPS_AND_R848_DC_DN	-0.298781	-0.0113357	-9.65201	2.89778943517773e-20	1.23842369545491e-18	35.2943
GSE15930_STIM_VS_STIM_AND_IL12_48H_CD8_T_CELL_DN	-0.233857	-0.0170171	-9.64849	2.98230714781625e-20	1.26346090644876e-18	35.2661
GSE7348_UNSTIM_VS_LPS_STIM_MACROPHAGE_DN	-0.322702	-0.0146618	-9.64582	3.04803840125233e-20	1.28017612852598e-18	35.2448
GSE29617_DAY3_VS_DAY7_TIV_FLU_VACCINE_PBMC_2008_UP	-0.29289	0.0110822	-9.63569	3.31075312981249e-20	1.37863155969628e-18	35.1637
GSE46606_DAY1_VS_DAY3_CD40L_IL2_IL5_STIMULATED_BCELL_DN	-0.255544	-0.0893727	-9.61943	3.7801760174662e-20	1.56076419975384e-18	35.0337
GSE18281_SUBCAPSULAR_VS_CENTRAL_CORTICAL_REGION_OF_THYMUS_DN	-0.248523	-0.00890444	-9.60408	4.28385447364018e-20	1.75386041979622e-18	34.911
GSE15750_DAY6_VS_DAY10_EFF_CD8_TCELL_DN	0.189952	0.00113094	9.59967	4.44024667315578e-20	1.80274014930125e-18	34.8759
GSE17721_PAM3CSK4_VS_CPG_1H_BMDC_DN	-0.208724	-0.00715993	-9.59708	4.5348437692511e-20	1.82593048295796e-18	34.8552
GSE23308_CTRL_VS_CORTICOSTERONE_TREATED_MACROPHAGE_MINERALCORTICOID_REC_KO_DN	-0.258226	0.0125992	-9.59201	4.72603008183246e-20	1.87870637982187e-18	34.8147
GSE17721_LPS_VS_POLYIC_2H_BMDC_UP	-0.244369	-0.0273545	-9.59156	4.74303950570791e-20	1.87870637982187e-18	34.8112
GSE42021_TCONV_PLN_VS_CD24HI_TCONV_THYMUS_UP	-0.350122	-0.03271	-9.58848	4.86363322545222e-20	1.91093718341961e-18	34.7866
GSE14769_UNSTIM_VS_60MIN_LPS_BMDM_DN	-0.309305	-0.00850454	-9.58642	4.94557376343415e-20	1.92005070921314e-18	34.7702
GSE37534_UNTREATED_VS_PIOGLITAZONE_TREATED_CD4_TCELL_PPARG1_AND_FOXP3_TRASDUCED_DN	-0.265602	-0.0163859	-9.58593	4.96564838589606e-20	1.92005070921314e-18	34.7662
GSE22935_UNSTIM_VS_24H_MBOVIS_BCG_STIM_MACROPHAGE_DN	-0.245882	-0.0332339	-9.58026	5.19961300962274e-20	1.9946861876285e-18	34.7211
GSE3982_DC_VS_NKCELL_UP	-0.265082	0.015145	-9.57589	5.38774087788162e-20	2.05070887164369e-18	34.6862
GSE16522_ANTI_CD3CD28_STIM_VS_UNSTIM_MEMORY_CD8_TCELL_UP	-0.192699	0.0136898	-9.57315	5.50902585696169e-20	2.080618137606e-18	34.6644
GSE3982_BCELL_VS_TH1_DN	-0.197578	0.059089	-9.56818	5.73612154972494e-20	2.14972186078922e-18	34.6248
GSE17721_PAM3CSK4_VS_CPG_8H_BMDC_DN	-0.186713	-0.0180809	-9.56577	5.84911796751183e-20	2.17019240952823e-18	34.6057
GSE41867_DAY6_VS_DAY15_LCMV_ARMSTRONG_EFFECTOR_CD8_TCELL_UP	-0.26843	-0.0210577	-9.56513	5.87983165143117e-20	2.17019240952823e-18	34.6006
GSE25123_WT_VS_PPARG_KO_MACROPHAGE_IL4_STIM_DN	-0.308168	0.0109887	-9.56231	6.01605804555601e-20	2.20377705247736e-18	34.5781
GSE17721_CPG_VS_GARDIQUIMOD_16H_BMDC_DN	-0.172157	-0.0349656	-9.55828	6.21587497685532e-20	2.25998081248053e-18	34.5461
KAECH_DAY15_EFF_VS_MEMORY_CD8_TCELL_UP	-0.242426	0.00206223	-9.55237	6.52160035515453e-20	2.33977933246606e-18	34.499
GSE1740_UNSTIM_VS_IFNA_STIMULATED_MCSF_DERIVED_MACROPHAGE_DN	-0.289575	-0.0164285	-9.55148	6.56887473724605e-20	2.33977933246606e-18	34.4919
GSE20715_0H_VS_48H_OZONE_LUNG_DN	-0.195807	0.000573209	-9.55128	6.57942874687707e-20	2.33977933246606e-18	34.4903
GSE16755_CTRL_VS_IFNA_TREATED_MAC_DN	-0.293924	-0.0285632	-9.53989	7.21571747391098e-20	2.54746199513727e-18	34.3998
GSE3039_ALPHAALPHA_VS_ALPHABETA_CD8_TCELL_UP	-0.189266	0.00752655	-9.53676	7.40125379076835e-20	2.59416607687938e-18	34.3749
GSE9006_HEALTHY_VS_TYPE_1_DIABETES_PBMC_1MONTH_POST_DX_UP	-0.163471	0.044793	-9.52714	8.00117941622331e-20	2.78441043684571e-18	34.2985
GSE19198_1H_VS_6H_IL21_TREATED_TCELL_DN	-0.239303	-0.00736746	-9.51062	9.14564519474383e-20	3.16011229707744e-18	34.1675
GSE26727_WT_VS_KLF2_KO_LPS_STIM_MACROPHAGE_DN	-0.247591	0.00950633	-9.50847	9.30654859473606e-20	3.19306371503902e-18	34.1504
GSE36826_WT_VS_IL1R_KO_SKIN_DN	-0.204966	0.0179943	-9.50695	9.42171042744678e-20	3.20997015402243e-18	34.1383
GSE26290_CTRL_VS_AKT_INHIBITOR_TREATED_ANTI_CD3_AND_IL2_STIM_CD8_TCELL_UP	-0.20623	-0.0379595	-9.50476	9.58974971403783e-20	3.2445319865828e-18	34.121
GSE11961_GERMINAL_CENTER_BCELL_DAY7_VS_GERMINAL_CENTER_BCELL_DAY40_UP	-0.203551	-0.0379883	-9.50187	9.81617846175097e-20	3.288323074753e-18	34.0981
GSE22140_GERMFREE_VS_SPF_MOUSE_CD4_TCELL_DN	-0.210512	0.0138006	-9.5014	9.85417013370152e-20	3.288323074753e-18	34.0943
GSE2935_UV_INACTIVATED_VS_LIVE_SENDAI_VIRUS_INF_MACROPHAGE_DN	-0.26428	-0.0417526	-9.49823	1.0109908330383e-19	3.33825363216149e-18	34.0692
GSE3039_CD4_TCELL_VS_B2_BCELL_DN	-0.179263	-0.00592515	-9.49785	1.01408361568124e-19	3.33825363216149e-18	34.0662
GSE36009_WT_VS_NLRP10_KO_DC_UP	-0.2241	-0.0216768	-9.48926	1.08693174143627e-19	3.54575890504993e-18	33.9982
GSE24142_EARLY_THYMIC_PROGENITOR_VS_DN3_THYMOCYTE_ADULT_DN	-0.211942	-0.0134636	-9.48872	1.09167453973212e-19	3.54575890504993e-18	33.994
GSE411_WT_VS_SOCS3_KO_MACROPHAGE_DN	0.152172	0.00312104	9.46709	1.2999032375511e-19	4.19412488301257e-18	33.8228
GSE360_L_DONOVANI_VS_M_TUBERCULOSIS_MAC_DN	-0.257259	-0.0108313	-9.46502	1.32183089351434e-19	4.2368158639486e-18	33.8064
GSE22886_DAY0_VS_DAY1_MONOCYTE_IN_CULTURE_DN	-0.267206	0.00362175	-9.46137	1.36128647130653e-19	4.3347631949055e-18	33.7776
GSE25088_CTRL_VS_ROSIGLITAZONE_STIM_MACROPHAGE_UP	-0.247823	-0.0150426	-9.46025	1.37362836083717e-19	4.34566063246669e-18	33.7687
GSE2706_R848_VS_R848_AND_LPS_2H_STIM_DC_DN	-0.308031	-0.0454543	-9.44537	1.54854602737064e-19	4.86742983570953e-18	33.6513
GSE339_EX_VIVO_VS_IN_CULTURE_CD4POS_DC_DN	-0.294733	-0.00145733	-9.43553	1.67618547099764e-19	5.23485616326955e-18	33.5736
GSE9946_MATURE_STIMULATORY_VS_LISTERIA_INF_MATURE_DC_DN	-0.232898	-0.0364128	-9.43444	1.69094704097165e-19	5.24732100867127e-18	33.565
GSE17721_LPS_VS_GARDIQUIMOD_24H_BMDC_DN	-0.223731	0.0241852	-9.43298	1.71103223201668e-19	5.27604369264889e-18	33.5535
GSE17721_LPS_VS_PAM3CSK4_12H_BMDC_UP	-0.203106	-0.00781528	-9.42396	1.83965017776387e-19	5.63696582771421e-18	33.4824
GSE14000_UNSTIM_VS_4H_LPS_DC_DN	-0.351823	-0.0430423	-9.42237	1.86333424688939e-19	5.6738527817782e-18	33.4699
GOLDRATH_NAIVE_VS_EFF_CD8_TCELL_DN	-0.293775	0.00847866	-9.42061	1.88988519507965e-19	5.71895693815409e-18	33.456
GSE2706_UNSTIM_VS_2H_R848_DC_DN	-0.288858	-0.0198569	-9.40735	2.10235574172186e-19	6.32264023065983e-18	33.3516
GSE9006_TYPE_1_DIABETES_AT_DX_VS_4MONTH_POST_DX_PBMC_UP	-0.23396	-0.00399888	-9.40004	2.22940840043757e-19	6.66360596744284e-18	33.2941
GSE339_EX_VIVO_VS_IN_CULTURE_CD4CD8DN_DC_DN	-0.181678	0.0214674	-9.39624	2.29858698491575e-19	6.82848523811557e-18	33.2641
GSE37605_TREG_VS_TCONV_NOD_FOXP3_FUSION_GFP_UP	-0.252825	-0.044215	-9.39205	2.37713002737685e-19	7.01901666265457e-18	33.2312
GSE14699_DELETIONAL_TOLERANCE_VS_ACTIVATED_CD8_TCELL_DN	-0.243862	0.0305722	-9.37873	2.64497270666504e-19	7.76283555835666e-18	33.1265
GSE17721_POLYIC_VS_CPG_2H_BMDC_DN	-0.199563	-0.00393705	-9.36788	2.88529363218299e-19	8.41745543472786e-18	33.0413
GSE3982_MEMORY_CD4_TCELL_VS_TH1_DN	-0.211265	0.0137725	-9.36061	3.05808161022959e-19	8.86843666966582e-18	32.9843
GSE10856_CTRL_VS_TNFRSF6B_IN_MACROPHAGE_DN	-0.23214	-0.0124251	-9.3585	3.11033851986035e-19	8.966609034769e-18	32.9677
GSE10325_CD4_TCELL_VS_LUPUS_CD4_TCELL_DN	-0.328137	0.0209021	-9.3554	3.18837654412073e-19	9.13751207232718e-18	32.9434
GSE17721_LPS_VS_PAM3CSK4_1H_BMDC_DN	-0.160989	-0.0220579	-9.35334	3.24141831523279e-19	9.23519884901412e-18	32.9273
GSE7852_LN_VS_FAT_TCONV_DN	-0.215035	0.00347668	-9.34734	3.40071748404043e-19	9.63272998967731e-18	32.8802
GSE10239_NAIVE_VS_DAY4.5_EFF_CD8_TCELL_DN	-0.236365	0.0367252	-9.34004	3.60493563769004e-19	1.01521655646392e-17	32.8231
GSE9988_ANTI_TREM1_VS_LOW_LPS_MONOCYTE_DN	-0.350362	-0.0372528	-9.33775	3.67175572841376e-19	1.02809160395585e-17	32.8051
GSE22025_UNTREATED_VS_TGFB1_AND_PROGESTERONE_TREATED_CD4_TCELL_DN	-0.215753	-0.032554	-9.33385	3.78798495885537e-19	1.05457501254534e-17	32.7745
GSE7852_TREG_VS_TCONV_FAT_UP	-0.244932	-0.0112813	-9.32699	4.00126694038405e-19	1.1036489533995e-17	32.7209
GSE19888_ADENOSINE_A3R_ACT_VS_TCELL_MEMBRANES_ACT_AND_A3R_INH_PRETREAT_IN_MAST_CELL_DN	0.182247	0.0170501	9.32673	4.00956208439475e-19	1.1036489533995e-17	32.7188
GSE17721_CTRL_VS_LPS_1H_BMDC_DN	-0.200067	0.0276411	-9.32474	4.07361250975196e-19	1.11497978356806e-17	32.7033
GSE2585_CD80_HIGH_VS_LOW_AIRE_KO_MTEC_UP	-0.191497	0.00283285	-9.31698	4.33384997364709e-19	1.17958195930774e-17	32.6426
GSE37301_LYMPHOID_PRIMED_MPP_VS_GRAN_MONO_PROGENITOR_DN	0.133799	0.00653419	9.31344	4.45826552530256e-19	1.20670386884856e-17	32.6149
GSE45365_HEALTHY_VS_MCMV_INFECTION_CD8A_DC_UP	0.126143	-0.0281799	9.31135	4.53322215225447e-19	1.22021316717037e-17	32.5985
GSE29949_MICROGLIA_VS_DC_BRAIN_UP	-0.158448	-0.0191306	-9.29505	5.1620061622851e-19	1.37932177048328e-17	32.4713
GSE17974_IL4_AND_ANTI_IL12_VS_UNTREATED_4H_ACT_CD4_TCELL_DN	-0.189135	-0.0164517	-9.29459	5.18094999996799e-19	1.37932177048328e-17	32.4677
GSE41867_LCMV_ARMSTRONG_VS_CLONE13_DAY8_EFFECTOR_CD8_TCELL_DN	-0.130385	-0.0186431	-9.28442	5.61787309648384e-19	1.48007123052355e-17	32.3883
GSE20715_0H_VS_48H_OZONE_TLR4_KO_LUNG_DN	-0.177498	0.0287098	-9.28437	5.62013911426223e-19	1.48007123052355e-17	32.3879
GSE17721_0.5H_VS_12H_LPS_BMDC_DN	-0.178379	-0.000349304	-9.28241	5.70858125220648e-19	1.49527999251344e-17	32.3726
GSE19401_PLN_VS_PEYERS_PATCH_FOLLICULAR_DC_DN	-0.26495	-0.0151337	-9.27647	5.98468302067525e-19	1.55921795062726e-17	32.3264
GSE22140_GERMFREE_VS_SPF_ARTHRITIC_MOUSE_CD4_TCELL_DN	-0.22955	-0.0229396	-9.27005	6.29828471697429e-19	1.632193784101e-17	32.2763
GSE45739_NRAS_KO_VS_WT_ACD3_ACD28_STIM_CD4_TCELL_UP	-0.233291	0.0266465	-9.26589	6.51012181995934e-19	1.67816473581174e-17	32.2439
GSE10325_BCELL_VS_LUPUS_BCELL_DN	-0.299514	-0.00456324	-9.26386	6.6163736531081e-19	1.69657749673382e-17	32.228
GSE6674_CPG_VS_CPG_AND_ANTI_IGM_STIM_BCELL_DN	-0.271955	0.0169695	-9.25626	7.02792568660758e-19	1.79267298142158e-17	32.1689
GSE40273_XBP1_KO_VS_WT_TREG_UP	-0.203097	-0.00660425	-9.24594	7.62804092549897e-19	1.93561538484536e-17	32.0886
GSE15330_HSC_VS_LYMPHOID_PRIMED_MULTIPOTENT_PROGENITOR_DN	-0.299567	-0.0187987	-9.24232	7.85032153358901e-19	1.98169774671739e-17	32.0605
GSE14000_UNSTIM_VS_4H_LPS_DC_TRANSLATED_RNA_DN	-0.355366	-0.0356461	-9.23759	8.15092345279037e-19	2.04697417845333e-17	32.0237
GSE42021_CD24HI_VS_CD24INT_TREG_THYMUS_DN	-0.31061	-0.0187955	-9.22842	8.76540497951136e-19	2.19000272103484e-17	31.9524
GSE36888_STAT5_AB_KNOCKIN_VS_WT_TCELL_IL2_TREATED_17H_DN	-0.272532	-0.0373054	-9.22689	8.87276380222615e-19	2.20551557369621e-17	31.9405
GSE19923_E2A_KO_VS_E2A_AND_HEB_KO_DP_THYMOCYTE_DN	-0.216483	0.0388705	-9.22201	9.22230853875522e-19	2.28076584775713e-17	31.9027
GSE19941_IL10_KO_VS_IL10_KO_AND_NFKBP50_KO_UNSTIM_MACROPHAGE_DN	-0.203559	-7.82e-07	-9.2104	1.01106504318037e-18	2.48783277291656e-17	31.8126
GSE9006_HEALTHY_VS_TYPE_1_DIABETES_PBMC_4MONTH_POST_DX_DN	0.158484	-0.00172249	9.20739	1.03545528045641e-18	2.5350442846149e-17	31.7892
GSE13547_WT_VS_ZFX_KO_BCELL_DN	-0.313999	0.0462116	-9.2057	1.04943950414569e-18	2.55643463209891e-17	31.7761
GSE3982_CTRL_VS_LPS_4H_MAC_DN	-0.287399	-0.0157492	-9.20152	1.08468423810899e-18	2.62914507864029e-17	31.7437
GSE17721_12H_VS_24H_PAM3CSK4_BMDC_UP	-0.21666	-0.00726745	-9.19178	1.17156394306767e-18	2.82567303496321e-17	31.6682
GSE22886_IGG_IGA_MEMORY_BCELL_VS_BLOOD_PLASMA_CELL_DN	-0.17538	-0.0176563	-9.18604	1.22597797814178e-18	2.93444364900796e-17	31.6237
GSE43955_TH0_VS_TGFB_IL6_TH17_ACT_CD4_TCELL_52H_UP	-0.205435	-0.0102104	-9.18535	1.23265220934841e-18	2.93444364900796e-17	31.6184
GSE20366_CD103_POS_VS_NEG_TREG_KLRG1NEG_DN	-0.224796	-0.0440981	-9.18514	1.23473100994793e-18	2.93444364900796e-17	31.6168
GSE28449_WT_VS_LRF_KO_GERMINAL_CENTER_BCELL_UP	-0.266967	0.00637229	-9.17967	1.28923661227634e-18	3.04910717233512e-17	31.5744
GSE19401_RETINOIC_ACID_VS_RETINOIC_ACID_AND_PAM2CSK4_STIM_FOLLICULAR_DC_DN	0.161745	0.00538784	9.1778	1.3083647894779e-18	3.07939770740885e-17	31.56
GSE41176_WT_VS_TAK1_KO_ANTI_IGM_STIM_BCELL_24H_UP	-0.165246	0.0165639	-9.1748	1.33981383234623e-18	3.13825624576483e-17	31.5367
GSE24142_DN2_VS_DN3_THYMOCYTE_FETAL_UP	-0.220404	0.00728486	-9.17295	1.35954696910786e-18	3.16924059018826e-17	31.5224
GSE13306_RA_VS_UNTREATED_MEM_CD4_TCELL_DN	-0.205325	-0.0110325	-9.16796	1.41408185714414e-18	3.28066990857441e-17	31.4839
GSE30971_CTRL_VS_LPS_STIM_MACROPHAGE_WBP7_KO_2H_UP	-0.289367	-0.0372981	-9.16642	1.4314453558766e-18	3.30521411082028e-17	31.4719
GSE13484_UNSTIM_VS_12H_YF17D_VACCINE_STIM_PBMC_DN	-0.25983	-0.00361683	-9.16453	1.45296712043497e-18	3.33908292960338e-17	31.4573
GSE20366_CD103_POS_VS_CD103_KLRG1_DP_TREG_DN	-0.249596	-0.0104011	-9.14718	1.66594829141642e-18	3.81056341585952e-17	31.3233
GSE7218_UNSTIM_VS_ANTIGEN_STIM_THROUGH_IGG_BCELL_DN	-0.308834	0.00112476	-9.12494	1.98479426900346e-18	4.51865312083404e-17	31.1518
GSE9988_ANTI_TREM1_VS_LPS_MONOCYTE_DN	-0.349973	-0.0385164	-9.116	2.12927711269322e-18	4.82504097350762e-17	31.0829
GSE30971_CTRL_VS_LPS_STIM_MACROPHAGE_WBP7_KO_4H_UP	-0.264146	-0.0343039	-9.11346	2.17235915027871e-18	4.89024981136719e-17	31.0633
GSE29949_MICROGLIA_BRAIN_VS_MONOCYTE_BONE_MARROW_DN	-0.254403	-0.0370022	-9.11312	2.17812850793653e-18	4.89024981136719e-17	31.0607
GSE22140_HEALTHY_VS_ARTHRITIC_GERMFREE_MOUSE_CD4_TCELL_DN	-0.260572	0.00952054	-9.10466	2.32781096446779e-18	5.20233716462709e-17	30.9956
GSE2706_R848_VS_LPS_8H_STIM_DC_DN	-0.321483	-0.0449822	-9.09485	2.51420858787632e-18	5.57244158151059e-17	30.9202
GSE1925_3H_VS_24H_IFNG_STIM_MACROPHAGE_UP	-0.160444	0.0230393	-9.09474	2.51629135454091e-18	5.57244158151059e-17	30.9194
GSE23308_CTRL_VS_CORTICOSTERONE_TREATED_MACROPHAGE_DN	-0.188109	0.0135267	-9.0898	2.61585549564286e-18	5.76671854062082e-17	30.8813
GSE26343_UNSTIM_VS_LPS_STIM_NFAT5_KO_MACROPHAGE_DN	-0.295002	-0.0225846	-9.08836	2.64564764522371e-18	5.80612402140988e-17	30.8703
GSE34006_UNTREATED_VS_A2AR_AGONIST_TREATED_TREG_UP	-0.213541	0.00784416	-9.08518	2.71232162020323e-18	5.92575378189693e-17	30.8459
GSE41978_ID2_KO_VS_BIM_KO_KLRG1_LOW_EFFECTOR_CD8_TCELL_UP	-0.332602	-0.0359643	-9.08177	2.78595327886011e-18	6.05944838152075e-17	30.8196
GSE45365_NK_CELL_VS_CD11B_DC_DN	-0.270523	0.0201228	-9.07922	2.84229253880572e-18	6.15451077736066e-17	30.8
GSE10239_NAIVE_VS_KLRG1HIGH_EFF_CD8_TCELL_DN	-0.228271	0.00439337	-9.07305	2.98309175011162e-18	6.43080664006364e-17	30.7527
GSE36891_UNSTIM_VS_POLYIC_TLR3_STIM_PERITONEAL_MACROPHAGE_DN	-0.189262	0.0290708	-9.06968	3.06294013366369e-18	6.57385212828613e-17	30.7268
GSE15930_NAIVE_VS_72H_IN_VITRO_STIM_IFNAB_CD8_TCELL_UP	0.118458	-0.00234529	9.06816	3.09949040420116e-18	6.62312160055615e-17	30.7152
GSE3982_EOSINOPHIL_VS_DC_DN	-0.192128	0.0358646	-9.06667	3.13600606250521e-18	6.64967411207001e-17	30.7037
GSE26488_HDAC7_KO_VS_VP16_TRANSGENIC_HDAC7_KO_DOUBLE_POSITIVE_THYMOCYTE_DN	-0.244065	0.041397	-9.06638	3.1429434603403e-18	6.64967411207001e-17	30.7015
GSE6092_CTRL_VS_BORRELIA_BIRGDOFERI_INF_ENDOTHELIAL_CELL_DN	-0.143315	0.00783645	-9.06548	3.16521424552336e-18	6.64967411207001e-17	30.6946
GSE13484_UNSTIM_VS_YF17D_VACCINE_STIM_PBMC_DN	-0.345134	-0.0398721	-9.06491	3.17950901689495e-18	6.64967411207001e-17	30.6902
GSE17721_LPS_VS_GARDIQUIMOD_2H_BMDC_UP	-0.209132	0.0110087	-9.06449	3.18987666298304e-18	6.64967411207001e-17	30.687
GSE9006_TYPE_1_VS_TYPE_2_DIABETES_PBMC_AT_DX_DN	-0.268482	-0.0218089	-9.06433	3.19380899471343e-18	6.64967411207001e-17	30.6858
GSE2706_UNSTIM_VS_8H_R848_DC_DN	-0.327887	-0.0350279	-9.06135	3.26924786749645e-18	6.75597605228532e-17	30.663
GSE13484_12H_UNSTIM_VS_YF17D_VACCINE_STIM_PBMC_DN	-0.248444	-0.0188211	-9.06122	3.27259923714971e-18	6.75597605228532e-17	30.662
GSE15930_STIM_VS_STIM_AND_TRICHOSTATINA_48H_CD8_T_CELL_UP	-0.182871	0.0113032	-9.05803	3.35543749213471e-18	6.87566487243844e-17	30.6375
GSE36078_UNTREATED_VS_AD5_T425A_HEXON_INF_MOUSE_LUNG_DC_DN	-0.196645	-0.00703767	-9.0579	3.35880180550154e-18	6.87566487243844e-17	30.6365
GSE24634_IL4_VS_CTRL_TREATED_NAIVE_CD4_TCELL_DAY3_DN	-0.279626	-0.0270282	-9.05445	3.45080695777962e-18	7.03444832564951e-17	30.61
GSE43955_TH0_VS_TGFB_IL6_TH17_ACT_CD4_TCELL_20H_UP	-0.139682	-0.0221671	-9.05048	3.55973715479926e-18	7.2262664242425e-17	30.5796
GSE25088_IL4_VS_IL4_AND_ROSIGLITAZONE_STIM_STAT6_KO_MACROPHAGE_DAY10_DN	-0.262485	-0.00661345	-9.04908	3.59890278662157e-18	7.2754582474773e-17	30.5689
GSE34392_ST2_KO_VS_WT_DAY8_LCMV_EFFECTOR_CD8_TCELL_DN	-0.271647	-0.0495196	-9.03973	3.87174843805688e-18	7.79469354967484e-17	30.4973
GSE24026_PD1_LIGATION_VS_CTRL_IN_ACT_TCELL_LINE_UP	-0.250273	0.00904777	-9.03521	4.01101668094754e-18	8.00897433496745e-17	30.4627
GSE37301_CD4_TCELL_VS_RAG2_KO_NK_CELL_UP	-0.235758	-0.0414439	-9.03521	4.01106268007401e-18	8.00897433496745e-17	30.4627
GSE17721_CTRL_VS_LPS_2H_BMDC_DN	-0.23643	-0.0133289	-9.03249	4.09736080373569e-18	8.14789462685725e-17	30.4418
GSE23505_IL6_IL1_IL23_VS_IL6_IL1_TGFB_TREATED_CD4_TCELL_DN	-0.236668	-0.0399738	-9.01377	4.74198929779402e-18	9.39145197514328e-17	30.2987
GSE7852_LN_VS_FAT_TREG_DN	-0.21775	-0.0121717	-9.01219	4.80083646961653e-18	9.46950416193187e-17	30.2866
GSE23308_WT_VS_MINERALCORTICOID_REC_KO_MACROPHAGE_DN	-0.185703	-0.0295423	-9.01086	4.85098246653204e-18	9.52983329715488e-17	30.2765
GSE1791_CTRL_VS_NEUROMEDINU_IN_T_CELL_LINE_6H_UP	-0.206741	-0.0290738	-9.00864	4.93552348627108e-18	9.65697607434246e-17	30.2596
GSE15930_NAIVE_VS_72H_IN_VITRO_STIM_IL12_CD8_TCELL_DN	-0.209286	0.00184003	-9.00549	5.05835949413124e-18	9.85773098216296e-17	30.2355
GSE42021_CD24INT_VS_CD24LOW_TCONV_THYMUS_UP	-0.249152	-0.015216	-8.9998	5.28783047873385e-18	1.02638685627057e-16	30.192
GSE46242_TH1_VS_ANERGIC_TH1_CD4_TCELL_WITH_EGR2_DELETED_UP	-0.193862	-0.00339348	-8.99504	5.48760166283471e-18	1.06093632148138e-16	30.1557
GSE23505_IL6_IL1_VS_IL6_IL1_IL23_TREATED_CD4_TCELL_UP	-0.18367	-0.00728254	-8.99437	5.51616301213391e-18	1.0622429326133e-16	30.1506
GSE1460_INTRATHYMIC_T_PROGENITOR_VS_THYMIC_STROMAL_CELL_DN	-0.213411	0.0150183	-8.98624	5.87697114134462e-18	1.12726785041854e-16	30.0886
GSE7548_NAIVE_VS_DAY7_PCC_IMMUNIZATION_CD4_TCELL_DN	-0.306907	-0.0364171	-8.97703	6.31366869493919e-18	1.20628211300956e-16	30.0184
GSE40274_FOXP3_VS_FOXP3_AND_HELIOS_TRANSDUCED_ACTIVATED_CD4_TCELL_DN	-0.252271	0.0268376	-8.96698	6.82661156652566e-18	1.2947160437783e-16	29.9419
GSE44955_MCSF_VS_MCSF_AND_IL27_STIM_MACROPHAGE_UP	-0.208505	-0.0128362	-8.96692	6.8296802801934e-18	1.2947160437783e-16	29.9415
GSE22935_24H_VS_48H_MBOVIS_BCG_STIM_MYD88_KO_MACROPHAGE_UP	-0.199039	-0.00391602	-8.96385	6.9947496169777e-18	1.32086899743858e-16	29.9181
GSE360_L_DONOVANI_VS_L_MAJOR_MAC_DN	-0.167117	-0.0215351	-8.96122	7.13898439885163e-18	1.34290084908128e-16	29.8981
GSE9650_EFFECTOR_VS_MEMORY_CD8_TCELL_UP	-0.248396	0.00136997	-8.96063	7.17202800284258e-18	1.34392770884035e-16	29.8936
GSE16385_UNTREATED_VS_12H_IFNG_TNF_TREATED_MACROPHAGE_DN	-0.185476	-0.00639457	-8.95966	7.22650583693544e-18	1.34894775622795e-16	29.8862
GSE24634_IL4_VS_CTRL_TREATED_NAIVE_CD4_TCELL_DAY3_UP	-0.1578	0.0628865	-8.9583	7.30326823092668e-18	1.35807339011736e-16	29.8758
GSE25846_IL10_POS_VS_NEG_CD8_TCELL_DAY7_POST_CORONAVIRUS_BRAIN_UP	-0.214073	5.17167016182927e-05	-8.9577	7.33736783002387e-18	1.35922646645917e-16	29.8713
GSE19401_UNSTIM_VS_PAM2CSK4_STIM_FOLLICULAR_DC_DN	-0.228436	-0.00989168	-8.95577	7.44772206937373e-18	1.37444325462079e-16	29.8566
GSE6259_33D1_POS_VS_DEC205_POS_FLT3L_INDUCED_SPLENIC_DC_UP	-0.225774	0.0203886	-8.94597	8.03666416591099e-18	1.47753312514409e-16	29.7821
GSE2706_R848_VS_LPS_2H_STIM_DC_DN	-0.246694	-0.0116374	-8.93484	8.76190645517649e-18	1.60481234021127e-16	29.6975
GSE13484_UNSTIM_VS_3H_YF17D_VACCINE_STIM_PBMC_UP	0.151941	0.0131503	8.9339	8.82546059378689e-18	1.61039865216965e-16	29.6904
GSE36095_WT_VS_HDAC9_KO_TREG_UP	-0.23048	-0.0291582	-8.93322	8.87253099024281e-18	1.61294667852474e-16	29.6852
GSE7348_LPS_VS_TOLERIZED_AND_LPS_STIM_MACROPHAGE_DN	-0.201411	-0.0518975	-8.92794	9.24306393592626e-18	1.67405975820939e-16	29.6452
GSE2128_CTRL_VS_MIMETOPE_NEGATIVE_SELECTION_DP_THYMOCYTE_C57BL6_UP	-0.23936	0.000462511	-8.92478	9.47217907283004e-18	1.70804755820032e-16	29.6212
GSE24292_WT_VS_PPARG_KO_MACROPHAGE_UP	-0.169826	0.00107361	-8.92439	9.50083925025218e-18	1.70804755820032e-16	29.6182
GSE20727_ROS_INH_VS_ROS_INH_AND_DNFB_ALLERGEN_TREATED_DC_UP	-0.232478	-0.0259043	-8.92324	9.5857068496919e-18	1.71696925631246e-16	29.6095
GSE40274_CTRL_VS_IRF4_TRANSDUCED_ACTIVATED_CD4_TCELL_DN	-0.193688	-0.0210505	-8.9227	9.62569238311037e-18	1.71781587144739e-16	29.6055
GSE7768_OVA_WITH_LPS_VS_OVA_WITH_MPL_IMMUNIZED_MOUSE_WHOLE_SPLEEN_6H_DN	-0.234967	-0.0047669	-8.91926	9.88560311902169e-18	1.7565933275215e-16	29.5794
GSE17721_PAM3CSK4_VS_CPG_4H_BMDC_DN	-0.190589	-0.00396732	-8.91845	9.94793270459162e-18	1.7565933275215e-16	29.5732
GSE21360_PRIMARY_VS_TERTIARY_MEMORY_CD8_TCELL_DN	-0.28887	-0.00560543	-8.91841	9.9511444662548e-18	1.7565933275215e-16	29.5729
GSE13484_12H_VS_3H_YF17D_VACCINE_STIM_PBMC_DN	-0.23549	-0.00401251	-8.91758	1.0015595757839e-17	1.76158781704663e-16	29.5666
GSE36078_WT_VS_IL1R_KO_LUNG_DC_AFTER_AD5_INF_UP	-0.268503	-0.0681263	-8.91404	1.02940548903398e-17	1.80405163401927e-16	29.5397
GSE42021_CD24HI_VS_CD24INT_TCONV_THYMUS_DN	-0.303248	-0.0306151	-8.90349	1.11692216056136e-17	1.94806329460052e-16	29.4598
GSE17721_4_VS_24H_CPG_BMDC_UP	-0.179245	-0.0149593	-8.90319	1.11957660609225e-17	1.94806329460052e-16	29.4575
GSE33162_HDAC3_KO_VS_HDAC3_KO_MACROPHAGE_DN	-0.245033	-0.00168922	-8.90188	1.13091573749303e-17	1.96079055980997e-16	29.4476
GSE37533_PPARG1_FOXP3_VS_PPARG2_FOXP3_TRANSDUCED_CD4_TCELL_PIOGLITAZONE_TREATED_DN	-0.322846	-0.0331205	-8.89758	1.16919926700105e-17	2.01997830809544e-16	29.415
GSE22601_IMMATURE_CD4_SINGLE_POSITIVE_VS_CD8_SINGLE_POSITIVE_THYMOCYTE_DN	-0.270539	-0.0558247	-8.89068	1.23327298705098e-17	2.12314699396197e-16	29.3628
GSE7460_FOXP3_MUT_VS_WT_ACT_TCONV_UP	-0.209527	-0.0199976	-8.89002	1.23958126895647e-17	2.12649293744927e-16	29.3578
GSE2770_TGFB_AND_IL4_VS_IL12_TREATED_ACT_CD4_TCELL_2H_DN	-0.208991	-0.0277839	-8.88577	1.28090159086473e-17	2.18966756164665e-16	29.3257
GSE36826_NORMAL_VS_STAPH_AUREUS_INF_SKIN_UP	-0.18014	0.0196297	-8.8823	1.31570043131503e-17	2.241291084394e-16	29.2995
GSE13738_RESTING_VS_BYSTANDER_ACTIVATED_CD4_TCELL_DN	-0.214704	0.00142289	-8.88142	1.32468449962034e-17	2.24873271155062e-16	29.2928
GSE42021_TREG_VS_TCONV_PLN_UP	-0.325934	-0.0254196	-8.86827	1.46617992553025e-17	2.48028770735533e-16	29.1934
GSE37301_COMMON_LYMPHOID_PROGENITOR_VS_RAG2_KO_NK_CELL_UP	-0.150768	-0.019988	-8.86388	1.51673049348835e-17	2.55692420909178e-16	29.1603
GSE21360_NAIVE_VS_QUATERNARY_MEMORY_CD8_TCELL_UP	-0.321571	-0.0239736	-8.86327	1.52383996202235e-17	2.56005113619755e-16	29.1557
GSE37605_FOXP3_FUSION_GFP_VS_IRES_GFP_TREG_C57BL6_UP	-0.213697	-0.0378468	-8.85951	1.56865754524923e-17	2.62628850874717e-16	29.1273
GSE6674_UNSTIM_VS_PL2_3_STIM_BCELL_DN	-0.221153	-0.0688659	-8.85418	1.63445618157331e-17	2.72707894404972e-16	29.0871
GSE42724_MEMORY_VS_B1_BCELL_DN	-0.21304	-0.0175034	-8.85353	1.64263954393863e-17	2.73137879114983e-16	29.0822
GSE14386_UNTREATED_VS_IFNA_TREATED_ACT_PBMC_MS_PATIENT_DN	-0.290901	-0.0109913	-8.84945	1.69507193719436e-17	2.80897635306495e-16	29.0514
GSE9316_IL6_KO_VS_IFNG_KO_INVIVO_EXPANDED_CD4_TCELL_DN	-0.274411	0.000509177	-8.84041	1.81727049679304e-17	3.001268427246e-16	28.9833
GSE27859_MACROPHAGE_VS_CD11C_INT_F480_HI_MACROPHAGE_UP	-0.211067	-0.0347159	-8.83689	1.86718403994635e-17	3.07328400088466e-16	28.9568
GSE40666_STAT1_KO_VS_STAT4_KO_CD8_TCELL_WITH_IFNA_STIM_90MIN_UP	0.161856	-0.0384551	8.83417	1.90670071990463e-17	3.12775956477285e-16	28.9363
GSE19198_CTRL_VS_IL21_TREATED_TCELL_24H_UP	-0.221943	0.00163037	-8.82771	2.00390436135302e-17	3.2761818954738e-16	28.8876
GSE14415_INDUCED_TREG_VS_FOXP3_KO_INDUCED_TREG_IL2_CULTURE_UP	-0.299001	-0.0326833	-8.82401	2.0616091395457e-17	3.3592507451059e-16	28.8598
GSE13738_TCR_VS_BYSTANDER_ACTIVATED_CD4_TCELL_DN	-0.194681	-0.0131037	-8.82111	2.10815918312375e-17	3.42365051339297e-16	28.8379
GSE7218_IGM_VS_IGG_SIGNAL_THGOUGH_ANTIGEN_BCELL_DN	-0.298844	-0.00979199	-8.81459	2.21646758107201e-17	3.58758473587469e-16	28.7889
GSE4535_BM_DERIVED_DC_VS_FOLLICULAR_DC_UP	-0.266351	-0.0165262	-8.80642	2.35996165172256e-17	3.80719641297759e-16	28.7275
GSE32986_CURDLAN_LOWDOSE_VS_CURDLAN_HIGHDOSE_STIM_DC_DN	-0.225388	-0.00432622	-8.80054	2.46893068343555e-17	3.96984498009834e-16	28.6833
GSE24081_CONTROLLER_VS_PROGRESSOR_HIV_SPECIFIC_CD8_TCELL_DN	-0.208947	0.0119347	-8.7993	2.49243829261001e-17	3.99446031631446e-16	28.674
GSE17721_POLYIC_VS_GARDIQUIMOD_1H_BMDC_DN	-0.210292	-0.0244643	-8.79773	2.52269593567288e-17	4.02969658970435e-16	28.6622
GSE39110_UNTREATED_VS_IL2_TREATED_CD8_TCELL_DAY6_POST_IMMUNIZATION_UP	-0.243283	-0.0598231	-8.79695	2.53784427523661e-17	4.04064617939633e-16	28.6564
GSE14000_4H_VS_16H_LPS_DC_UP	-0.177002	-0.0114627	-8.79429	2.59011239643274e-17	4.11043244150498e-16	28.6364
GSE41867_NAIVE_VS_DAY30_LCMV_CLONE13_EXHAUSTED_CD8_TCELL_UP	-0.241405	-0.0361389	-8.79367	2.60244151700951e-17	4.11658930872414e-16	28.6318
GSE4590_SMALL_VS_LARGE_PRE_BCELL_UP	-0.251338	-0.0406178	-8.78389	2.80513916102116e-17	4.42286019174598e-16	28.5583
GSE15659_CD45RA_NEG_CD4_TCELL_VS_RESTING_TREG_DN	0.18948	0.00681105	8.77444	3.01560254681567e-17	4.73935987357611e-16	28.4875
GSE18281_CORTICAL_VS_MEDULLARY_THYMOCYTE_DN	-0.235035	-0.0109099	-8.77386	3.02914718194687e-17	4.745339250947e-16	28.4831
GSE32034_LY6C_HIGH_VS_LOW_ROSIGLIZATONE_TREATED_MONOCYTE_DN	-0.19075	0.0207265	-8.77326	3.0431829775885e-17	4.75204726500359e-16	28.4786
GSE41176_UNSTIM_VS_ANTI_IGM_STIM_BCELL_3H_UP	-0.29211	-0.0415886	-8.77258	3.05900360730432e-17	4.76149059897337e-16	28.4735
GSE37301_MULTIPOTENT_PROGENITOR_VS_PRO_BCELL_DN	-0.186641	-0.0321604	-8.76997	3.12077053305746e-17	4.84216370606878e-16	28.454
GSE360_DC_VS_MAC_T_GONDII_DN	-0.180735	0.0136339	-8.76742	3.18231399540027e-17	4.92197897955241e-16	28.4349
GSE19401_NAIVE_VS_IMMUNIZED_MOUSE_PLN_FOLLICULAR_DC_UP	-0.284706	0.0105648	-8.76416	3.26248411192156e-17	5.02320664139131e-16	28.4105
GSE32986_UNSTIM_VS_CURDLAN_LOWDOSE_STIM_DC_DN	-0.257749	-0.0327088	-8.76393	3.26838363161134e-17	5.02320664139131e-16	28.4087
GSE360_L_MAJOR_VS_B_MALAYI_HIGH_DOSE_MAC_UP	-0.228797	-0.0130365	-8.76061	3.35234141750031e-17	5.1359887844499e-16	28.3839
GSE41867_DAY6_VS_DAY15_LCMV_CLONE13_EFFECTOR_CD8_TCELL_DN	0.228776	-0.036463	8.7602	3.3628497993422e-17	5.1359887844499e-16	28.3809
GSE22443_NAIVE_VS_ACT_AND_IL12_TREATED_CD8_TCELL_DN	-0.239884	-0.0565844	-8.75972	3.3753422273056e-17	5.13895854107277e-16	28.3772
GSE339_CD4POS_VS_CD8POS_DC_DN	-0.207174	0.0121285	-8.75442	3.51483159624453e-17	5.3346602918702e-16	28.3376
GSE16385_ROSIGLITAZONE_IFNG_TNF_VS_IL4_STIM_MACROPHAGE_UP	-0.24422	0.00711852	-8.75214	3.57666425149716e-17	5.41164851965657e-16	28.3205
GSE10325_BCELL_VS_MYELOID_DN	-0.261206	-0.00847524	-8.74602	3.74798295741855e-17	5.65330432462636e-16	28.2747
GSE37301_HEMATOPOIETIC_STEM_CELL_VS_GRAN_MONO_PROGENITOR_DN	-0.196212	-0.00796894	-8.7452	3.77139052679578e-17	5.67105390325587e-16	28.2686
GSE30971_CTRL_VS_LPS_STIM_MACROPHAGE_WBP7_HET_2H_UP	-0.28577	0.000981766	-8.73333	4.12943134014051e-17	6.19033522743525e-16	28.1799
GSE17721_PAM3CSK4_VS_GADIQUIMOD_1H_BMDC_UP	-0.188567	-0.00809478	-8.73233	4.16081305279222e-17	6.2182457647864e-16	28.1725
GSE3920_UNTREATED_VS_IFNA_TREATED_FIBROBLAST_UP	-0.184761	-0.0353373	-8.72387	4.43828364580529e-17	6.61263545026403e-16	28.1093
GSE29618_BCELL_VS_MONOCYTE_DAY7_FLU_VACCINE_DN	-0.252704	-0.0126526	-8.71585	4.71824900546138e-17	7.00832596177069e-16	28.0494
GSE41176_WT_VS_TAK1_KO_ANTI_IGM_STIM_BCELL_6H_UP	-0.204927	-0.00562272	-8.71392	4.78813442271984e-17	7.07803025334337e-16	28.035
GSE13547_2H_VS_12_H_ANTI_IGM_STIM_ZFX_KO_BCELL_UP	-0.216919	-0.017258	-8.71375	4.79423231445672e-17	7.07803025334337e-16	28.0338
GSE29618_BCELL_VS_PDC_UP	-0.236588	-0.0122633	-8.71198	4.85933967531429e-17	7.15247821695807e-16	28.0206
GSE17721_LPS_VS_GARDIQUIMOD_16H_BMDC_UP	-0.161556	0.0448259	-8.71036	4.91985004008647e-17	7.21973174557267e-16	28.0085
GSE40441_NRP1_POS_INDUCED_TREG_VS_NRP1_NEG_NATURAL_TREG_UP	-0.159946	-0.0157647	-8.70541	5.1088605810768e-17	7.47444348068984e-16	27.9716
GSE29617_CTRL_VS_DAY7_TIV_FLU_VACCINE_PBMC_2008_UP	-0.293484	0.00928895	-8.70502	5.12410534185223e-17	7.47444348068984e-16	27.9687
GSE33424_CD161_HIGH_VS_INT_CD8_TCELL_UP	-0.21859	0.0324043	-8.70276	5.21290528260165e-17	7.58127598114485e-16	27.9518
GSE40274_CTRL_VS_FOXP3_AND_GATA1_TRANSDUCED_ACTIVATED_CD4_TCELL_UP	-0.20794	-0.00227762	-8.69326	5.6038499562278e-17	8.08808311573493e-16	27.8811
GSE6269_FLU_VS_STAPH_AUREUS_INF_PBMC_DN	-0.297676	-0.0300063	-8.69323	5.60488393003876e-17	8.08808311573493e-16	27.8809
GSE46606_IRF4MID_VS_WT_CD40L_IL2_IL5_DAY1_STIMULATED_BCELL_DN	-0.233148	-0.0223487	-8.69309	5.61119066732021e-17	8.08808311573493e-16	27.8798
GSE26488_WT_VS_HDAC7_KO_DOUBLE_POSITIVE_THYMOCYTE_DN	-0.166841	0.0238707	-8.68464	5.98353530169745e-17	8.59934630969615e-16	27.8169
GSE9037_CTRL_VS_LPS_1H_STIM_IRAK4_KO_BMDM_DN	-0.164152	0.0107857	-8.68419	6.0038148871203e-17	8.6031135676618e-16	27.8136
GSE11961_MEMORY_BCELL_DAY7_VS_PLASMA_CELL_DAY7_DN	-0.167809	-0.0278197	-8.68184	6.11197606469477e-17	8.73241858861962e-16	27.7961
GSE30971_WBP7_HET_VS_KO_MACROPHAGE_4H_LPS_STIM_UP	-0.223753	0.00632352	-8.67797	6.29462984396015e-17	8.96708672508008e-16	27.7673
GSE36392_TYPE_2_MYELOID_VS_MAC_IL25_TREATED_LUNG_UP	-0.167689	0.0149234	-8.6765	6.36532763522329e-17	9.04136333492941e-16	27.7564
GSE36392_TYPE_2_MYELOID_VS_NEUTROPHIL_IL25_TREATED_LUNG_UP	-0.167047	-0.00453128	-8.67556	6.41111656222724e-17	9.07993020092184e-16	27.7494
GSE7509_UNSTIM_VS_IFNA_STIM_IMMATURE_DC_DN	-0.313789	-0.0183753	-8.67487	6.44454551526252e-17	9.10081905807507e-16	27.7443
GSE6269_HEALTHY_VS_STAPH_PNEUMO_INF_PBMC_UP	0.165677	0.0230289	8.67326	6.5238243416608e-17	9.1861480325351e-16	27.7323
GSE360_T_GONDII_VS_B_MALAYI_LOW_DOSE_DC_UP	-0.232674	0.0074726	-8.67263	6.55520385302038e-17	9.20373290256925e-16	27.7276
GSE1791_CTRL_VS_NEUROMEDINU_IN_T_CELL_LINE_3H_UP	-0.230756	-0.0390352	-8.66437	6.97936459778249e-17	9.77111043689548e-16	27.6663
GSE7460_CD8_TCELL_VS_CD4_TCELL_ACT_UP	-0.219335	-0.0305653	-8.66305	7.04996452699925e-17	9.84166967780526e-16	27.6564
GSE3982_CENT_MEMORY_CD4_TCELL_VS_TH1_DN	-0.230235	0.0244893	-8.65976	7.22802930475958e-17	1.00476213334737e-15	27.632
GSE35825_IFNA_VS_IFNG_STIM_MACROPHAGE_UP	-0.275666	0.0116576	-8.65956	7.23874197054448e-17	1.00476213334737e-15	27.6306
GSE2770_TGFB_AND_IL4_VS_IL12_TREATED_ACT_CD4_TCELL_48H_DN	-0.147608	0.0089854	-8.65387	7.55814241364233e-17	1.0445457007593e-15	27.5883
GSE17974_CTRL_VS_ACT_IL4_AND_ANTI_IL12_2H_CD4_TCELL_DN	-0.243801	-0.0318684	-8.65369	7.56823958062467e-17	1.0445457007593e-15	27.587
GSE14415_ACT_TCONV_VS_ACT_NATURAL_TREG_DN	-0.297862	-0.024737	-8.65283	7.61775925750978e-17	1.04841025713524e-15	27.5806
GSE24634_TEFF_VS_TCONV_DAY10_IN_CULTURE_UP	-0.21815	-0.00865268	-8.64721	7.94983773898307e-17	1.09103125251621e-15	27.5389
GSE1432_1H_VS_24H_IFNG_MICROGLIA_UP	-0.229997	-0.0158855	-8.6439	8.15128214890676e-17	1.11553501768185e-15	27.5144
GSE28726_NAIVE_CD4_TCELL_VS_NAIVE_NKTCELL_UP	-0.251644	0.0192863	-8.64112	8.32475691275347e-17	1.1360844727993e-15	27.4938
GSE13522_WT_VS_IFNAR_KO_SKING_T_CRUZI_Y_STRAIN_INF_UP	-0.2828	0.00103503	-8.63965	8.41823898800091e-17	1.14563297065755e-15	27.4829
GSE25087_TREG_VS_TCONV_FETUS_UP	-0.266362	-0.07611	-8.6367	8.60823092154497e-17	1.16822565598237e-15	27.461
GSE37605_C57BL6_VS_NOD_FOXP3_FUSION_GFP_TREG_DN	-0.216834	-0.00798048	-8.62899	9.12592384030902e-17	1.23504169305515e-15	27.4039
GSE26343_UNSTIM_VS_LPS_STIM_NFAT5_KO_MACROPHAGE_UP	-0.150715	-0.0129029	-8.62667	9.28715946589877e-17	1.25338063484373e-15	27.3868
GSE360_CTRL_VS_T_GONDII_DC_DN	-0.225911	0.00972861	-8.62527	9.3861521153625e-17	1.26324124602337e-15	27.3764
GSE7219_WT_VS_NIK_NFKB2_KO_DC_UP	-0.287255	-0.0118945	-8.6242	9.46243224922034e-17	1.26999917130032e-15	27.3685
GSE25088_ROSIGLITAZONE_VS_IL4_AND_ROSIGLITAZONE_STIM_STAT6_KO_MACROPHAGE_DAY10_DN	-0.255327	-0.0286092	-8.61434	1.01951460538971e-16	1.36458108721392e-15	27.2955
GSE25123_IL4_VS_IL4_AND_ROSIGLITAZONE_STIM_PPARG_KO_MACROPHAGE_DAY10_DN	-0.272102	-0.028484	-8.612	1.03770123951087e-16	1.38511792846491e-15	27.2782
GSE35685_CD34POS_CD38NEG_VS_CD34POS_CD10POS_BONE_MARROW_DN	-0.252723	0.0113293	-8.61092	1.04623104695476e-16	1.38897735962591e-15	27.2702
GSE22589_SIV_VS_HIV_AND_SIV_INFECTED_DC_UP	-0.192212	0.0263066	-8.61091	1.04629452172149e-16	1.38897735962591e-15	27.2701
GSE18791_CTRL_VS_NEWCASTLE_VIRUS_DC_4H_DN	-0.24883	-0.00498548	-8.60926	1.05938184308038e-16	1.40252944007816e-15	27.258
GSE23114_WT_VS_SLE2C1_MOUSE_SPLEEN_B1A_BCELL_UP	-0.229681	0.0214162	-8.5914	1.21233716092139e-16	1.60067930840352e-15	27.126
GSE3982_DC_VS_BCELL_UP	-0.238899	-0.00268573	-8.58949	1.22993926648471e-16	1.6195308395442e-15	27.1119
GSE6259_CD4_TCELL_VS_CD8_TCELL_DN	-0.238773	-0.0241683	-8.58607	1.2620591767064e-16	1.65734563582577e-15	27.0867
GSE46242_CTRL_VS_EGR2_DELETED_ANERGIC_TH1_CD4_TCELL_DN	-0.228634	-0.00151361	-8.57707	1.35066110703061e-16	1.7689303530788e-15	27.0203
GSE360_HIGH_DOSE_B_MALAYI_VS_M_TUBERCULOSIS_DC_DN	-0.285275	0.0151319	-8.57442	1.37796661940925e-16	1.7998534503383e-15	27.0007
GSE14415_INDUCED_TREG_VS_FOXP3_KO_INDUCED_TREG_DN	-0.269389	-0.0156674	-8.57094	1.41450777813518e-16	1.84264221793438e-15	26.9751
GSE9960_GRAM_NEG_VS_GRAM_POS_SEPSIS_PBMC_UP	-0.19589	0.00523998	-8.5655	1.47362271271615e-16	1.91328612184602e-15	26.9351
GSE42088_UNINF_VS_LEISHMANIA_INF_DC_24H_DN	-0.180067	-0.0191372	-8.56524	1.47659191669561e-16	1.91328612184602e-15	26.9331
GSE360_L_MAJOR_VS_T_GONDII_MAC_UP	-0.220784	-0.0288632	-8.56342	1.49690609989752e-16	1.93446326755987e-15	26.9197
GSE29617_CTRL_VS_TIV_FLU_VACCINE_PBMC_2008_UP	-0.254831	0.0316435	-8.56269	1.50521137105808e-16	1.94005021158597e-15	26.9143
GSE11057_NAIVE_VS_MEMORY_CD4_TCELL_DN	-0.24969	-0.010836	-8.5587	1.5510590935278e-16	1.98880941634606e-15	26.885
GSE2706_2H_VS_8H_LPS_STIM_DC_DN	-0.271776	-0.0531754	-8.55869	1.55120603081178e-16	1.98880941634606e-15	26.8849
GSE29618_BCELL_VS_MDC_UP	-0.228258	-0.0466718	-8.55805	1.55867251413346e-16	1.99313713618326e-15	26.8802
GSE30971_WBP7_HET_VS_KO_MACROPHAGE_2H_LPS_STIM_DN	-0.256731	-0.031236	-8.5565	1.57698947385122e-16	2.0112808158647e-15	26.8688
GSE8685_IL2_ACT_IL2_STARVED_VS_IL15_ACT_IL2_STARVED_CD4_TCELL_DN	-0.160163	0.00180911	-8.55104	1.6431035740365e-16	2.09013070827828e-15	26.8286
GSE7348_UNSTIM_VS_TOLERIZED_AND_LPS_STIM_MACROPHAGE_DN	-0.259117	0.00617098	-8.5476	1.68611957484908e-16	2.13926421058976e-15	26.8033
GSE17721_CTRL_VS_POLYIC_4H_BMDC_DN	-0.152585	-0.0160534	-8.54581	1.70887714691009e-16	2.16250635318077e-15	26.7902
GSE35825_UNTREATED_VS_IFNA_STIM_MACROPHAGE_DN	-0.269356	-0.0308502	-8.53973	1.78885810897436e-16	2.25785406915105e-15	26.7454
GSE45365_NK_CELL_VS_CD8A_DC_MCMV_INFECTION_UP	-0.211323	-0.0514967	-8.52088	2.0607740093003e-16	2.59433875279355e-15	26.607
GSE37534_PIOGLITAZONE_VS_ROSIGLITAZONE_TREATED_CD4_TCELL_PPARG1_FOXP3_TRANSDUCED_DN	-0.195307	-0.0330167	-8.51757	2.11252604855191e-16	2.65263580117137e-15	26.5828
GSE46606_IRF4HIGH_VS_WT_CD40L_IL2_IL5_DAY3_STIMULATED_BCELL_DN	-0.194368	0.0253649	-8.51534	2.14819472634576e-16	2.69048964183973e-15	26.5664
GSE29164_CD8_TCELL_VS_CD8_TCELL_AND_IL12_TREATED_MELANOMA_DAY7_DN	-0.214269	0.0413607	-8.51256	2.19343023526522e-16	2.7401005400544e-15	26.546
GSE30962_ACUTE_VS_CHRONIC_LCMV_SECONDARY_INF_CD8_TCELL_DN	-0.200149	0.0106741	-8.51127	2.21465272575755e-16	2.75953659332245e-15	26.5366
GSE6269_HEALTHY_VS_STAPH_PNEUMO_INF_PBMC_DN	-0.262841	-0.0296367	-8.49998	2.41014225555233e-16	2.99546251761504e-15	26.4538
GSE13306_RA_VS_UNTREATED_TCONV_UP	0.140827	-0.0192624	8.49947	2.41930382298247e-16	2.99919802177368e-15	26.4501
GSE1432_1H_VS_6H_IFNG_MICROGLIA_DN	-0.253791	-0.0345773	-8.49661	2.47170108479782e-16	3.05283952940541e-15	26.4292
GSE36392_MAC_VS_NEUTROPHIL_IL25_TREATED_LUNG_UP	0.132185	-0.0230855	8.49643	2.47510594030201e-16	3.05283952940541e-15	26.4278
GSE7460_CTRL_VS_TGFB_TREATED_ACT_FOXP3_HET_TCONV_UP	-0.161425	0.00419345	-8.49348	2.53020675836007e-16	3.1129210421036e-15	26.4063
GSE21546_UNSTIM_VS_ANTI_CD3_STIM_SAP1A_KO_AND_ELK1_KO_DP_THYMOCYTES_UP	-0.244914	-0.0484702	-8.49144	2.56924883026883e-16	3.15299251916114e-15	26.3913
GSE20715_0H_VS_24H_OZONE_TLR4_KO_LUNG_DN	-0.14838	0.040993	-8.49062	2.58499491853167e-16	3.1643455384639e-15	26.3853
GSE29618_BCELL_VS_MDC_DN	-0.283849	0.0493988	-8.4893	2.61058988488835e-16	3.18766764891631e-15	26.3757
GSE27291_0H_VS_6H_STIM_GAMMADELTA_TCELL_DN	0.217642	0.0468249	8.48373	2.72177453161584e-16	3.31512137950809e-15	26.3349
GSE26890_CXCR1_NEG_VS_POS_EFFECTOR_CD8_TCELL_UP	-0.262196	-0.0465858	-8.48225	2.75191060461662e-16	3.34185147992622e-15	26.3241
GSE7509_UNSTIM_VS_FCGRIIB_STIM_DC_DN	-0.257872	-0.0047111	-8.48199	2.75743902900316e-16	3.34185147992622e-15	26.3222
GSE17974_IL4_AND_ANTI_IL12_VS_UNTREATED_6H_ACT_CD4_TCELL_DN	-0.275179	-0.0826829	-8.47638	2.87541235146642e-16	3.47618088743037e-15	26.2812
GSE22935_WT_VS_MYD88_KO_MACROPHAGE_48H_MBOVIS_BCG_STIM_DN	-0.266522	0.0102166	-8.47528	2.89911455326917e-16	3.49615992661569e-15	26.2732
GSE4984_UNTREATED_VS_VEHICLE_CTRL_TREATED_DC_DN	-0.169883	0.0045243	-8.4707	3.00018440143338e-16	3.60911071698356e-15	26.2397
GSE37416_0H_VS_3H_F_TULARENSIS_LVS_NEUTROPHIL_DN	-0.200079	-0.0150906	-8.46659	3.09351462470099e-16	3.71221754964119e-15	26.2097
GSE19941_UNSTIM_VS_LPS_STIM_IL10_KO_MACROPHAGE_UP	-0.185987	0.0560196	-8.46227	3.1949692458986e-16	3.82454303833366e-15	26.1781
GSE6259_FLT3L_INDUCED_DEC205_POS_DC_VS_CD8_TCELL_DN	-0.188019	0.00647614	-8.46137	3.21648365833193e-16	3.84085989789048e-15	26.1716
GSE29618_BCELL_VS_PDC_DAY7_FLU_VACCINE_UP	-0.247398	0.00621592	-8.46018	3.24520583245938e-16	3.86289155686979e-15	26.1629
GSE24574_BCL6_HIGH_TFH_VS_NAIVE_CD4_TCELL_DN	-0.210936	0.0424364	-8.45995	3.25079133480421e-16	3.86289155686979e-15	26.1612
GSE36891_POLYIC_TLR3_VS_PAM_TLR2_STIM_PERITONEAL_MACROPHAGE_UP	-0.267	-0.0103001	-8.45896	3.27489317370204e-16	3.88206314897235e-15	26.154
GSE45365_CTRL_VS_MCMV_INFECTION_NK_CELL_UP	0.16633	-0.0120369	8.45687	3.32641032660545e-16	3.93356094932566e-15	26.1387
GSE45365_NK_CELL_VS_CD8_TCELL_UP	-0.180632	0.0263055	-8.456	3.34805600810327e-16	3.94957115532182e-15	26.1324
GSE39152_BRAIN_VS_SPLEEN_CD103_NEG_MEMORY_CD8_TCELL_UP	-0.25452	0.0213679	-8.45566	3.35652005950554e-16	3.94999172220073e-15	26.1299
GSE33425_CD161_INT_VS_NEG_CD8_TCELL_UP	-0.213232	0.0363509	-8.45273	3.43065526845325e-16	4.0275066187721e-15	26.1085
GSE12839_CTRL_VS_IL12_TREATED_PBMC_UP	-0.22495	-0.0101536	-8.44902	3.52678370768513e-16	4.13040630380816e-15	26.0815
GSE17721_CTRL_VS_PAM3CSK4_6H_BMDC_DN	-0.208035	-0.0271071	-8.44511	3.63127057492628e-16	4.24257799545343e-15	26.053
GSE24671_CTRL_VS_BAKIMULC_INFECTED_MOUSE_SPLENOCYTES_DN	-0.214955	-0.0104359	-8.44466	3.64340613315122e-16	4.24657289012267e-15	26.0497
GSE3982_DC_VS_TH1_DN	-0.204972	-0.0168181	-8.44347	3.6758192822964e-16	4.27412685998761e-15	26.041
GSE29618_MONOCYTE_VS_PDC_DAY7_FLU_VACCINE_UP	-0.282066	-0.0222957	-8.44024	3.76534561052635e-16	4.36780090821056e-15	26.0175
GSE22886_CTRL_VS_LPS_24H_DC_DN	-0.285469	-0.0419326	-8.43126	4.02581881181952e-16	4.6588573043194e-15	25.9521
GSE20727_DNFB_ALLERGEN_VS_ROS_INH_AND_DNFB_ALLERGEN_TREATED_DC_DN	-0.216338	-0.0100497	-8.42633	4.17643082492391e-16	4.82169928413016e-15	25.9162
GSE12507_PDC_CELL_LINE_VS_IMMATUE_T_CELL_LINE_DN	-0.235403	-0.0657798	-8.42582	4.19212228404257e-16	4.82837346757811e-15	25.9125
GSE3039_NKT_CELL_VS_B2_BCELL_DN	-0.227809	0.0074916	-8.41344	4.59638019415906e-16	5.28150101555258e-15	25.8225
GSE34156_UNTREATED_VS_24H_TLR1_TLR2_LIGAND_TREATED_MONOCYTE_DN	0.197616	-0.0446082	8.40052	5.05954860207732e-16	5.80002842101663e-15	25.7286
GSE3039_ALPHABETA_CD8_TCELL_VS_B1_BCELL_DN	-0.136959	-0.0203135	-8.38628	5.62323038199725e-16	6.43107474673488e-15	25.6253
GSE7764_NKCELL_VS_SPLENOCYTE_UP	-0.197077	0.0294796	-8.38503	5.67576437441257e-16	6.47595410588713e-15	25.6162
GSE24102_GRANULOCYSTIC_MDSC_VS_NEUTROPHIL_DN	-0.169705	0.0405824	-8.37659	6.0421114029524e-16	6.87784269980937e-15	25.5551
GSE8921_3H_VS_24H_TLR1_2_STIM_MONOCYTE_DN	-0.141588	-0.00335087	-8.37586	6.07510530683493e-16	6.89928043237757e-15	25.5497
GSE39556_UNTREATED_VS_3H_POLYIC_INJ_MOUSE_NK_CELL_UP	-0.220314	0.00652502	-8.37485	6.12063285794142e-16	6.93481936834666e-15	25.5424
GSE40274_CTRL_VS_EOS_TRANSDUCED_ACTIVATED_CD4_TCELL_UP	-0.266684	-0.0238734	-8.37366	6.17480678528064e-16	6.97996720600633e-15	25.5338
GSE24634_IL4_VS_CTRL_TREATED_NAIVE_CD4_TCELL_DAY10_DN	-0.280639	0.00524389	-8.3617	6.74628384532063e-16	7.60688363618547e-15	25.4473
GSE40274_FOXP3_VS_FOXP3_AND_PBX1_TRANSDUCED_ACTIVATED_CD4_TCELL_DN	0.153869	0.00274124	8.36142	6.760633445132e-16	7.60688363618547e-15	25.4452
GSE25088_WT_VS_STAT6_KO_MACROPHAGE_ROSIGLITAZONE_AND_IL4_STIM_UP	-0.15191	0.0215475	-8.35498	7.09046269773315e-16	7.95961618971334e-15	25.3986
GSE7219_UNSTIM_VS_LPS_AND_ANTI_CD40_STIM_NIK_NFKB2_KO_DC_DN	-0.204979	-0.00962452	-8.35126	7.28798989050052e-16	8.16254867736058e-15	25.3718
GSE43955_TH0_VS_TGFB_IL6_IL23_TH17_ACT_CD4_TCELL_52H_DN	-0.156996	0.0132807	-8.34989	7.36232555455396e-16	8.22689222518048e-15	25.3618
GSE18791_CTRL_VS_NEWCASTLE_VIRUS_DC_6H_DN	-0.275581	-0.0169687	-8.34146	7.83542464747643e-16	8.73551233009271e-15	25.3009
GSE36392_TYPE_2_MYELOID_VS_EOSINOPHIL_IL25_TREATED_LUNG_DN	-0.218793	-0.0319518	-8.33786	8.0466428363977e-16	8.95051230569168e-15	25.2749
GSE13887_RESTING_VS_NO_TREATED_CD4_TCELL_DN	-0.250968	-0.0425644	-8.33745	8.07104224331375e-16	8.95720223449308e-15	25.272
GSE19198_1H_VS_6H_IL21_TREATED_TCELL_UP	-0.219386	0.000729526	-8.33591	8.16300811602064e-16	9.03867625937558e-15	25.2609
GSE360_T_GONDII_VS_B_MALAYI_HIGH_DOSE_DC_UP	-0.190204	-0.000517734	-8.33158	8.42856522424737e-16	9.31155777154948e-15	25.2296
GSE34205_HEALTHY_VS_RSV_INF_INFANT_PBMC_DN	-0.181942	0.0230557	-8.32827	8.63706492430322e-16	9.52031228760301e-15	25.2057
GSE9650_GP33_VS_GP276_LCMV_SPECIFIC_EXHAUSTED_CD8_TCELL_UP	-0.167562	-0.0497933	-8.32523	8.83286072805972e-16	9.71415292711218e-15	25.1838
GSE3982_CTRL_VS_LPS_48H_DC_UP	-0.153311	-0.0141344	-8.32116	9.10223903201787e-16	9.98786228918717e-15	25.1544
GSE18804_SPLEEN_MACROPHAGE_VS_BRAIN_TUMORAL_MACROPHAGE_UP	-0.210653	-0.0366279	-8.31329	9.6453372622899e-16	1.05600186835677e-14	25.0978
GSE41176_UNSTIM_VS_ANTI_IGM_STIM_TAK1_KO_BCELL_24H_DN	-0.244425	-0.017098	-8.31297	9.66819876643306e-16	1.05613148856641e-14	25.0955
GSE23502_BM_VS_COLON_TUMOR_MYELOID_DERIVED_SUPPRESSOR_CELL_UP	-0.236619	-0.0233672	-8.30926	9.93666869095753e-16	1.08303019826275e-14	25.0687
GSE3982_CTRL_VS_LPS_48H_DC_DN	-0.215427	-0.0073628	-8.30689	1.01111854240279e-15	1.09959141486303e-14	25.0517
GSE43955_1H_VS_60H_ACT_CD4_TCELL_UP	-0.151562	0.0270287	-8.30479	1.02686046853985e-15	1.11422365316841e-14	25.0366
GSE2405_0H_VS_1.5H_A_PHAGOCYTOPHILUM_STIM_NEUTROPHIL_DN	0.139567	0.00437325	8.29913	1.07061409120021e-15	1.15911818940609e-14	24.9958
GSE7459_UNTREATED_VS_IL6_TREATED_ACT_CD4_TCELL_DN	-0.188794	-0.0435254	-8.29827	1.07738725222796e-15	1.16386489863739e-14	24.9896
GSE17721_LPS_VS_PAM3CSK4_2H_BMDC_UP	-0.224822	0.00960313	-8.29655	1.0910963676392e-15	1.17606670423411e-14	24.9773
GSE4142_PLASMA_CELL_VS_GC_BCELL_UP	0.177078	0.0205313	8.29486	1.10478153157297e-15	1.18818887898973e-14	24.9651
GSE11961_GERMINAL_CENTER_BCELL_DAY7_VS_PLASMA_CELL_DAY7_UP	-0.148289	-0.0150537	-8.29214	1.12710402754028e-15	1.20952661281415e-14	24.9455
GSE9988_LPS_VS_LPS_AND_ANTI_TREM1_MONOCYTE_DN	-0.210379	0.0130797	-8.28914	1.15218573760161e-15	1.23372503595495e-14	24.924
GSE37301_HEMATOPOIETIC_STEM_CELL_VS_RAG2_KO_NK_CELL_DN	-0.251897	0.0189084	-8.28829	1.15945051728282e-15	1.23878134214954e-14	24.9179
GSE40274_CTRL_VS_IRF4_TRANSDUCED_ACTIVATED_CD4_TCELL_UP	-0.138269	0.043761	-8.28552	1.18333135040099e-15	1.26152961469445e-14	24.8979
GSE9006_1MONTH_VS_4MONTH_POST_TYPE_1_DIABETES_DX_PBMC_UP	-0.228386	0.0134866	-8.284	1.19656047690299e-15	1.27284773874921e-14	24.8871
GSE42021_TREG_PLN_VS_TREG_PRECURSORS_THYMUS_DN	-0.25493	-0.00902936	-8.281	1.22328071657128e-15	1.2984365253018e-14	24.8655
GSE15930_NAIVE_VS_72H_IN_VITRO_STIM_IFNAB_CD8_TCELL_DN	-0.19743	0.00441593	-8.27851	1.24587438344607e-15	1.31954347742375e-14	24.8476
GSE17580_UNINFECTED_VS_S_MANSONI_INF_TEFF_DN	-0.222568	0.0160832	-8.27602	1.26885054344341e-15	1.3409630905979e-14	24.8297
GSE18281_SUBCAPSULAR_VS_PERIMEDULLARY_CORTICAL_REGION_OF_THYMUS_DN	-0.217109	-0.00822741	-8.26556	1.3701156372339e-15	1.44484921744665e-14	24.7547
GSE360_HIGH_DOSE_B_MALAYI_VS_M_TUBERCULOSIS_MAC_DN	-0.287682	-0.014526	-8.26444	1.38143563382995e-15	1.45364026091135e-14	24.7466
GSE17721_LPS_VS_PAM3CSK4_16H_BMDC_UP	-0.151263	0.0082814	-8.26354	1.39058826018719e-15	1.46011767319655e-14	24.7402
GSE13485_DAY1_VS_DAY7_YF17D_VACCINE_PBMC_DN	-0.313224	-0.0087046	-8.25985	1.42881888388664e-15	1.4970334628593e-14	24.7137
GSE24142_ADULT_VS_FETAL_DN2_THYMOCYTE_DN	-0.166881	0.0297341	-8.25902	1.43748053339662e-15	1.50287664349964e-14	24.7077
GSE21360_NAIVE_VS_QUATERNARY_MEMORY_CD8_TCELL_DN	-0.290527	-0.0272374	-8.25807	1.44755711703889e-15	1.51017093666242e-14	24.7009
GSE3920_IFNB_VS_IFNG_TREATED_ENDOTHELIAL_CELL_UP	0.148792	0.0220202	8.25477	1.48301721930873e-15	1.54385895138293e-14	24.6773
GSE12366_PLASMA_CELL_VS_NAIVE_BCELL_UP	-0.160938	-0.0195455	-8.25409	1.49046028423674e-15	1.54829904153548e-14	24.6724
GSE37532_WT_VS_PPARG_KO_LN_TCONV_DN	-0.250362	0.0277306	-8.25053	1.52980869341085e-15	1.58493138095203e-14	24.6469
GSE26488_WT_VS_VP16_TRANSGENIC_HDAC7_KO_DOUBLE_POSITIVE_THYMOCYTE_DN	-0.236885	-0.0539612	-8.25031	1.53223046064944e-15	1.58493138095203e-14	24.6454
GSE26928_NAIVE_VS_CENT_MEMORY_CD4_TCELL_UP	0.143025	-0.0150182	8.24949	1.54147716131665e-15	1.59111795125735e-14	24.6395
GSE4748_LPS_VS_LPS_AND_CYANOBACTERIUM_LPSLIKE_STIM_DC_3H_UP	-0.236258	-0.0133253	-8.24728	1.56662846394732e-15	1.61366043897492e-14	24.6237
GSE19772_CTRL_VS_HCMV_INF_MONOCYTES_UP	-0.234941	0.0178373	-8.24298	1.61679078813857e-15	1.66181534173231e-14	24.5929
GSE23505_IL6_IL1_VS_IL6_IL1_IL23_TREATED_CD4_TCELL_DN	-0.197944	0.0100934	-8.2421	1.62724548562433e-15	1.6690400012551e-14	24.5866
GSE3039_CD4_TCELL_VS_ALPHABETA_CD8_TCELL_DN	-0.131381	0.00620532	-8.24131	1.63670527004421e-15	1.67521598228054e-14	24.5809
GSE17721_CTRL_VS_CPG_2H_BMDC_DN	-0.184486	0.00994679	-8.23897	1.66494450123756e-15	1.70054708805647e-14	24.5642
GSE26290_WT_VS_PDK1_KO_ANTI_CD3_AND_IL2_STIM_CD8_TCELL_DN	0.13261	0.0211538	8.23374	1.72998597632823e-15	1.76328277754626e-14	24.5267
GSE9988_LPS_VS_LPS_AND_ANTI_TREM1_MONOCYTE_UP	-0.240818	-0.0135569	-8.23088	1.76655372965743e-15	1.79679535926743e-14	24.5063
GSE37416_12H_VS_48H_F_TULARENSIS_LVS_NEUTROPHIL_UP	-0.1921	-0.0263531	-8.23028	1.77428904132404e-15	1.8009033769439e-14	24.502
GSE22886_DC_VS_MONOCYTE_DN	-0.184077	0.0192831	-8.22561	1.83602185008198e-15	1.85968782819115e-14	24.4686
GSE20366_CD103_KLRG1_DP_VS_DN_TREG_DN	-0.229833	-0.00312574	-8.22521	1.84138838325236e-15	1.86125398406753e-14	24.4657
GSE32986_CURDLAN_HIGHDOSE_VS_GMCSF_AND_CURDLAN_HIGHDOSE_STIM_DC_DN	-0.260797	-0.0374916	-8.22441	1.85211474152799e-15	1.8682200871065e-14	24.46
GSE19888_ADENOSINE_A3R_ACT_VS_TCELL_MEMBRANES_ACT_IN_MAST_CELL_UP	-0.264692	-0.0319036	-8.22244	1.87906649745523e-15	1.8914900776037e-14	24.4459
GSE41867_NAIVE_VS_DAY6_LCMV_ARMSTRONG_EFFECTOR_CD8_TCELL_UP	-0.194926	0.00425825	-8.21899	1.92703700448851e-15	1.93577820327175e-14	24.4213
GSE24634_IL4_VS_CTRL_TREATED_NAIVE_CD4_TCELL_DAY5_DN	-0.230763	-0.0142005	-8.21724	1.95184984243861e-15	1.95415964376177e-14	24.4088
GSE1112_HY_CD8AB_VS_HY_CD8AA_THYMOCYTE_RTOC_CULTURE_UP	-0.280693	-0.0104308	-8.21691	1.95650393591641e-15	1.95415964376177e-14	24.4065
GSE17721_PAM3CSK4_VS_GADIQUIMOD_24H_BMDC_UP	-0.175829	-0.0072934	-8.21685	1.95736844449045e-15	1.95415964376177e-14	24.406
GSE34156_NOD2_LIGAND_VS_TLR1_TLR2_LIGAND_24H_TREATED_MONOCYTE_DN	0.164014	0.00548343	8.21617	1.96714591694528e-15	1.95990488903014e-14	24.4012
GSE9650_EXHAUSTED_VS_MEMORY_CD8_TCELL_UP	-0.164957	-0.00555034	-8.21305	2.01249268076465e-15	2.00099272258885e-14	24.3789
GSE10500_ARTHRITIC_SYNOVIAL_FLUID_VS_HEALTHY_MACROPHAGE_UP	-0.213469	0.00884913	-8.21202	2.02775878601507e-15	2.012065337162e-14	24.3715
GSE17974_0H_VS_1H_IN_VITRO_ACT_CD4_TCELL_DN	-0.265707	-0.0253844	-8.20834	2.08300016591843e-15	2.06267821308021e-14	24.3452
GSE45365_CD8A_DC_VS_CD11B_DC_IFNAR_KO_UP	-0.226274	-0.0221878	-8.2079	2.08957410355936e-15	2.0649908788116e-14	24.3422
GSE30971_CTRL_VS_LPS_STIM_MACROPHAGE_WBP7_KO_4H_DN	-0.290583	-0.0409236	-8.20502	2.13398224088493e-15	2.10460758655696e-14	24.3216
GSE15330_LYMPHOID_MULTIPOTENT_VS_PRO_BCELL_DN	-0.202929	-0.0266137	-8.20215	2.17927494143072e-15	2.14493485144454e-14	24.3011
GSE32986_UNSTIM_VS_GMCSF_STIM_DC_DN	-0.108133	0.00442468	-8.19676	2.26659373850411e-15	2.22637997862742e-14	24.2627
GSE14000_UNSTIM_VS_4H_LPS_DC_UP	0.129723	-0.0226981	8.19579	2.28279240237794e-15	2.23777959444372e-14	24.2557
GSE19888_ADENOSINE_A3R_INH_PRETREAT_AND_ACT_BY_A3R_VS_TCELL_MEMBRANES_ACT_MAST_CELL_UP	-0.316095	-0.0389543	-8.19246	2.3387458341783e-15	2.28802604500335e-14	24.2321
GSE11057_NAIVE_VS_EFF_MEMORY_CD4_TCELL_DN	-0.262508	-0.0413241	-8.18902	2.39818307509761e-15	2.34147253344199e-14	24.2075
GSE3982_CTRL_VS_PMA_STIM_EOSINOPHIL_DN	-0.181697	0.0207727	-8.18836	2.40978222529946e-15	2.34809180033179e-14	24.2028
GSE21927_SPLEEN_C57BL6_VS_4T1_TUMOR_BALBC_MONOCYTES_DN	-0.269512	-0.0219151	-8.18038	2.55400054604182e-15	2.48365083040234e-14	24.146
GSE3203_INFLUENZA_INF_VS_IFNB_TREATED_LN_BCELL_DN	-0.146898	0.0051132	-8.17739	2.61029800473144e-15	2.53334101176326e-14	24.1247
GSE4748_LPS_VS_LPS_AND_CYANOBACTERIUM_LPSLIKE_STIM_DC_3H_DN	0.134878	-0.0177533	8.17008	2.75290886782729e-15	2.66643578609435e-14	24.0727
GSE1432_CTRL_VS_IFNG_24H_MICROGLIA_DN	-0.31211	-0.00883853	-8.16598	2.83631921941207e-15	2.74177524543167e-14	24.0436
GSE37605_TREG_VS_TCONV_C57BL6_FOXP3_FUSION_GFP_UP	-0.159411	0.0421118	-8.16317	2.89482866551897e-15	2.79279312047692e-14	24.0236
GSE23321_CENTRAL_MEMORY_VS_NAIVE_CD8_TCELL_UP	-0.200197	-0.00171425	-8.1618	2.92374885481226e-15	2.81511945072042e-14	24.0139
GSE12392_IFNAR_KO_VS_IFNB_KO_CD8_NEG_SPLEEN_DC_DN	-0.165291	-0.0187781	-8.15159	3.14899185753713e-15	3.02601347730195e-14	23.9414
GSE3982_MAST_CELL_VS_CENT_MEMORY_CD4_TCELL_UP	-0.184077	0.0564005	-8.14912	3.20618231104504e-15	3.07490555500225e-14	23.9238
GSE23984_CTRL_VS_HYPOCALEMIC_VITAMIND_ANALOG_TCELL_UP	-0.156244	0.0211501	-8.14808	3.23032736337474e-15	3.09197542521842e-14	23.9165
GSE20366_EX_VIVO_VS_DEC205_CONVERSION_NAIVE_CD4_TCELL_DN	-0.171615	-0.0205104	-8.14773	3.23854767769373e-15	3.09376554622036e-14	23.914
GSE22886_NAIVE_BCELL_VS_BLOOD_PLASMA_CELL_DN	-0.203374	0.00782863	-8.14152	3.38803340946361e-15	3.23023459313242e-14	23.8699
GSE37534_UNTREATED_VS_GW1929_TREATED_CD4_TCELL_PPARG1_AND_FOXP3_TRASDUCED_DN	-0.175553	-0.000268386	-8.13978	3.43106470803639e-15	3.26487251124088e-14	23.8576
GSE26495_NAIVE_VS_PD1HIGH_CD8_TCELL_DN	-0.262191	-0.0576504	-8.13761	3.48538173933115e-15	3.31009353489695e-14	23.8422
GSE6269_HEALTHY_VS_E_COLI_INF_PBMC_DN	-0.168427	0.0119367	-8.13443	3.56681960331992e-15	3.38084535162931e-14	23.8196
GSE36527_CD69_NEG_VS_POS_TREG_CD62L_LOS_KLRG1_NEG_UP	-0.210217	-0.0128025	-8.13028	3.67583630973547e-15	3.47693465509451e-14	23.7902
GSE43863_TFH_VS_LY6C_LOW_CXCR5NEG_EFFECTOR_CD4_TCELL_DN	-0.17303	-0.0282379	-8.13003	3.68246773815429e-15	3.47693465509451e-14	23.7885
GSE41176_WT_VS_TAK1_KO_ANTI_IGM_STIM_BCELL_3H_DN	-0.195534	0.033518	-8.12544	3.8070105723919e-15	3.58757359936041e-14	23.756
GSE21546_UNSTIM_VS_ANTI_CD3_STIM_SAP1A_KO_DP_THYMOCYTES_UP	-0.227306	0.0170397	-8.12286	3.87896270315111e-15	3.64832167755834e-14	23.7377
GSE17721_LPS_VS_CPG_1H_BMDC_DN	-0.165052	0.00761814	-8.122	3.90305170265853e-15	3.66390518214882e-14	23.7316
GSE22886_NAIVE_CD4_TCELL_VS_MONOCYTE_DN	-0.281593	-0.0217429	-8.12157	3.91544128834932e-15	3.6684672993919e-14	23.7285
GSE8515_IL1_VS_IL6_4H_STIM_MAC_UP	-0.218012	-0.0165476	-8.12055	3.94446927708462e-15	3.68857088636397e-14	23.7213
GSE44649_NAIVE_VS_ACTIVATED_CD8_TCELL_UP	0.130666	0.0125089	8.11848	4.00401959953705e-15	3.73708495956791e-14	23.7067
GSE25123_IL4_VS_IL4_AND_ROSIGLITAZONE_STIM_MACROPHAGE_DAY10_UP	-0.206859	-0.0244948	-8.11678	4.05346196001672e-15	3.77599745109014e-14	23.6947
GSE21063_WT_VS_NFATC1_KO_3H_ANTI_IGM_STIM_BCELL_UP	-0.255133	-0.0102742	-8.1136	4.14795146953941e-15	3.85664495412137e-14	23.6722
GSE17721_PAM3CSK4_VS_CPG_12H_BMDC_DN	-0.144787	0.0197839	-8.1095	4.27310031502851e-15	3.96543709234646e-14	23.6431
GSE37533_PPARG2_FOXP3_VS_FOXP3_TRANSDUCED_CD4_TCELL_DN	-0.325495	-0.0271279	-8.10851	4.30376628938529e-15	3.98630216005421e-14	23.6361
GSE10325_MYELOID_VS_LUPUS_MYELOID_DN	-0.272109	-0.0284657	-8.10793	4.32177029953454e-15	3.99538233383914e-14	23.6321
GSE11864_CSF1_PAM3CYS_VS_CSF1_IFNG_PAM3CYS_IN_MAC_UP	-0.169783	-0.0468958	-8.10755	4.33374165813668e-15	3.99886162091703e-14	23.6294
GSE3982_MAST_CELL_VS_TH2_UP	-0.163297	0.040121	-8.10261	4.49143575405985e-15	4.13653591564831e-14	23.5944
GSE29949_MICROGLIA_BRAIN_VS_CD8_POS_DC_SPLEEN_DN	-0.158433	0.0277363	-8.10153	4.52657938084084e-15	4.16103674404841e-14	23.5868
GSE17721_POLYIC_VS_CPG_1H_BMDC_DN	-0.163112	0.00830655	-8.10027	4.56794058925715e-15	4.19115000957831e-14	23.5779
GSE17974_CTRL_VS_ACT_IL4_AND_ANTI_IL12_0.5H_CD4_TCELL_DN	-0.266246	-0.0146358	-8.09949	4.59377204410294e-15	4.20692808249427e-14	23.5724
GSE7852_TREG_VS_TCONV_THYMUS_UP	-0.217498	-0.00536231	-8.09799	4.644056895324e-15	4.24499909831492e-14	23.5618
GSE22886_UNSTIM_VS_IL15_STIM_NKCELL_UP	0.152201	0.0165938	8.09601	4.71096988985209e-15	4.29809837141562e-14	23.5478
GSE7768_OVA_ALONE_VS_OVA_WITH_MPL_IMMUNIZED_MOUSE_WHOLE_SPLEEN_6H_DN	-0.239859	-0.00399802	-8.08927	4.94624701641576e-15	4.50432064747244e-14	23.5002
GSE7509_UNSTIM_VS_FCGRIIB_STIM_MONOCYTE_DN	0.191036	4.58570696636572e-05	8.08739	5.01360983288299e-15	4.55714684809812e-14	23.487
GSE24574_BCL6_HIGH_TFH_VS_TCONV_CD4_TCELL_DN	-0.14701	-0.032568	-8.08204	5.21118268996087e-15	4.72791099916003e-14	23.4492
GSE13547_WT_VS_ZFX_KO_BCELL_ANTI_IGM_STIM_12H_DN	0.162885	-0.0370037	8.08057	5.26685195665553e-15	4.76953582394531e-14	23.4389
GSE17721_4H_VS_24H_POLYIC_BMDC_UP	-0.178698	0.0483264	-8.07797	5.36644346082634e-15	4.85070733601965e-14	23.4206
GSE15930_STIM_VS_STIM_AND_TRICHOSTATINA_48H_CD8_T_CELL_DN	-0.134962	0.00849901	-8.07469	5.4949578658735e-15	4.95767309676587e-14	23.3974
GSE43955_10H_VS_60H_ACT_CD4_TCELL_DN	-0.148901	0.0479734	-8.07287	5.56782986947488e-15	5.01413440371195e-14	23.3846
GSE29618_MONOCYTE_VS_MDC_DAY7_FLU_VACCINE_UP	-0.252639	0.00890974	-8.07184	5.60905984200285e-15	5.038821440682e-14	23.3774
GSE12366_PLASMA_CELL_VS_MEMORY_BCELL_UP	-0.155502	0.00236827	-8.07167	5.61592783721331e-15	5.038821440682e-14	23.3762
GSE411_WT_VS_SOCS3_KO_MACROPHAGE_IL6_STIM_400MIN_DN	0.132333	-0.0430697	8.06807	5.76395185913551e-15	5.16212747384342e-14	23.3508
GSE18281_MEDULLARY_THYMOCYTE_VS_WHOLE_MEDULLA_THYMUS_DN	-0.228002	-0.0273853	-8.06741	5.79133127048846e-15	5.17713136693941e-14	23.3461
GSE17974_2H_VS_72H_UNTREATED_IN_VITRO_CD4_TCELL_UP	-0.193685	0.00200681	-8.06663	5.82387164425435e-15	5.1966854671808e-14	23.3407
GSE37416_0H_VS_48H_F_TULARENSIS_LVS_NEUTROPHIL_DN	-0.150978	-0.0530133	-8.06187	6.02741123746239e-15	5.36847304367765e-14	23.3071
GSE4984_UNTREATED_VS_GALECTIN1_TREATED_DC_UP	-0.248676	-0.0521248	-8.05928	6.14098914596787e-15	5.45965312393348e-14	23.2889
GSE17580_TREG_VS_TEFF_S_MANSONI_INF_UP	-0.201127	-0.0302713	-8.05797	6.19921221228364e-15	5.50137739494461e-14	23.2796
GSE33425_CD161_HIGH_VS_NEG_CD8_TCELL_UP	0.135012	0.0137847	8.05415	6.3719113016637e-15	5.64435488394646e-14	23.2528
GSE41176_UNSTIM_VS_ANTI_IGM_STIM_BCELL_1H_UP	-0.228112	-0.0293373	-8.05368	6.39336497435258e-15	5.65308060890123e-14	23.2495
GSE2706_2H_VS_8H_R848_STIM_DC_DN	-0.230566	-0.0514316	-8.05087	6.52426301731831e-15	5.75837127180703e-14	23.2297
GSE28737_WT_VS_BCL6_HET_FOLLICULAR_BCELL_DN	-0.18538	0.0316888	-8.05024	6.55413430373178e-15	5.77427528531306e-14	23.2253
GSE40274_CTRL_VS_FOXP3_AND_LEF1_TRANSDUCED_ACTIVATED_CD4_TCELL_UP	-0.183328	-0.00131375	-8.04587	6.76351269807023e-15	5.94798445216574e-14	23.1945
GSE17974_IL4_AND_ANTI_IL12_VS_UNTREATED_12H_ACT_CD4_TCELL_UP	-0.260316	-0.0135426	-8.04454	6.82860778183591e-15	5.99309276885974e-14	23.1852
GSE5589_LPS_VS_LPS_AND_IL10_STIM_IL10_KO_MACROPHAGE_45MIN_DN	-0.24966	0.02358	-8.04425	6.84257133798907e-15	5.99309276885974e-14	23.1832
GSE33425_CD161_HIGH_VS_NEG_CD8_TCELL_DN	-0.140319	0.0347196	-8.04407	6.85170909740328e-15	5.99309276885974e-14	23.1819
GSE36888_UNTREATED_VS_IL2_TREATED_TCELL_6H_UP	-0.232454	-0.024665	-8.04303	6.90292138496822e-15	6.02706684364967e-14	23.1746
GSE37534_UNTREATED_VS_GW1929_TREATED_CD4_TCELL_PPARG1_AND_FOXP3_TRASDUCED_UP	-0.161986	0.0193594	-8.04278	6.91532776531193e-15	6.02709783051873e-14	23.1729
GSE30971_WBP7_HET_VS_KO_MACROPHAGE_DN	-0.213997	-0.0241624	-8.04222	6.94340953102112e-15	6.04076629198838e-14	23.1689
GSE11057_NAIVE_CD4_VS_PBMC_CD4_TCELL_UP	0.139676	-0.0265478	8.04188	6.96043224018674e-15	6.04474676012481e-14	23.1665
GSE14415_INDUCED_TREG_VS_FAILED_INDUCED_TREG_DN	-0.254295	-0.0218921	-8.04163	6.97279901311606e-15	6.04474676012481e-14	23.1648
GSE39820_CTRL_VS_IL1B_IL6_IL23A_CD4_TCELL_DN	-0.186272	0.0237041	-8.03929	7.09114998668509e-15	6.13642677355768e-14	23.1483
GSE9509_10MIN_VS_30MIN_LPS_STIM_IL10_KO_MACROPHAGE_UP	-0.172148	0.0173281	-8.03901	7.1053337107293e-15	6.13779890756616e-14	23.1464
GSE28726_NAIVE_VS_ACTIVATED_NKTCELL_DN	-0.215968	0.0228021	-8.0385	7.13166137966321e-15	6.14963791888835e-14	23.1428
GSE21546_WT_VS_SAP1A_KO_DP_THYMOCYTES_UP	-0.289574	-0.0158083	-8.03788	7.1634227881321e-15	6.16611233635682e-14	23.1384
GSE37533_UNTREATED_VS_PIOGLIZATONE_TREATED_CD4_TCELL_PPARG1_AND_FOXP3_TRASDUCED_UP	-0.290402	-0.00359962	-8.03226	7.4586596386526e-15	6.40892235617557e-14	23.099
GSE2706_UNSTIM_VS_2H_R848_DC_UP	0.132443	-0.0394963	8.02999	7.58117954572896e-15	6.50273006105484e-14	23.0831
GSE35685_CD34POS_CD38NEG_VS_CD34POS_CD10NEG_CD62LPOS_BONE_MARROW_UP	-0.204449	0.0206255	-8.02065	8.10748148292304e-15	6.94194196569438e-14	23.0175
GSE44649_WT_VS_MIR155_KO_ACTIVATED_CD8_TCELL_UP	-0.15524	-0.0126928	-8.01666	8.34315414496209e-15	7.11883855865478e-14	22.9895
GSE14000_UNSTIM_VS_16H_LPS_DC_TRANSLATED_RNA_DN	-0.284877	-0.02393	-8.01666	8.34330216952357e-15	7.11883855865478e-14	22.9895
GSE17721_4_VS_24H_GARDIQUIMOD_BMDC_UP	-0.143737	0.0211377	-8.01596	8.38520868122943e-15	7.14208683478143e-14	22.9846
GSE8835_HEALTHY_VS_CLL_CD4_TCELL_UP	-0.182186	-0.0347008	-8.01554	8.4101397332183e-15	7.15082038049556e-14	22.9817
GSE26669_CD4_VS_CD8_TCELL_IN_MLR_COSTIM_BLOCK_DN	-0.136733	-0.00761156	-8.01505	8.44005136945534e-15	7.16375091846453e-14	22.9783
GSE20754_WT_VS_TCF1_KO_MEMORY_CD8_TCELL_UP	-0.142669	-0.0222694	-8.0141	8.49765353528841e-15	7.20009878676959e-14	22.9716
GSE36527_CD62L_HIGH_CD69_NEG_VS_CD62L_LOW_CD69_POS_TREG_KLRG1_NEG_DN	-0.202828	-0.0482678	-8.01363	8.5261179809639e-15	7.20292096914234e-14	22.9683
GSE6269_FLU_VS_STAPH_AUREUS_INF_PBMC_UP	0.162506	0.000969636	8.01356	8.530552954013e-15	7.20292096914234e-14	22.9678
GSE30083_SP2_VS_SP4_THYMOCYTE_DN	-0.22319	-0.0337466	-8.01233	8.60642006873449e-15	7.25440805793675e-14	22.9592
GSE25085_FETAL_BM_VS_ADULT_BM_SP4_THYMIC_IMPLANT_DN	-0.213538	0.0216147	-8.00934	8.79270913682956e-15	7.398631936897e-14	22.9383
GSE21670_STAT3_KO_VS_WT_CD4_TCELL_DN	-0.195309	-0.00849549	-8.00684	8.95186765593664e-15	7.51956883098678e-14	22.9208
GSE2197_CPG_DNA_VS_UNTREATED_IN_DC_DN	0.132416	0.0207365	8.00659	8.96770849931428e-15	7.51990977773824e-14	22.919
GSE29164_UNTREATED_VS_CD8_TCELL_AND_IL12_TREATED_MELANOMA_DAY3_UP	0.109699	-0.0293757	8.0004	9.37465708116857e-15	7.84765108238029e-14	22.8757
GSE43956_WT_VS_SGK1_KO_TH17_DIFFERENTIATED_CD4_TCELL_DN	-0.154685	0.0225548	-7.99972	9.42080935245968e-15	7.87275869042599e-14	22.8709
GSE42021_TCONV_PLN_VS_CD24LO_TCONV_THYMUS_DN	-0.146349	0.0767031	-7.99796	9.54013059886909e-15	7.95882128042641e-14	22.8586
GSE23925_LIGHT_ZONE_VS_NAIVE_BCELL_UP	-0.239528	-0.043388	-7.9972	9.59206964314359e-15	7.98847235921292e-14	22.8533
GSE360_T_GONDII_VS_B_MALAYI_LOW_DOSE_DC_DN	-0.114849	0.0322247	-7.99655	9.63717797331769e-15	8.00904584699094e-14	22.8487
GSE21774_CD62L_POS_CD56_BRIGHT_VS_CD62L_NEG_CD56_DIM_NK_CELL_UP	-0.18507	-0.0134226	-7.99637	9.64965088707652e-15	8.00904584699094e-14	22.8474
GSE29618_MONOCYTE_VS_PDC_UP	-0.277883	0.00221295	-7.99485	9.75504986338247e-15	8.08275560108833e-14	22.8368
GSE6092_B_BURGDOFERI_VS_B_BURGDORFERI_AND_IFNG_STIM_ENDOTHELIAL_CELL_DN	-0.193494	-0.00248753	-7.9913	1.00060040120213e-14	8.27661316580096e-14	22.812
GSE14308_TH1_VS_NATURAL_TREG_UP	-0.137968	-0.0335759	-7.98922	1.01567700126041e-14	8.38708194939102e-14	22.7974
GSE21360_SECONDARY_VS_QUATERNARY_MEMORY_CD8_TCELL_DN	-0.180912	0.00750319	-7.98891	1.01789451159535e-14	8.39117099914136e-14	22.7953
GSE28737_FOLLICULAR_VS_MARGINAL_ZONE_BCELL_UP	0.148405	0.00274239	7.98648	1.03575677866055e-14	8.52399835411181e-14	22.7783
GSE2706_UNSTIM_VS_8H_LPS_DC_DN	-0.238144	-0.0263158	-7.98563	1.04206171416946e-14	8.5614244037666e-14	22.7724
GSE3039_ALPHABETA_CD8_TCELL_VS_B2_BCELL_DN	-0.225406	-0.0191381	-7.9849	1.04757466362291e-14	8.59222855415961e-14	22.7672
GSE15330_HSC_VS_LYMPHOID_PRIMED_MULTIPOTENT_PROGENITOR_UP	-0.179578	-0.0111425	-7.98217	1.06818611370343e-14	8.74602012840023e-14	22.7482
GSE22886_TH1_VS_TH2_12H_ACT_DN	-0.195666	0.00232779	-7.98195	1.06991543442663e-14	8.74602012840023e-14	22.7466
GSE22886_TH1_VS_TH2_48H_ACT_DN	-0.165864	-0.0130993	-7.97897	1.09292071772847e-14	8.91911178688964e-14	22.7258
GSE3337_CTRL_VS_4H_IFNG_IN_CD8POS_DC_DN	-0.190547	0.00656771	-7.97459	1.12769441179713e-14	9.18750363591242e-14	22.6953
GSE5589_LPS_AND_IL10_VS_LPS_AND_IL6_STIM_IL6_KO_MACROPHAGE_45MIN_UP	-0.243852	0.0308363	-7.96389	1.21733153258447e-14	9.88647225780517e-14	22.6206
GSE360_L_DONOVANI_VS_B_MALAYI_HIGH_DOSE_DC_UP	-0.238275	-0.0263777	-7.96386	1.21754584455729e-14	9.88647225780517e-14	22.6204
GSE411_UNSTIM_VS_100MIN_IL6_STIM_SOCS3_KO_MACROPHAGE_DN	-0.197616	0.0236681	-7.95819	1.26784552566239e-14	1.02777760416425e-13	22.5809
GSE1740_MCSF_VS_MCSF_AND_IFNG_DAY2_DERIVED_MACROPHAGE_UP	-0.244974	-0.00273873	-7.9567	1.28144559372724e-14	1.03707689910949e-13	22.5704
GSE10147_IL3_VS_IL3_AND_HIVP17_STIM_PDC_UP	0.13636	-0.0217462	7.95521	1.2951510576308e-14	1.04643050626489e-13	22.5601
GSE43955_TH0_VS_TGFB_IL6_TH17_ACT_CD4_TCELL_4H_UP	-0.212903	0.00480176	-7.94638	1.37932687481819e-14	1.11259611491958e-13	22.4986
GSE9988_ANTI_TREM1_VS_LPS_MONOCYTE_UP	-0.202498	-0.00892977	-7.94581	1.384976923737e-14	1.11530703676804e-13	22.4946
GSE37605_NOD_VS_C57BL6_IRES_GFP_TREG_UP	-0.168113	0.0305146	-7.94492	1.39378424667778e-14	1.12054733495283e-13	22.4884
GSE22025_PROGESTERONE_VS_TGFB1_AND_PROGESTERONE_TREATED_CD4_TCELL_UP	-0.168684	-0.0231651	-7.94024	1.44104435554593e-14	1.15663395390771e-13	22.4558
GSE29618_PDC_VS_MDC_DAY7_FLU_VACCINE_DN	-0.307265	-0.00402231	-7.93826	1.46155537929627e-14	1.16936714153197e-13	22.442
GSE29164_DAY3_VS_DAY7_CD8_TCELL_TREATED_MELANOMA_DN	0.142898	0.0125668	7.93824	1.46170892691496e-14	1.16936714153197e-13	22.4419
GSE16451_CTRL_VS_WEST_EQUINE_ENC_VIRUS_MATURE_NEURON_CELL_LINE_DN	-0.194203	-0.0177533	-7.93759	1.46850603725226e-14	1.17287892024476e-13	22.4374
GSE17186_NAIVE_VS_CD21LOW_TRANSITIONAL_BCELL_CORD_BLOOD_DN	-0.135249	0.00965529	-7.93394	1.50715098091355e-14	1.20177407185119e-13	22.412
GSE360_DC_VS_MAC_T_GONDII_UP	-0.178369	-0.00167425	-7.93343	1.51261679673705e-14	1.2041616068142e-13	22.4085
GSE6875_TCONV_VS_TREG_UP	-0.143502	-0.0549272	-7.93137	1.53504019114784e-14	1.2192395456289e-13	22.3941
GSE17721_LPS_VS_CPG_8H_BMDC_UP	-0.138024	-0.00281462	-7.93123	1.53656215315301e-14	1.2192395456289e-13	22.3932
GSE45382_UNTREATED_VS_TGFB_TREATED_MACROPHAGES_DN	-0.136605	-0.00165942	-7.93005	1.54950307918923e-14	1.2275087807821e-13	22.385
GSE37533_PPARG1_FOXP3_VS_FOXP3_TRANSDUCED_CD4_TCELL_DN	-0.30065	-0.0187613	-7.92382	1.61980241483621e-14	1.28040721371474e-13	22.3416
GSE1432_1H_VS_24H_IFNG_MICROGLIA_DN	-0.278167	-0.0212385	-7.92367	1.6215337661371e-14	1.28040721371474e-13	22.3406
GSE360_CTRL_VS_L_DONOVANI_DC_DN	-0.215527	-0.0128665	-7.92094	1.65330141950241e-14	1.30337937149122e-13	22.3217
GSE6259_CD4_TCELL_VS_CD8_TCELL_UP	-0.181006	0.012252	-7.92027	1.66123197221815e-14	1.30751569768124e-13	22.317
GSE2706_R848_VS_R848_AND_LPS_8H_STIM_DC_DN	-0.19205	-0.0352496	-7.91536	1.72017438968037e-14	1.35172413331012e-13	22.2829
GSE3565_CTRL_VS_LPS_INJECTED_SPLENOCYTES_UP	-0.249117	-0.0466193	-7.91453	1.73046339658963e-14	1.35761959230027e-13	22.2771
GSE37416_0H_VS_12H_F_TULARENSIS_LVS_NEUTROPHIL_DN	-0.209985	-0.0485693	-7.91367	1.74101052355439e-14	1.36196051978556e-13	22.2712
GSE14415_ACT_TCONV_VS_ACT_NATURAL_TREG_UP	0.168345	0.00149301	7.91362	1.74158744627751e-14	1.36196051978556e-13	22.2709
GSE17721_CTRL_VS_CPG_1H_BMDC_DN	-0.20083	-0.000142882	-7.91277	1.75218927485342e-14	1.3680554722894e-13	22.2649
GSE17721_12H_VS_24H_GARDIQUIMOD_BMDC_UP	-0.166886	-0.0550373	-7.9116	1.76676803662385e-14	1.37723101990902e-13	22.2569
GSE9960_HEALTHY_VS_SEPSIS_PBMC_UP	-0.151036	0.0137593	-7.91055	1.78007941443474e-14	1.3853908797326e-13	22.2495
GSE43260_BTLA_POS_VS_NEG_INTRATUMORAL_CD8_TCELL_UP	-0.154924	-0.0117173	-7.90998	1.78722812020235e-14	1.3867322974494e-13	22.2456
GSE45365_WT_VS_IFNAR_KO_BCELL_UP	-0.169614	0.023074	-7.90996	1.78749565434775e-14	1.3867322974494e-13	22.2455
GSE11057_PBMC_VS_MEM_CD4_TCELL_UP	-0.232699	-0.00452623	-7.90896	1.80031601606562e-14	1.39445781085401e-13	22.2385
GSE3982_EFF_MEMORY_CD4_TCELL_VS_TH1_DN	-0.173923	0.0224562	-7.90777	1.81552230330901e-14	1.40400391455897e-13	22.2303
GSE3982_MAC_VS_TH2_UP	-0.163322	-0.0281778	-7.90606	1.83773537150743e-14	1.41892975118608e-13	22.2184
GSE19401_UNSTIM_VS_PAM2CSK4_STIM_FOLLICULAR_DC_UP	-0.166128	-0.0393358	-7.90432	1.86055621550171e-14	1.43427688005131e-13	22.2064
GSE26343_UNSTIM_VS_LPS_STIM_MACROPHAGE_UP	-0.141838	0.0378874	-7.90235	1.88677604436658e-14	1.452191609503e-13	22.1927
GSE25088_WT_VS_STAT6_KO_MACROPHAGE_ROSIGLITAZONE_AND_IL4_STIM_DN	-0.187015	-0.0640898	-7.90075	1.90839493176541e-14	1.46651421254907e-13	22.1816
GSE360_CTRL_VS_M_TUBERCULOSIS_DC_UP	0.115315	0.0218818	7.89906	1.9314046812524e-14	1.48185883575775e-13	22.1699
GSE1740_UNSTIM_VS_IFNA_STIMULATED_MCSF_IFNG_DERIVED_MACROPHAGE_DN	0.137774	0.0486631	7.89574	1.97743648030293e-14	1.51479096415658e-13	22.1469
GSE42021_TREG_PLN_VS_CD24LO_TREG_THYMUS_DN	-0.210593	-0.010514	-7.89362	2.00750764991579e-14	1.5354124443312e-13	22.1321
GSE19512_NAUTRAL_VS_INDUCED_TREG_DN	-0.169724	0.0322489	-7.89217	2.02816231381162e-14	1.54877849418342e-13	22.1221
GSE2770_UNTREATED_VS_TGFB_AND_IL4_TREATED_ACT_CD4_TCELL_48H_DN	-0.199504	-0.0148676	-7.88816	2.08666092490927e-14	1.59095649861627e-13	22.0944
GSE29618_MONOCYTE_VS_MDC_UP	-0.247339	0.00925093	-7.88778	2.0923734540271e-14	1.59281929187813e-13	22.0917
GSE46606_IRF4MID_VS_WT_CD40L_IL2_IL5_DAY3_STIMULATED_BCELL_UP	-0.184698	-0.0108139	-7.88576	2.12254239382201e-14	1.61326467124818e-13	22.0777
GSE10273_HIGH_VS_LOW_IL7_TREATED_IRF4_8_NULL_PRE_BCELL_UP	-0.195253	-0.0233328	-7.88461	2.13997506869466e-14	1.62398108016828e-13	22.0698
GSE14000_UNSTIM_VS_16H_LPS_DC_DN	-0.183782	-0.0366867	-7.88342	2.15808172689251e-14	1.63517483256926e-13	22.0615
GSE17721_POLYIC_VS_PAM3CSK4_1H_BMDC_DN	-0.205813	0.0119412	-7.88112	2.19344237532301e-14	1.65938684046175e-13	22.0457
GSE2197_CPG_DNA_VS_UNTREATED_IN_DC_UP	-0.160886	-0.0203517	-7.8798	2.21407854932162e-14	1.67240165772014e-13	22.0365
GSE42724_NAIVE_VS_MEMORY_BCELL_DN	-0.185204	0.0312999	-7.87935	2.2212672875235e-14	1.67523440012608e-13	22.0334
GSE5455_HEALTHY_VS_TUMOR_BEARING_MOUSE_SPLEEN_MONOCYTE_24H_INCUBATION_DN	-0.24273	-0.0696886	-7.87862	2.23271588061303e-14	1.68126611597321e-13	22.0283
GSE3982_CENT_MEMORY_CD4_TCELL_VS_TH2_DN	-0.187544	0.0380201	-7.87752	2.25021538457696e-14	1.69182860395971e-13	22.0207
GSE43955_TH0_VS_TGFB_IL6_TH17_ACT_CD4_TCELL_1H_UP	-0.193339	0.0203546	-7.87318	2.32037823855111e-14	1.74189256983374e-13	21.9907
GSE22935_WT_VS_MYD88_KO_MACROPHAGE_UP	-0.239729	0.0194149	-7.87163	2.34606251901056e-14	1.75846409117222e-13	21.98
GSE42724_NAIVE_VS_B1_BCELL_UP	-0.143324	-0.0381094	-7.87091	2.35800824525703e-14	1.76470294483752e-13	21.975
GSE37605_TREG_VS_TCONV_C57BL6_FOXP3_FUSION_GFP_DN	-0.23317	0.0077054	-7.87003	2.3727835279356e-14	1.7730370165801e-13	21.9689
GSE37605_C57BL6_VS_NOD_FOXP3_FUSION_GFP_TCONV_UP	-0.185697	-0.0137233	-7.86875	2.39436466385545e-14	1.78642337554422e-13	21.9601
GSE13485_DAY1_VS_DAY3_YF17D_VACCINE_PBMC_DN	-0.245541	-0.0168797	-7.86823	2.40316165386806e-14	1.79024519535859e-13	21.9565
GSE17721_12H_VS_24H_POLYIC_BMDC_UP	-0.167099	-0.013797	-7.86779	2.41063200035385e-14	1.79306856575938e-13	21.9535
GSE360_CTRL_VS_M_TUBERCULOSIS_DC_DN	-0.268293	-0.0136845	-7.86716	2.42145070955678e-14	1.79837010014644e-13	21.9491
GSE33292_DN3_THYMOCYTE_VS_TCF1_KO_TCELL_LYMPHOMA_UP	-0.146732	0.024425	-7.86429	2.47109397352797e-14	1.83210969494845e-13	21.9293
GSE46606_IRF4_KO_VS_WT_UNSTIM_BCELL_DN	-0.263536	-0.0325851	-7.8641	2.4744010247867e-14	1.83210969494845e-13	21.928
GSE2405_S_AUREUS_VS_A_PHAGOCYTOPHILUM_NEUTROPHIL_DN	0.129827	-0.0151664	7.86165	2.51766566142717e-14	1.86131519005663e-13	21.9111
GSE17721_CTRL_VS_CPG_4H_BMDC_UP	0.137675	0.0314314	7.85904	2.56473596027404e-14	1.89324145431138e-13	21.893
GSE17721_0.5H_VS_4H_GARDIQUIMOD_BMDC_DN	-0.196084	0.0370442	-7.85771	2.58888720145653e-14	1.90817828222333e-13	21.8838
GSE20715_WT_VS_TLR4_KO_24H_OZONE_LUNG_UP	-0.173901	-0.00753213	-7.85746	2.59339552283072e-14	1.90861374429476e-13	21.8821
GSE411_UNSTIM_VS_100MIN_IL6_STIM_MACROPHAGE_UP	-0.177377	0.0179777	-7.8542	2.65392317720202e-14	1.95021323066791e-13	21.8596
GSE26030_UNSTIM_VS_RESTIM_TH17_DAY5_POST_POLARIZATION_DN	-0.197549	-0.0333028	-7.8509	2.71661573265364e-14	1.99327588094707e-13	21.8368
GSE25123_WT_VS_PPARG_KO_MACROPHAGE_UP	-0.229173	-0.0338075	-7.84972	2.73923095112872e-14	2.00684709682694e-13	21.8287
GSE28783_ANTI_MIR33_VS_CTRL_ATHEROSCLEROSIS_MACROPHAGE_UP	-0.228217	-0.0333474	-7.84313	2.86982142542951e-14	2.09936486256645e-13	21.7833
GSE11057_CD4_EFF_MEM_VS_PBMC_DN	-0.209839	-0.0181929	-7.84275	2.87754967577174e-14	2.10186237186806e-13	21.7807
GSE2770_IL12_VS_TGFB_AND_IL12_TREATED_ACT_CD4_TCELL_6H_DN	-0.171487	0.00909968	-7.84207	2.89136442929877e-14	2.10879154184785e-13	21.776
GSE11057_NAIVE_CD4_VS_PBMC_CD4_TCELL_DN	-0.236493	-0.0177527	-7.8409	2.91540711880137e-14	2.12314850266073e-13	21.7679
GSE2770_IL12_VS_IL4_TREATED_ACT_CD4_TCELL_2H_DN	-0.161077	-0.0136022	-7.83992	2.93559010064248e-14	2.13465596572092e-13	21.7612
GSE3982_NEUTROPHIL_VS_CENT_MEMORY_CD4_TCELL_UP	-0.202675	0.00840486	-7.8335	3.07165936781913e-14	2.23027189866093e-13	21.7169
GSE5589_LPS_VS_LPS_AND_IL6_STIM_IL6_KO_MACROPHAGE_45MIN_DN	-0.16633	0.0333913	-7.83182	3.10827928236073e-14	2.25350247971153e-13	21.7054
GSE41176_UNSTIM_VS_ANTI_IGM_STIM_TAK1_KO_BCELL_24H_UP	0.128785	0.0179668	7.83072	3.13261911556636e-14	2.26777419480524e-13	21.6978
GSE28737_WT_VS_BCL6_HET_MARGINAL_ZONE_BCELL_DN	-0.223692	-0.052747	-7.8302	3.14396078368932e-14	2.27060922975161e-13	21.6942
GSE21670_TGFB_VS_TGFB_AND_IL6_TREATED_CD4_TCELL_DN	0.140495	0.00579614	7.83012	3.14585638358443e-14	2.27060922975161e-13	21.6936
GSE29618_BCELL_VS_MDC_DAY7_FLU_VACCINE_DN	-0.260837	0.0172644	-7.8299	3.15069093879593e-14	2.27073465293103e-13	21.6921
GSE360_DC_VS_MAC_B_MALAYI_HIGH_DOSE_DN	-0.155967	0.0393247	-7.82911	3.16838626267457e-14	2.28011489981544e-13	21.6867
GSE360_LOW_DOSE_B_MALAYI_VS_M_TUBERCULOSIS_MAC_DN	-0.232763	-0.0224749	-7.82794	3.19457730243668e-14	2.29557236245892e-13	21.6786
GSE17974_0.5H_VS_72H_UNTREATED_IN_VITRO_CD4_TCELL_DN	-0.159546	-0.0456207	-7.8231	3.30542759626218e-14	2.37172949175101e-13	21.6453
GSE27859_MACROPHAGE_VS_DC_UP	-0.213932	-0.024687	-7.81357	3.53504561646152e-14	2.53275621226479e-13	21.5798
GSE37301_HEMATOPOIETIC_STEM_CELL_VS_COMMON_LYMPHOID_PROGENITOR_DN	-0.186162	-0.0282225	-7.80833	3.66791715006525e-14	2.62409579370307e-13	21.5438
GSE32986_GMCSF_VS_GMCSF_AND_CURDLAN_LOWDOSE_STIM_DC_UP	-0.201549	-0.0276955	-7.80612	3.72537995919356e-14	2.66129782422156e-13	21.5286
GSE11864_CSF1_PAM3CYS_VS_CSF1_IFNG_PAM3CYS_IN_MAC_DN	-0.203685	-0.0390159	-7.80572	3.73581181050446e-14	2.66484262676102e-13	21.5259
GSE19772_HCMV_INFL_VS_HCMV_INF_MONOCYTES_AND_PI3K_INHIBITION_DN	-0.212109	0.0199174	-7.80536	3.74523806015539e-14	2.66766079372472e-13	21.5234
GSE22886_NAIVE_VS_IGM_MEMORY_BCELL_DN	-0.221322	0.00234557	-7.80512	3.75157754529332e-14	2.66827529936775e-13	21.5218
GSE13485_DAY3_VS_DAY7_YF17D_VACCINE_PBMC_DN	-0.284859	-0.042624	-7.80472	3.7620967014127e-14	2.67185643284004e-13	21.519
GSE1432_CTRL_VS_IFNG_6H_MICROGLIA_DN	-0.292088	-0.0597079	-7.80101	3.86158621241417e-14	2.73852227465529e-13	21.4936
GSE7460_TCONV_VS_TREG_THYMUS_DN	-0.231767	-0.00507737	-7.79947	3.90374725440925e-14	2.76439776504097e-13	21.483
GSE25088_IL4_VS_IL4_AND_ROSIGLITAZONE_STIM_MACROPHAGE_DAY10_UP	-0.153477	-0.0159167	-7.79817	3.93953196533422e-14	2.78568936648887e-13	21.4741
GSE45365_HEALTHY_VS_MCMV_INFECTION_CD8A_DC_IFNAR_KO_DN	-0.214637	-0.0694185	-7.79739	3.96115825233108e-14	2.79692217468942e-13	21.4687
GSE25085_FETAL_LIVER_VS_FETAL_BM_SP4_THYMIC_IMPLANT_DN	-0.214532	-0.00301965	-7.79252	4.09911801401366e-14	2.88607493991983e-13	21.4353
GSE22140_GERMFREE_VS_SPF_MOUSE_CD4_TCELL_UP	-0.280315	-0.0324764	-7.79252	4.09926900333441e-14	2.88607493991983e-13	21.4353
GOLDRATH_EFF_VS_MEMORY_CD8_TCELL_DN	0.131919	0.0170792	7.79094	4.14486758674582e-14	2.9139675155304e-13	21.4245
GSE2770_IL12_ACT_VS_ACT_CD4_TCELL_2H_UP	-0.205105	-0.0207412	-7.78935	4.19164176479622e-14	2.94260499684253e-13	21.4135
GSE32901_NAIVE_VS_TH17_ENRICHED_CD4_TCELL_DN	-0.180073	0.00731075	-7.78398	4.3525556795035e-14	3.05117284468217e-13	21.3768
GSE2405_S_AUREUS_VS_A_PHAGOCYTOPHILUM_NEUTROPHIL_UP	-0.150015	0.0580616	-7.78222	4.40687070441114e-14	3.0848094930878e-13	21.3647
GSE2770_UNTREATED_VS_ACT_CD4_TCELL_6H_UP	-0.160646	0.0239124	-7.77877	4.51488315651361e-14	3.15588389362042e-13	21.341
GSE17974_0H_VS_72H_IN_VITRO_ACT_CD4_TCELL_DN	-0.143119	-0.0248763	-7.77137	4.75532655740286e-14	3.31919068591214e-13	21.2904
GSE27670_CTRL_VS_BLIMP1_TRANSDUCED_GC_BCELL_UP	-0.177213	0.0342103	-7.76733	4.8920372899738e-14	3.40972899524354e-13	21.2627
GSE1460_NAIVE_CD4_TCELL_ADULT_BLOOD_VS_THYMIC_STROMAL_CELL_DN	-0.192515	-0.0194866	-7.76708	4.90041403399824e-14	3.41068816766278e-13	21.2611
GSE37605_FOXP3_FUSION_GFP_VS_IRES_GFP_TREG_C57BL6_DN	-0.219743	-0.0386496	-7.76648	4.92136159596669e-14	3.42038141163334e-13	21.2569
GSE16266_LPS_VS_HEATSHOCK_AND_LPS_STIM_MEF_DN	-0.172486	0.0145978	-7.7645	4.99009522907202e-14	3.46321138974913e-13	21.2434
GSE4748_CTRL_VS_LPS_STIM_DC_3H_UP	-0.244104	-0.0561319	-7.76408	5.00484464385702e-14	3.46850684279821e-13	21.2405
GSE3982_MAC_VS_CENT_MEMORY_CD4_TCELL_UP	-0.1769	0.00121052	-7.75735	5.24646816812302e-14	3.62651224540184e-13	21.1945
GSE17721_LPS_VS_POLYIC_12H_BMDC_UP	-0.128213	0.0265117	-7.75731	5.24772400042754e-14	3.62651224540184e-13	21.1942
GSE19401_PAM2CSK4_VS_RETINOIC_ACID_STIM_FOLLICULAR_DC_DN	0.143526	0.00553405	7.75702	5.25854968037255e-14	3.62884618169619e-13	21.1922
GSE18791_CTRL_VS_NEWCASTLE_VIRUS_DC_8H_DN	-0.266826	-0.0207175	-7.75258	5.42466881498391e-14	3.73818761903842e-13	21.1619
GSE17721_LPS_VS_PAM3CSK4_4H_BMDC_UP	-0.139024	0.0400079	-7.75198	5.44742624002091e-14	3.74856788720083e-13	21.1578
GSE34006_WT_VS_A2AR_KO_TREG_DN	-0.189881	0.00992988	-7.74917	5.55570435509487e-14	3.81768570070835e-13	21.1386
GSE26030_UNSTIM_VS_RESTIM_TH1_DAY5_POST_POLARIZATION_DN	-0.148665	0.0414138	-7.74895	5.56415261816418e-14	3.81810585291491e-13	21.1371
GSE43955_10H_VS_30H_ACT_CD4_TCELL_WITH_TGFB_IL6_DN	-0.152585	0.0549682	-7.74866	5.57556726686865e-14	3.82055748582055e-13	21.1351
GSE9988_LOW_LPS_VS_ANTI_TREM1_AND_LPS_MONOCYTE_DN	-0.248234	-0.00821596	-7.74789	5.6056080412241e-14	3.83574752483762e-13	21.1299
GSE6674_ANTI_IGM_VS_CPG_STIM_BCELL_DN	-0.141676	0.0321169	-7.74624	5.67081841234047e-14	3.8749266907325e-13	21.1186
GSE41867_DAY6_EFFECTOR_VS_DAY30_EXHAUSTED_CD8_TCELL_LCMV_CLONE13_UP	-0.19198	0.00450163	-7.74519	5.71256726962994e-14	3.89798707810043e-13	21.1114
GSE37301_MULTIPOTENT_PROGENITOR_VS_LYMPHOID_PRIMED_MPP_UP	0.126548	-0.00471373	7.74302	5.7999319042225e-14	3.95206548774434e-13	21.0966
GSE43955_1H_VS_10H_ACT_CD4_TCELL_UP	-0.180629	0.0210863	-7.74015	5.91725514503747e-14	4.02637808193053e-13	21.0771
GSE30083_SP2_VS_SP4_THYMOCYTE_UP	0.121023	0.0522773	7.73224	6.25388823351168e-14	4.249503971223e-13	21.0231
GSE10325_LUPUS_BCELL_VS_LUPUS_MYELOID_DN	-0.219011	-0.00233657	-7.73047	6.33147083959927e-14	4.29622923823505e-13	21.0111
GSE17721_PAM3CSK4_VS_CPG_2H_BMDC_DN	-0.174136	-0.0108448	-7.72672	6.49943357818663e-14	4.40406681403689e-13	20.9855
GSE41978_KLRG1_HIGH_VS_LOW_EFFECTOR_CD8_TCELL_UP	-0.136941	-0.0613721	-7.72567	6.54729371075084e-14	4.4303354109414e-13	20.9784
GSE40274_CTRL_VS_FOXP3_AND_SATB1_TRANSDUCED_ACTIVATED_CD4_TCELL_UP	-0.1968	-0.00315455	-7.7156	7.02441982853797e-14	4.74659825307032e-13	20.9097
GSE18791_CTRL_VS_NEWCASTLE_VIRUS_DC_16H_DN	-0.198528	-0.0362344	-7.71316	7.14482817912198e-14	4.82127463832165e-13	20.8931
GSE11961_MARGINAL_ZONE_BCELL_VS_GERMINAL_CENTER_BCELL_DAY7_DN	-0.180635	-0.0293104	-7.71236	7.18457211601184e-14	4.84138801510507e-13	20.8877
GSE22886_NAIVE_CD8_TCELL_VS_NEUTROPHIL_DN	-0.278746	-0.00485656	-7.71177	7.21419464096228e-14	4.85365379714862e-13	20.8837
GSE13547_2H_VS_12_H_ANTI_IGM_STIM_BCELL_UP	-0.211172	-0.0230586	-7.7116	7.22269910289973e-14	4.85365379714862e-13	20.8826
GSE29618_BCELL_VS_MONOCYTE_DN	-0.238787	-0.0193131	-7.70948	7.33040965925156e-14	4.91925011843989e-13	20.8681
GSE17974_CTRL_VS_ACT_IL4_AND_ANTI_IL12_1H_CD4_TCELL_DN	-0.21043	-0.0256247	-7.70813	7.39963314580055e-14	4.95887382205506e-13	20.859
GSE25123_ROSIGLITAZONE_VS_IL4_AND_ROSIGLITAZONE_STIM_PPARG_KO_MACROPHAGE_DAY10_DN	0.128649	-0.0119335	7.70678	7.46989877059616e-14	4.99908610032205e-13	20.8497
GSE339_CD4POS_VS_CD8POS_DC_IN_CULTURE_DN	-0.136614	0.0154105	-7.70495	7.56567811674849e-14	5.05623920230434e-13	20.8373
GSE3982_DC_VS_MAC_LPS_STIM_DN	-0.199916	-0.00956497	-7.70286	7.67676636728467e-14	5.12345284128916e-13	20.8231
GSE45365_NK_CELL_VS_BCELL_MCMV_INFECTION_UP	-0.188438	0.00301319	-7.69775	7.95452142928194e-14	5.30156339308641e-13	20.7884
GSE22886_DAY1_VS_DAY7_MONOCYTE_IN_CULTURE_UP	-0.182	-0.0150985	-7.69732	7.97857792449108e-14	5.3103321923662e-13	20.7855
GSE40685_TREG_VS_FOXP3_KO_TREG_PRECURSOR_DN	-0.270346	-0.057241	-7.69522	8.09588691975812e-14	5.38105880942177e-13	20.7712
GSE17974_IL4_AND_ANTI_IL12_VS_UNTREATED_48H_ACT_CD4_TCELL_DN	-0.203642	-0.0277286	-7.69348	8.19493499918425e-14	5.43947184142039e-13	20.7594
GSE13411_IGM_VS_SWITCHED_MEMORY_BCELL_DN	-0.168265	-0.0364803	-7.69237	8.25831009940952e-14	5.47407983732288e-13	20.7518
GSE18791_CTRL_VS_NEWCASTLE_VIRUS_DC_10H_DN	-0.260195	-0.0333779	-7.68437	8.73118375639666e-14	5.77966403004953e-13	20.6975
GSE1460_NAIVE_CD4_TCELL_CORD_BLOOD_VS_THYMIC_STROMAL_CELL_DN	-0.206089	-0.0310537	-7.68243	8.84949552507795e-14	5.85003286271096e-13	20.6844
GSE25123_CTRL_VS_IL4_STIM_PPARG_KO_MACROPHAGE_DN	-0.165739	0.00683079	-7.6755	9.28652891626473e-14	6.13061908943655e-13	20.6374
GSE41867_DAY6_VS_DAY8_LCMV_ARMSTRONG_EFFECTOR_CD8_TCELL_UP	-0.141339	0.0347375	-7.67452	9.35003475401179e-14	6.16419070656907e-13	20.6307
GSE23308_WT_VS_MINERALCORTICOID_REC_KO_MACROPHAGE_CORTICOSTERONE_TREATED_DN	-0.149538	0.0297169	-7.67399	9.38420594697652e-14	6.17418767086495e-13	20.6272
GSE3720_UNSTIM_VS_LPS_STIM_VD1_GAMMADELTA_TCELL_DN	-0.172897	0.105446	-7.67389	9.39054405605692e-14	6.17418767086495e-13	20.6265
GSE15624_CTRL_VS_3H_HALOFUGINONE_TREATED_CD4_TCELL_UP	-0.149646	-0.0154119	-7.67328	9.43040269329654e-14	6.19203799484376e-13	20.6224
GSE17974_CTRL_VS_ACT_IL4_AND_ANTI_IL12_0.5H_CD4_TCELL_UP	0.193982	-0.00339313	7.67229	9.49609666263509e-14	6.22678101485305e-13	20.6156
GSE18893_CTRL_VS_TNF_TREATED_TREG_24H_UP	-0.162842	-0.0028696	-7.6717	9.53479448817949e-14	6.24375251967883e-13	20.6116
GSE22886_NAIVE_TCELL_VS_NEUTROPHIL_DN	-0.264801	-0.0190541	-7.66878	9.73031244624924e-14	6.36323251518474e-13	20.5918
GSE360_DC_VS_MAC_M_TUBERCULOSIS_UP	-0.223272	0.0295621	-7.66292	1.0133944909725e-13	6.61830825739683e-13	20.5522
GSE22432_MULTIPOTENT_PROGENITOR_VS_CDC_UP	-0.162344	-0.00975378	-7.65932	1.03902973860491e-13	6.7766437570055e-13	20.5278
GSE19401_UNSTIM_VS_RETINOIC_ACID_STIM_FOLLICULAR_DC_UP	-0.16594	0.0121584	-7.65887	1.04232660275831e-13	6.78905776555949e-13	20.5247
GSE26030_TH1_VS_TH17_RESTIMULATED_DAY15_POST_POLARIZATION_DN	-0.162394	0.0143422	-7.65706	1.05544940760589e-13	6.8653531560159e-13	20.5125
GSE17721_POLYIC_VS_PAM3CSK4_12H_BMDC_DN	-0.142358	0.0264102	-7.65633	1.06080505279274e-13	6.89098962294164e-13	20.5076
GSE29949_MICROGLIA_BRAIN_VS_CD8_POS_DC_SPLEEN_UP	-0.165278	-0.00339272	-7.65306	1.08511495491985e-13	7.03127702273639e-13	20.4855
GSE17974_CTRL_VS_ACT_IL4_AND_ANTI_IL12_72H_CD4_TCELL_UP	-0.215899	-0.0164365	-7.65304	1.08528742222861e-13	7.03127702273639e-13	20.4853
GSE40274_CTRL_VS_FOXP3_AND_IRF4_TRANSDUCED_ACTIVATED_CD4_TCELL_UP	-0.222788	-0.0330528	-7.64958	1.11165572136936e-13	7.19254538447744e-13	20.4619
GSE1432_CTRL_VS_IFNG_1H_MICROGLIA_DN	-0.203955	0.0291823	-7.64396	1.15582306391925e-13	7.46839518224747e-13	20.4239
GSE15930_NAIVE_VS_72H_IN_VITRO_STIM_CD8_TCELL_DN	-0.162	-0.000104363	-7.64331	1.16102411226612e-13	7.49206552974908e-13	20.4195
GSE11057_CD4_CENT_MEM_VS_PBMC_DN	-0.18051	0.00198786	-7.64084	1.18100398838966e-13	7.61091459184445e-13	20.4029
GSE37416_CTRL_VS_48H_F_TULARENSIS_LVS_NEUTROPHIL_DN	-0.143257	0.0481339	-7.64048	1.18402367032832e-13	7.6202950090351e-13	20.4004
GSE17721_0.5H_VS_4H_LPS_BMDC_DN	-0.186886	-0.00498387	-7.64002	1.18779836582106e-13	7.63450348058072e-13	20.3973
GSE18203_CTRL_VS_INTRATUMORAL_CPG_INJ_MC38_TUMOR_DN	-0.193927	0.0290992	-7.6392	1.19451137182545e-13	7.66753544602584e-13	20.3918
GSE3565_DUSP1_VS_WT_SPLENOCYTES_UP	-0.245689	-0.0538685	-7.63848	1.20047228445465e-13	7.69565917087244e-13	20.3869
GSE40685_TREG_VS_FOXP3_KO_TREG_PRECURSOR_UP	-0.269332	-0.0317299	-7.63765	1.20740913458814e-13	7.72238627952519e-13	20.3813
GSE32255_UNSTIM_VS_4H_LPS_STIM_DC_UP	-0.191663	-0.0392037	-7.6376	1.20781164716712e-13	7.72238627952519e-13	20.381
GSE360_L_DONOVANI_VS_B_MALAYI_LOW_DOSE_DC_UP	-0.21922	-0.0204401	-7.63417	1.23686239115714e-13	7.89776352518687e-13	20.3578
GSE8685_IL2_ACT_IL2_STARVED_VS_IL21_ACT_IL2_STARVED_CD4_TCELL_UP	-0.173468	-0.0362532	-7.63308	1.24622956774146e-13	7.94716028015234e-13	20.3504
GSE14308_TH2_VS_NATURAL_TREG_DN	0.114048	0.0059918	7.63217	1.25411475293429e-13	7.98698964221681e-13	20.3443
GSE3565_CTRL_VS_LPS_INJECTED_DUSP1_KO_SPLENOCYTES_UP	-0.230948	-0.0369706	-7.63061	1.26771422797339e-13	8.06305968496911e-13	20.3338
GSE3039_ALPHAALPHA_CD8_TCELL_VS_B1_BCELL_UP	-0.239115	-0.0361485	-7.62947	1.27772540487169e-13	8.11613842572996e-13	20.3261
GSE38681_WT_VS_LYL1_KO_LYMPHOID_PRIMED_MULTIPOTENT_PROGENITOR_DN	-0.217944	0.00355471	-7.62803	1.29048216950824e-13	8.17879797511181e-13	20.3164
GSE3982_DC_VS_CENT_MEMORY_CD4_TCELL_UP	-0.188719	0.0286411	-7.62798	1.29094738153961e-13	8.17879797511181e-13	20.3161
GSE13306_TREG_RA_VS_TCONV_RA_UP	0.145296	0.0104967	7.6276	1.29434740832749e-13	8.18968905632667e-13	20.3135
GSE37533_PPARG1_FOXP3_VS_FOXP3_TRANSDUCED_CD4_TCELL_PIOGLITAZONE_TREATED_UP	-0.202912	-0.00725141	-7.62579	1.3106530176445e-13	8.2821031153878e-13	20.3013
GSE45365_HEALTHY_VS_MCMV_INFECTION_CD8A_DC_IFNAR_KO_UP	0.117985	-0.0130811	7.61928	1.37098661430821e-13	8.64541786564346e-13	20.2574
GSE15930_NAIVE_VS_72H_IN_VITRO_STIM_IL12_CD8_TCELL_UP	0.0997988	-0.0033301	7.61921	1.37169704641675e-13	8.64541786564346e-13	20.2569
GSE41176_UNSTIM_VS_ANTI_IGM_STIM_TAK1_KO_BCELL_6H_UP	0.159735	-0.0143619	7.61532	1.40902724251825e-13	8.86922574360324e-13	20.2307
GSE7768_OVA_ALONE_VS_OVA_WITH_LPS_IMMUNIZED_MOUSE_WHOLE_SPLEEN_6H_DN	-0.257412	-0.0447787	-7.60961	1.46573317368677e-13	9.21426067380895e-13	20.1922
GSE17721_CPG_VS_GARDIQUIMOD_4H_BMDC_UP	-0.148548	0.00891196	-7.60497	1.5133806320897e-13	9.50153407157345e-13	20.161
GSE2770_TGFB_AND_IL4_VS_IL4_TREATED_ACT_CD4_TCELL_6H_DN	-0.169131	0.0209848	-7.60271	1.53721362104047e-13	9.63874486706459e-13	20.1458
GSE37416_CTRL_VS_3H_F_TULARENSIS_LVS_NEUTROPHIL_DN	-0.192024	-0.00990788	-7.60206	1.54406042943675e-13	9.66923189230831e-13	20.1414
GSE29618_PDC_VS_MDC_DN	-0.323157	-0.00858769	-7.60017	1.56430398677635e-13	9.78342621768215e-13	20.1287
GSE11961_MEMORY_BCELL_DAY7_VS_GERMINAL_CENTER_BCELL_DAY7_UP	-0.154242	-0.0288275	-7.59931	1.57366980714601e-13	9.82938371848124e-13	20.1229
GSE18804_BRAIN_VS_COLON_TUMORAL_MACROPHAGE_UP	-0.205671	-0.00755878	-7.59827	1.58501838970546e-13	9.887592310685e-13	20.1159
GSE43863_DAY6_EFF_VS_DAY150_MEM_TH1_CD4_TCELL_UP	-0.173584	-0.0146253	-7.59605	1.60947871679578e-13	1.00273405476075e-12	20.101
GSE11864_CSF1_IFNG_VS_CSF1_IFNG_PAM3CYS_IN_MAC_DN	-0.17195	0.0253546	-7.59519	1.61894709554441e-13	1.00734485944985e-12	20.0953
GSE6681_DELETED_FOXP3_VS_WT_TREG_UP	-0.184847	-0.0523834	-7.59195	1.65551379813041e-13	1.02878357455247e-12	20.0735
GSE43863_NAIVE_VS_TH1_EFF_CD4_TCELL_D6_LCMV_DN	-0.220847	-0.00257735	-7.58958	1.68282511880851e-13	1.04442343679428e-12	20.0575
GSE41176_WT_VS_TAK1_KO_ANTI_IGM_STIM_BCELL_6H_DN	-0.210691	-0.0167282	-7.58788	1.70270272127538e-13	1.0554157325768e-12	20.0461
GSE39110_UNTREATED_VS_IL2_TREATED_CD8_TCELL_DAY3_POST_IMMUNIZATION_DN	-0.19816	0.00909881	-7.58335	1.75661294357958e-13	1.08744831780428e-12	20.0157
GSE24142_EARLY_THYMIC_PROGENITOR_VS_DN2_THYMOCYTE_DN	-0.112172	-0.0213374	-7.58219	1.77067999279802e-13	1.09476559960812e-12	20.0079
GSE34156_UNTREATED_VS_6H_NOD2_LIGAND_TREATED_MONOCYTE_DN	-0.198627	0.00617327	-7.58034	1.79333216251428e-13	1.10736556346889e-12	19.9955
GSE36891_UNSTIM_VS_POLYIC_TLR3_STIM_PERITONEAL_MACROPHAGE_UP	-0.201599	-0.00125242	-7.57446	1.86750671626482e-13	1.15170793944838e-12	19.956
GSE42088_UNINF_VS_LEISHMANIA_INF_DC_2H_UP	-0.208325	-0.0620573	-7.5697	1.9295506405974e-13	1.18846658925291e-12	19.9241
GSE360_L_MAJOR_VS_B_MALAYI_HIGH_DOSE_DC_UP	-0.170732	-0.0169833	-7.55921	2.07383332006943e-13	1.27572170901241e-12	19.8538
GSE24814_STAT5_KO_VS_WT_PRE_BCELL_DN	-0.183055	0.0395541	-7.55383	2.1518546304612e-13	1.32204738456582e-12	19.8178
GSE28783_ANTI_MIR33_VS_UNTREATED_ATHEROSCLEROSIS_MACROPHAGE_DN	-0.26587	-0.0595356	-7.54872	2.22871385689289e-13	1.36754331370052e-12	19.7836
GSE40068_CXCR5NEG_BCL6NEG_CD4_TCELL_VS_CXCR5POS_BCL6NEG_TFH_DN	-0.136253	-0.0226183	-7.54184	2.33650562985722e-13	1.43188118599552e-12	19.7375
GOLDRATH_NAIVE_VS_EFF_CD8_TCELL_UP	0.114188	0.00799461	7.54068	2.35508279969455e-13	1.44145268845626e-12	19.7298
GSE2770_IL12_AND_TGFB_VS_IL4_TREATED_ACT_CD4_TCELL_48H_DN	-0.279961	-0.0158907	-7.53927	2.37791387078607e-13	1.45360054936885e-12	19.7204
GSE11924_TH2_VS_TH17_CD4_TCELL_DN	-0.103613	-0.021006	-7.53737	2.40921267946743e-13	1.47088774114853e-12	19.7076
GSE16385_MONOCYTE_VS_12H_ROSIGLITAZONE_IL4_TREATED_MACROPHAGE_UP	-0.17179	-0.0927947	-7.53624	2.42783502924298e-13	1.48040203535316e-12	19.7001
GSE36392_MAC_VS_NEUTROPHIL_IL25_TREATED_LUNG_DN	-0.176162	0.0148079	-7.53577	2.43575416022317e-13	1.48337428357591e-12	19.697
GSE41867_MEMORY_VS_EXHAUSTED_CD8_TCELL_DAY30_LCMV_UP	-0.167512	-0.015658	-7.5324	2.49255128153010e-13	1.51490120532164e-12	19.6745
GSE24142_EARLY_THYMIC_PROGENITOR_VS_DN2_THYMOCYTE_UP	-0.218484	-0.00867462	-7.53233	2.49374131089481e-13	1.51490120532164e-12	19.674
GSE46606_UNSTIM_VS_CD40L_IL2_IL5_DAY3_STIMULATED_BCELL_DN	-0.148578	-0.00541419	-7.53091	2.51815698745163e-13	1.52782824942271e-12	19.6645
GSE21670_UNTREATED_VS_TGFB_TREATED_STAT3_KO_CD4_TCELL_UP	0.15694	-0.0336946	7.53012	2.53188004200107e-13	1.53424372694393e-12	19.6592
GSE16385_ROSIGLITAZONE_IL4_VS_IL4_ALONE_STIM_MACROPHAGE_12H_DN	-0.169998	-0.0321486	-7.52958	2.5411592887019e-13	1.53795379559698e-12	19.6556
GSE2770_IL12_VS_TGFB_AND_IL12_TREATED_ACT_CD4_TCELL_48H_UP	-0.197725	0.0134538	-7.52831	2.56335034606703e-13	1.54890621766897e-12	19.6472
GSE24634_TEFF_VS_TCONV_DAY3_IN_CULTURE_UP	-0.166172	0.0231866	-7.52818	2.56561436301079e-13	1.54890621766897e-12	19.6463
GSE21546_UNSTIM_VS_ANTI_CD3_STIM_ELK1_KO_DP_THYMOCYTES_UP	-0.275258	-0.0233363	-7.52285	2.66097668102381e-13	1.60448989974604e-12	19.6107
GSE27291_0H_VS_7D_STIM_GAMMADELTA_TCELL_UP	-0.17292	-0.00884317	-7.52255	2.66648464336787e-13	1.60582363195158e-12	19.6087
GSE19888_ADENOSINE_A3R_INH_VS_ACT_WITH_INHIBITOR_PRETREATMENT_IN_MAST_CELL_UP	-0.288313	-0.0264048	-7.51914	2.72937827238967e-13	1.6416704868003e-12	19.586
GSE22935_WT_VS_MYD88_KO_MACROPHAGE_12H_MBOVIS_BCG_STIM_UP	-0.151713	-0.00772528	-7.51817	2.74767686394408e-13	1.65063892492424e-12	19.5795
GSE22886_NAIVE_CD8_TCELL_VS_MONOCYTE_DN	-0.265993	-0.0104668	-7.51494	2.80901914344117e-13	1.6854114860647e-12	19.5579
GSE25087_FETAL_VS_ADULT_TREG_DN	-0.166348	-0.0640137	-7.51387	2.8296793626275e-13	1.69571929332364e-12	19.5508
GSE32255_WT_UNSTIM_VS_JMJD2D_KNOCKDOWN_4H_LPS_STIM_DC_DN	-0.188519	-0.000902033	-7.5123	2.86025181902589e-13	1.71193450396734e-12	19.5403
GSE27241_WT_VS_RORGT_KO_TH17_POLARIZED_CD4_TCELL_TREATED_WITH_DIGOXIN_DN	-0.158607	0.0122276	-7.51135	2.87873837156132e-13	1.72088507315911e-12	19.534
GSE43955_10H_VS_30H_ACT_CD4_TCELL_DN	-0.133841	0.013737	-7.50332	3.04117711192202e-13	1.81576162858873e-12	19.4805
GSE23505_UNTREATED_VS_4DAY_IL6_IL1_TGFB_TREATED_CD4_TCELL_UP	-0.161665	-0.0301016	-7.49733	3.16825770044033e-13	1.88932087105817e-12	19.4406
GSE33424_CD161_HIGH_VS_NEG_CD8_TCELL_UP	-0.17477	0.00271074	-7.49711	3.17288191493355e-13	1.88976536547142e-12	19.4392
GSE17721_PAM3CSK4_VS_GADIQUIMOD_24H_BMDC_DN	-0.15124	0.00204746	-7.49336	3.25521024296814e-13	1.93643275991951e-12	19.4142
GSE24634_TREG_VS_TCONV_POST_DAY3_IL4_CONVERSION_DN	-0.237169	0.00181835	-7.49307	3.26161195988775e-13	1.93787481324062e-12	19.4123
GSE3982_MAST_CELL_VS_EFF_MEMORY_CD4_TCELL_UP	-0.174577	0.00149334	-7.48896	3.35440158260082e-13	1.99057789408419e-12	19.385
GSE17974_CTRL_VS_ACT_IL4_AND_ANTI_IL12_6H_CD4_TCELL_UP	-0.177963	-0.0122245	-7.47999	3.56597939957725e-13	2.1135585930341e-12	19.3253
GSE41867_LCMV_ARMSTRONG_VS_CLONE13_DAY8_EFFECTOR_CD8_TCELL_UP	-0.122327	0.0209833	-7.47731	3.63162307885617e-13	2.14985026004705e-12	19.3076
GSE25088_CTRL_VS_IL4_STIM_MACROPHAGE_DN	0.142254	-0.000414442	7.4768	3.64422458580505e-13	2.15469201238376e-12	19.3042
GSE30971_CTRL_VS_LPS_STIM_MACROPHAGE_WBP7_HET_2H_DN	-0.204502	-0.00907099	-7.47446	3.70291954270978e-13	2.18674230449479e-12	19.2886
GSE41978_ID2_KO_VS_ID2_KO_AND_BIM_KO_KLRG1_LOW_EFFECTOR_CD8_TCELL_DN	-0.16392	0.0687171	-7.47406	3.71296044459405e-13	2.1900173469809e-12	19.286
GSE21546_UNSTIM_VS_ANTI_CD3_STIM_DP_THYMOCYTES_UP	-0.187005	0.00129183	-7.4727	3.74738935137234e-13	2.20765186455696e-12	19.277
GSE24726_WT_VS_E2_2_KO_PDC_DN	-0.153359	-0.0236675	-7.47039	3.80686677429869e-13	2.23998247879024e-12	19.2616
GSE39820_CTRL_VS_TGFBETA3_IL6_CD4_TCELL_UP	-0.189126	-0.0610563	-7.4686	3.85353819105628e-13	2.26470905510569e-12	19.2497
GSE1432_6H_VS_24H_IFNG_MICROGLIA_UP	-0.192205	0.0114958	-7.46447	3.96352560594807e-13	2.32654177737097e-12	19.2223
GSE15624_3H_VS_6H_HALOFUGINONE_TREATED_CD4_TCELL_DN	-0.158535	-0.0428839	-7.46216	4.02613923938615e-13	2.36045130857874e-12	19.207
GSE22196_HEALTHY_VS_OBESE_MOUSE_SKIN_GAMMADELTA_TCELL_DN	-0.196329	0.0164431	-7.45839	4.13065235570734e-13	2.41881469675555e-12	19.1821
GSE34156_NOD2_LIGAND_VS_TLR1_TLR2_LIGAND_6H_TREATED_MONOCYTE_UP	-0.156863	-0.00156925	-7.45683	4.17496433746677e-13	2.44182788140913e-12	19.1717
GSE3982_DC_VS_MAC_DN	-0.165598	-0.011633	-7.45651	4.18401327846725e-13	2.44418617418374e-12	19.1696
GSE21546_ELK1_KO_VS_SAP1A_KO_AND_ELK1_KO_DP_THYMOCYTES_UP	-0.244	-0.0442923	-7.45615	4.19412851866183e-13	2.44716097520005e-12	19.1672
GSE3920_IFNA_VS_IFNG_TREATED_ENDOTHELIAL_CELL_UP	-0.166056	-0.0479731	-7.45451	4.24106396069507e-13	2.47158655699837e-12	19.1564
GSE28726_ACT_CD4_TCELL_VS_ACT_NKTCELL_UP	-0.150251	0.00519411	-7.45368	4.26522858418263e-13	2.47979975303816e-12	19.1508
GSE24142_EARLY_THYMIC_PROGENITOR_VS_DN3_THYMOCYTE_UP	-0.178954	-0.0081004	-7.45367	4.26533701364116e-13	2.47979975303816e-12	19.1508
GSE22886_NAIVE_BCELL_VS_MONOCYTE_DN	-0.260365	0.00709041	-7.44725	4.45578382831677e-13	2.58743490006666e-12	19.1082
GSE7509_DC_VS_MONOCYTE_UP	-0.162672	0.0248795	-7.44284	4.59099199544634e-13	2.66277535735888e-12	19.0791
GSE1448_CTRL_VS_ANTI_VBETA5_DP_THYMOCYTE_UP	-0.157362	-0.00932344	-7.44151	4.63288016680259e-13	2.68132299606734e-12	19.0702
GSE17721_CPG_VS_GARDIQUIMOD_8H_BMDC_UP	-0.192122	0.00557973	-7.44147	4.63397775592919e-13	2.68132299606734e-12	19.07
GSE3982_DC_VS_NEUTROPHIL_DN	-0.169553	-0.0386201	-7.4394	4.69950888871915e-13	2.71344240191725e-12	19.0563
GSE7596_AKT_TRANSD_VS_CTRL_CD4_TCONV_WITH_TGFB_UP	-0.187392	-0.0769064	-7.43937	4.70062682105533e-13	2.71344240191725e-12	19.0561
GSE1448_CTRL_VS_ANTI_VALPHA2_DP_THYMOCYTE_DN	-0.182343	-0.00305641	-7.43831	4.73434463390755e-13	2.7296718409938e-12	19.0491
GSE17721_CTRL_VS_PAM3CSK4_12H_BMDC_DN	-0.148079	-0.00212415	-7.43315	4.90300143895595e-13	2.82357245988102e-12	19.015
GSE3982_EOSINOPHIL_VS_BASOPHIL_UP	-0.122846	-0.00946568	-7.43262	4.92065072939179e-13	2.83039083277412e-12	19.0115
GSE30971_WBP7_HET_VS_KO_MACROPHAGE_2H_LPS_STIM_UP	-0.255335	-0.0106035	-7.43095	4.97665018593108e-13	2.85922638040757e-12	19.0005
GSE22611_NOD2_VS_CTRL_TRANSDUCED_HEK293T_CELL_DN	-0.127844	0.00110818	-7.42708	5.10918621062586e-13	2.93191463111533e-12	18.9749
GSE5679_PPARG_LIGAND_ROSIGLITAZONE_VS_ROSIGLITAZONE_AND_RARA_AGONIST_AM580_TREATED_DC_UP	-0.205174	-0.0398213	-7.42544	5.16609345314615e-13	2.9610832122033e-12	18.9641
GSE22886_NAIVE_CD8_TCELL_VS_DC_DN	-0.191681	-0.000258131	-7.42271	5.26260958350453e-13	3.0128594466315e-12	18.946
GSE40666_WT_VS_STAT1_KO_CD8_TCELL_DN	-0.14807	-0.0384134	-7.42153	5.30506896836817e-13	3.03360281853166e-12	18.9382
GSE13547_CTRL_VS_ANTI_IGM_STIM_ZFX_KO_BCELL_2H_DN	-0.183893	0.0159938	-7.42034	5.34784818515266e-13	3.05379374086358e-12	18.9304
GSE34156_UNTREATED_VS_24H_NOD2_LIGAND_TREATED_MONOCYTE_DN	-0.225682	-0.0119913	-7.42018	5.3536511243009e-13	3.05379374086358e-12	18.9293
GSE9006_HEALTHY_VS_TYPE_1_DIABETES_PBMC_AT_DX_UP	-0.174813	0.0934132	-7.42003	5.35918236543178e-13	3.05379374086358e-12	18.9283
GSE21360_TERTIARY_VS_QUATERNARY_MEMORY_CD8_TCELL_DN	-0.202837	-0.00247136	-7.41764	5.44647667529201e-13	3.09991055631106e-12	18.9126
GSE411_UNSTIM_VS_100MIN_IL6_STIM_SOCS3_KO_MACROPHAGE_UP	0.113826	-0.0205951	7.41562	5.52150561414276e-13	3.13894694890356e-12	18.8992
GSE9650_GP33_VS_GP276_LCMV_SPECIFIC_EXHAUSTED_CD8_TCELL_DN	-0.172195	-0.0273465	-7.41329	5.60925102234856e-13	3.18308698414144e-12	18.8839
GSE32423_CTRL_VS_IL4_MEMORY_CD8_TCELL_DN	-0.134002	0.040077	-7.41321	5.61221617277812e-13	3.18308698414144e-12	18.8833
GSE11386_NAIVE_VS_MEMORY_BCELL_UP	-0.201548	0.0130821	-7.4119	5.66216800260975e-13	3.20768401264124e-12	18.8747
GSE3720_UNSTIM_VS_PMA_STIM_VD2_GAMMADELTA_TCELL_UP	-0.165981	0.0315899	-7.40808	5.81065143674133e-13	3.28797837396095e-12	18.8495
GSE3720_LPS_VS_PMA_STIM_VD1_GAMMADELTA_TCELL_UP	-0.159447	0.0279835	-7.40356	5.99104156986708e-13	3.38612001489471e-12	18.8197
GSE9006_HEALTHY_VS_TYPE_2_DIABETES_PBMC_AT_DX_DN	-0.233209	-0.0273377	-7.40157	6.07199333881939e-13	3.4278970506058e-12	18.8066
GSE42021_CD24HI_VS_CD24INT_TCONV_THYMUS_UP	-0.120962	-0.0239541	-7.40076	6.10553607862807e-13	3.44284395544861e-12	18.8012
GSE14308_TH2_VS_INDUCED_TREG_UP	-0.125456	0.00245928	-7.39898	6.17931818027232e-13	3.48042059818344e-12	18.7895
GSE11961_FOLLICULAR_BCELL_VS_MEMORY_BCELL_DAY7_DN	-0.179968	-0.0163024	-7.39565	6.31983956522243e-13	3.55545708565401e-12	18.7676
GSE24574_BCL6_HIGH_VS_LOW_TFH_CD4_TCELL_DN	-0.199029	0.0130801	-7.39362	6.40724862474559e-13	3.60047465971863e-12	18.7542
GSE40666_STAT1_KO_VS_STAT4_KO_CD8_TCELL_WITH_IFNA_STIM_90MIN_DN	-0.185686	0.03046	-7.39204	6.47581015610254e-13	3.63480957148981e-12	18.7439
GSE39556_UNTREATED_VS_3H_POLYIC_INJ_MOUSE_CD8A_DC_UP	-0.196863	0.0141349	-7.39166	6.49244683137038e-13	3.63995408083274e-12	18.7414
GSE10240_IL22_VS_IL17_STIM_PRIMARY_BRONCHIAL_EPITHELIAL_CELLS_UP	-0.184931	-0.0188323	-7.3889	6.61462641034251e-13	3.70419078979181e-12	18.7232
GSE17721_CTRL_VS_LPS_1H_BMDC_UP	0.109618	0.0171513	7.38771	6.66830400928001e-13	3.72996293148246e-12	18.7153
GSE15324_ELF4_KO_VS_WT_ACTIVATED_CD8_TCELL_UP	-0.138074	-0.012292	-7.38543	6.77151723488262e-13	3.78335228994818e-12	18.7004
GSE22886_NAIVE_CD4_TCELL_VS_12H_ACT_TH2_UP	0.140848	-0.00541417	7.38272	6.89641081386542e-13	3.84871861227403e-12	18.6826
GSE5589_LPS_VS_LPS_AND_IL10_STIM_MACROPHAGE_45MIN_UP	-0.167287	-0.0480405	-7.37987	7.03043904280827e-13	3.91902734743271e-12	18.6638
GSE17721_POLYIC_VS_CPG_24H_BMDC_DN	-0.18994	0.0204933	-7.37643	7.19539934847308e-13	4.00639835722981e-12	18.6412
GSE17721_CPG_VS_GARDIQUIMOD_6H_BMDC_UP	-0.148415	-0.0344493	-7.37399	7.31480354123408e-13	4.06823320238498e-12	18.6252
GSE17721_0.5H_VS_8H_GARDIQUIMOD_BMDC_DN	-0.1351	0.0185761	-7.37337	7.3455871419032e-13	4.08069561634577e-12	18.6211
GSE36078_WT_VS_IL1R_KO_LUNG_DC_AFTER_AD5_T425A_HEXON_INF_UP	-0.160511	-0.0253031	-7.37079	7.47408202701499e-13	4.14734938902244e-12	18.6042
GSE21774_CD62L_POS_CD56_DIM_VS_CD62L_NEG_CD56_DIM_NK_CELL_DN	-0.16478	-0.00676317	-7.37009	7.50950648472903e-13	4.16226571030715e-12	18.5996
GSE17721_CTRL_VS_PAM3CSK4_1H_BMDC_DN	-0.152213	0.0162713	-7.36953	7.53786600908677e-13	4.17323672684895e-12	18.5959
GSE41867_DAY15_EFFECTOR_VS_DAY30_EXHAUSTED_CD8_TCELL_LCMV_CLONE13_UP	-0.15142	0.00599849	-7.36517	7.76257665457568e-13	4.29276656766092e-12	18.5673
GSE14769_UNSTIM_VS_240MIN_LPS_BMDM_DN	-0.163299	0.0239154	-7.35817	8.13714268575105e-13	4.49480262641486e-12	18.5214
GSE4590_PRE_BCELL_VS_LARGE_PRE_BCELL_UP	-0.212097	-0.0410584	-7.35406	8.36534813418511e-13	4.61199334662779e-12	18.4944
GSE39916_B_CELL_SPLEEN_VS_PLASMA_CELL_BONE_MARROW_DN	-0.173717	-0.0542642	-7.35401	8.36823094913581e-13	4.61199334662779e-12	18.4941
GSE34006_UNTREATED_VS_A2AR_AGONIST_TREATED_TREG_DN	-0.14283	0.0418047	-7.35329	8.40884913604023e-13	4.6291427108235e-12	18.4894
GSE22886_NAIVE_TCELL_VS_MONOCYTE_DN	-0.231928	-0.0171963	-7.35254	8.45151043748319e-13	4.64737684553252e-12	18.4844
GSE10325_LUPUS_CD4_TCELL_VS_LUPUS_MYELOID_DN	-0.239327	-0.0112756	-7.35232	8.46416437263707e-13	4.64908780422636e-12	18.483
GSE21063_CTRL_VS_ANTI_IGM_STIM_BCELL_3H_UP	-0.125286	0.0247206	-7.35123	8.52619868408449e-13	4.67788738613284e-12	18.4759
GSE43863_DAY6_EFF_VS_DAY150_MEM_TFH_CD4_TCELL_DN	-0.178089	-0.0244347	-7.3462	8.81943437644365e-13	4.8333278157518e-12	18.4429
GSE13485_PRE_VS_POST_YF17D_VACCINATION_PBMC_DN	-0.284549	-0.0247415	-7.34114	9.12423412065208e-13	4.99474928492325e-12	18.4098
GSE20152_SPHK1_KO_VS_HTNFA_OVEREXPRESS_ANKLE_DN	0.123877	0.00701856	7.33629	9.42688961337149e-13	5.15463593673916e-12	18.378
GSE17721_0.5H_VS_4H_POLYIC_BMDC_DN	-0.148656	0.0177646	-7.33323	9.62212473928209e-13	5.25549234638816e-12	18.3581
GSE17721_LPS_VS_GARDIQUIMOD_0.5H_BMDC_DN	-0.11895	-0.00264521	-7.33124	9.75143639148273e-13	5.3201565620721e-12	18.3451
GSE40274_LEF1_VS_FOXP3_AND_LEF1_TRANSDUCED_ACTIVATED_CD4_TCELL_UP	-0.206723	-0.05591	-7.32792	9.97165973658811e-13	5.43421993698627e-12	18.3233
GSE3982_NKCELL_VS_TH2_DN	-0.167949	0.039834	-7.32358	1.02658275397953e-12	5.58828064512653e-12	18.295
GSE1460_DP_THYMOCYTE_VS_THYMIC_STROMAL_CELL_DN	-0.162091	-0.0028343	-7.32285	1.03165639716522e-12	5.60963165958589e-12	18.2902
GSE5589_IL6_KO_VS_IL10_KO_LPS_AND_IL10_STIM_MACROPHAGE_45MIN_UP	-0.186119	-0.0258675	-7.3225	1.03401655224428e-12	5.61619692590206e-12	18.288
GSE11924_TH1_VS_TH2_CD4_TCELL_DN	-0.149785	-0.0286172	-7.32064	1.04703111545945e-12	5.68055188699157e-12	18.2758
GSE2405_HEAT_KILLED_LYSATE_VS_LIVE_A_PHAGOCYTOPHILUM_STIM_NEUTROPHIL_9H_UP	-0.124688	0.0202527	-7.31926	1.05676423150606e-12	5.72151332199964e-12	18.2668
GSE22140_GERMFREE_VS_SPF_ARTHRITIC_MOUSE_CD4_TCELL_UP	-0.195778	-0.0293249	-7.31924	1.056929800862e-12	5.72151332199964e-12	18.2666
GSE7460_TREG_VS_TCONV_ACT_UP	-0.20958	-0.0342605	-7.31629	1.07798749744012e-12	5.82902895397143e-12	18.2474
GSE37416_0H_VS_6H_F_TULARENSIS_LVS_NEUTROPHIL_DN	-0.168915	-0.0189028	-7.31526	1.08548135682885e-12	5.86304342624187e-12	18.2406
GSE3982_BCELL_VS_EFF_MEMORY_CD4_TCELL_DN	-0.209638	-0.0219754	-7.315	1.08737612700436e-12	5.86352795857133e-12	18.2389
GSE26488_WT_VS_HDAC7_DELTAP_TG_OT2_THYMOCYTE_WITH_PEPTIDE_INJECTION_UP	-0.145705	0.0157245	-7.31491	1.08797809411915e-12	5.86352795857133e-12	18.2384
GSE33424_CD161_INT_VS_NEG_CD8_TCELL_UP	-0.226667	-0.0254584	-7.31076	1.11864867204805e-12	6.02216169084874e-12	18.2113
GSE43955_1H_VS_10H_ACT_CD4_TCELL_DN	-0.125527	0.0235291	-7.30959	1.12746166084195e-12	6.06290641459378e-12	18.2037
GSE9037_CTRL_VS_LPS_1H_STIM_BMDM_DN	-0.167076	-0.0257503	-7.30893	1.1324767880553e-12	6.08316087255281e-12	18.1994
GSE18791_UNSTIM_VS_NEWCATSLE_VIRUS_DC_18H_DN	-0.256908	-0.0177428	-7.30636	1.15215525866294e-12	6.18204892093154e-12	18.1826
GSE18893_CTRL_VS_TNF_TREATED_TCONV_24H_DN	-0.117534	-0.0248733	-7.30578	1.15658459299114e-12	6.19898804956308e-12	18.1788
GSE2770_TGFB_AND_IL4_VS_IL4_TREATED_ACT_CD4_TCELL_2H_UP	0.15315	0.00102361	7.30451	1.16648538130311e-12	6.24518327220741e-12	18.1705
GSE32901_NAIVE_VS_TH1_CD4_TCELL_UP	0.190202	0.000200399	7.3018	1.18779327358817e-12	6.35228191978218e-12	18.1529
GOLDRATH_EFF_VS_MEMORY_CD8_TCELL_UP	-0.22537	0.0344635	-7.29979	1.20392959284125e-12	6.43151861438881e-12	18.1398
GSE2770_TGFB_AND_IL4_VS_IL12_TREATED_ACT_CD4_TCELL_48H_UP	0.142801	0.0144049	7.29253	1.2637766074247e-12	6.7438331121283e-12	18.0925
GSE9650_EFFECTOR_VS_EXHAUSTED_CD8_TCELL_DN	-0.1506	0.0119749	-7.29035	1.28236160289726e-12	6.8355204915924e-12	18.0783
GSE46606_UNSTIM_VS_CD40L_IL2_IL5_1DAY_STIMULATED_IRF4MID_SORTED_BCELL_UP	-0.145873	-0.00606497	-7.28822	1.30076496732233e-12	6.92323211438211e-12	18.0644
GSE6566_STRONG_VS_WEAK_DC_STIMULATED_CD4_TCELL_UP	-0.173618	0.00843652	-7.28811	1.30165858308169e-12	6.92323211438211e-12	18.0637
GSE8835_CD4_VS_CD8_TCELL_CLL_PATIENT_UP	-0.245445	-0.0333762	-7.28577	1.32214311853827e-12	7.02451611070715e-12	18.0485
GSE3337_CTRL_VS_16H_IFNG_IN_CD8POS_DC_UP	-0.192063	-0.0037507	-7.28451	1.33333603262302e-12	7.07626704895357e-12	18.0403
GSE3920_UNTREATED_VS_IFNA_TREATED_ENDOTHELIAL_CELL_UP	-0.237228	0.00289224	-7.2796	1.37780477971521e-12	7.29786233717416e-12	18.0084
GSE19941_LPS_VS_LPS_AND_IL10_STIM_IL10_KO_NFKBP50_KO_MACROPHAGE_DN	-0.151659	0.0074964	-7.27957	1.37808566301318e-12	7.29786233717416e-12	18.0082
GSE17721_CTRL_VS_GARDIQUIMOD_0.5H_BMDC_UP	-0.175445	0.00698108	-7.27523	1.41860356207028e-12	7.50427421759654e-12	17.9799
GSE17721_LPS_VS_CPG_2H_BMDC_UP	-0.152497	0.0151832	-7.26977	1.47122743094651e-12	7.77420829020757e-12	17.9445
GSE22443_NAIVE_VS_ACT_AND_IL2_TREATED_CD8_TCELL_DN	-0.130154	0.0145844	-7.2691	1.47778812723143e-12	7.800415770175e-12	17.9401
GSE34156_NOD2_LIGAND_VS_TLR1_TLR2_LIGAND_6H_TREATED_MONOCYTE_DN	-0.272708	-0.0203557	-7.26748	1.49380049183413e-12	7.87640259330724e-12	17.9296
GSE25677_MPL_VS_R848_STIM_BCELL_UP	-0.225291	-0.0763687	-7.26709	1.49766773670248e-12	7.88825644671838e-12	17.9271
GSE26928_NAIVE_VS_EFF_MEMORY_CD4_TCELL_DN	-0.1452	0.0261727	-7.26557	1.51298066930849e-12	7.96030434219325e-12	17.9172
GSE46606_IRF4MID_VS_WT_CD40L_IL2_IL5_DAY1_STIMULATED_BCELL_UP	0.103594	-0.0211029	7.26492	1.51950035103312e-12	7.98598242743622e-12	17.913
GSE40273_EOS_KO_VS_WT_TREG_UP	-0.163484	0.0195969	-7.25666	1.60549247210698e-12	8.42883547856163e-12	17.8594
GSE39820_IL1B_IL6_VS_IL1B_IL6_IL23A_TREATED_CD4_TCELL_DN	-0.15357	-0.0326453	-7.25237	1.65203335561364e-12	8.66383908347651e-12	17.8316
GSE9037_CTRL_VS_LPS_4H_STIM_IRAK4_KO_BMDM_DN	-0.178328	-0.0423309	-7.24936	1.6854445046498e-12	8.82955443726217e-12	17.8121
GSE30962_ACUTE_VS_CHRONIC_LCMV_PRIMARY_INF_CD8_TCELL_DN	-0.192926	-0.0227186	-7.24788	1.70207841315018e-12	8.9071171094175e-12	17.8025
GSE41978_WT_VS_ID2_KO_KLRG1_LOW_EFFECTOR_CD8_TCELL_DN	-0.142786	0.0481178	-7.24693	1.71285220383485e-12	8.95387976081907e-12	17.7964
GSE37534_UNTREATED_VS_ROSIGLITAZONE_TREATED_CD4_TCELL_PPARG1_AND_FOXP3_TRASDUCED_DN	-0.166479	-0.0351093	-7.24662	1.71645333285905e-12	8.9630875002029e-12	17.7943
GSE27291_0H_VS_7D_STIM_GAMMADELTA_TCELL_DN	-0.12597	0.022787	-7.2435	1.75245262814535e-12	9.14127323803441e-12	17.7741
GSE21033_CTRL_VS_POLYIC_STIM_DC_6H_UP	-0.166849	-0.0281972	-7.23835	1.8134013277174e-12	9.44908157073706e-12	17.7408
GSE29615_DAY3_VS_DAY7_LAIV_FLU_VACCINE_PBMC_DN	-0.167481	0.0510257	-7.23798	1.81786374592485e-12	9.46221385699346e-12	17.7384
GSE28130_ACTIVATED_VS_INDUCEED_TREG_UP	-0.185477	0.0328889	-7.23739	1.82504935906953e-12	9.48947756391327e-12	17.7346
GSE21670_UNTREATED_VS_TGFB_IL6_TREATED_CD4_TCELL_DN	-0.204588	0.0456846	-7.23582	1.8441815446249e-12	9.57873399297707e-12	17.7244
GSE3039_NKT_CELL_VS_ALPHAALPHA_CD8_TCELL_UP	-0.216495	0.0238438	-7.23298	1.87930896779927e-12	9.75079157733549e-12	17.7061
GSE22886_NAIVE_VS_MEMORY_TCELL_DN	-0.133549	-0.0100518	-7.23234	1.88735314125032e-12	9.78211117465057e-12	17.7019
GSE37605_TREG_VS_TCONV_NOD_FOXP3_FUSION_GFP_DN	-0.240515	-0.0340947	-7.22899	1.9298334426383e-12	9.99165625136429e-12	17.6802
GSE45365_NK_CELL_VS_CD8_TCELL_MCMV_INFECTION_DN	-0.12431	0.0158218	-7.22764	1.94710806479005e-12	1.00703933032453e-11	17.6716
GSE37301_LYMPHOID_PRIMED_MPP_VS_COMMON_LYMPHOID_PROGENITOR_DN	-0.16485	0.0258916	-7.22436	1.98994612319815e-12	1.0281036598326e-11	17.6504
GSE23568_CTRL_TRANSDUCED_VS_WT_CD8_TCELL_UP	-0.187601	7.23942756157627e-05	-7.2237	1.99872078397665e-12	1.0315431842727e-11	17.6461
GSE3982_BCELL_VS_TH2_DN	-0.177084	0.0230595	-7.22349	2.0014805930121e-12	1.03187443906402e-11	17.6447
GSE22886_NAIVE_BCELL_VS_NEUTROPHIL_DN	-0.26474	-0.00728047	-7.21641	2.09769285873857e-12	1.07962837348088e-11	17.599
GSE3982_EOSINOPHIL_VS_CENT_MEMORY_CD4_TCELL_UP	-0.203877	0.0151361	-7.21635	2.0985387308834e-12	1.07962837348088e-11	17.5986
GSE23321_CD8_STEM_CELL_MEMORY_VS_EFFECTOR_MEMORY_CD8_TCELL_DN	-0.16964	0.0420124	-7.21611	2.10189610178446e-12	1.0802149586386e-11	17.5971
GSE2770_UNTREATED_VS_TGFB_AND_IL4_TREATED_ACT_CD4_TCELL_48H_UP	-0.205133	0.00702957	-7.21583	2.10586441509071e-12	1.08111395472307e-11	17.5952
GSE12392_WT_VS_IFNB_KO_CD8A_POS_SPLEEN_DC_UP	-0.151712	0.0389403	-7.21475	2.12094304379711e-12	1.08770889572416e-11	17.5883
GSE15930_NAIVE_VS_24H_IN_VITRO_STIM_IL12_CD8_TCELL_UP	0.128633	0.0285378	7.21387	2.13335516224012e-12	1.09292390645992e-11	17.5826
GSE7852_TREG_VS_TCONV_LN_UP	-0.200172	-0.0681834	-7.21301	2.14555084471261e-12	1.09801719699998e-11	17.5771
GSE17721_LPS_VS_PAM3CSK4_8H_BMDC_UP	-0.130602	0.0180346	-7.21186	2.1620036439297e-12	1.1052761545882e-11	17.5696
GSE3982_BASOPHIL_VS_TH1_DN	-0.126308	-0.028519	-7.21127	2.17040157347239e-12	1.10840633815068e-11	17.5659
GSE5589_LPS_VS_LPS_AND_IL6_STIM_IL6_KO_MACROPHAGE_45MIN_UP	-0.157841	-0.0211572	-7.20321	2.28946399099995e-12	1.16644342703965e-11	17.5139
GSE360_CTRL_VS_L_MAJOR_DC_DN	-0.186228	-0.0147669	-7.20319	2.28983896816923e-12	1.16644342703965e-11	17.5137
GSE5503_MLN_DC_VS_PLN_DC_ACTIVATED_ALLOGENIC_TCELL_UP	-0.131009	-0.0299493	-7.2031	2.29122816025646e-12	1.16644342703965e-11	17.5131
GSE18791_UNSTIM_VS_NEWCATSLE_VIRUS_DC_10H_DN	-0.258299	-0.0406893	-7.20266	2.29791695223435e-12	1.16862749387116e-11	17.5103
GSE17974_IL4_AND_ANTI_IL12_VS_UNTREATED_24H_ACT_CD4_TCELL_DN	-0.252091	-0.016145	-7.20149	2.31564254380934e-12	1.17641402225642e-11	17.5028
GSE17721_LPS_VS_POLYIC_6H_BMDC_UP	-0.123386	0.0345062	-7.20073	2.32736576635373e-12	1.18113812642452e-11	17.4979
GSE37533_UNTREATED_VS_PIOGLIZATONE_TREATED_CD4_TCELL_PPARG1_AND_FOXP3_TRASDUCED_DN	0.124656	-0.0122134	7.19566	2.40675231653895e-12	1.2201558050133e-11	17.4652
GSE4748_CTRL_VS_LPS_AND_CYANOBACTERIUM_LPSLIKE_STIM_DC_3H_DN	-0.128907	0.0165183	-7.19513	2.41522489930111e-12	1.22317834816996e-11	17.4618
GSE17721_LPS_VS_POLYIC_6H_BMDC_DN	-0.126552	0.032442	-7.19489	2.41914766238239e-12	1.22389277374112e-11	17.4602
GSE20500_RETINOIC_ACID_VS_RARA_ANTAGONIST_TREATED_CD4_TCELL_DN	-0.152183	0.014607	-7.19403	2.43285375641885e-12	1.22955015573368e-11	17.4547
GSE2826_XID_VS_BTK_KO_BCELL_DN	-0.12953	-0.00267506	-7.19325	2.44553513832884e-12	1.23467846569307e-11	17.4497
GSE2770_TGFB_AND_IL4_ACT_VS_ACT_CD4_TCELL_2H_DN	-0.204177	0.00615792	-7.1883	2.52682999808032e-12	1.27440121642312e-11	17.4178
GSE17974_0H_VS_2H_IN_VITRO_ACT_CD4_TCELL_DN	-0.223804	-0.0470666	-7.18642	2.55846991021094e-12	1.28902434359335e-11	17.4057
GSE13485_DAY7_VS_DAY21_YF17D_VACCINE_PBMC_UP	-0.178199	-0.00632441	-7.18382	2.60281582209207e-12	1.30849017016359e-11	17.389
GSE34006_A2AR_KO_VS_A2AR_AGONIST_TREATED_TREG_UP	-0.158067	0.0123546	-7.18371	2.60467381317919e-12	1.30849017016359e-11	17.3883
GSE43955_1H_VS_20H_ACT_CD4_TCELL_DN	-0.142441	0.0374314	-7.18368	2.60516310562126e-12	1.30849017016359e-11	17.3881
GSE37301_MULTIPOTENT_PROGENITOR_VS_GRAN_MONO_PROGENITOR_DN	-0.146992	0.0274305	-7.1813	2.64649134336726e-12	1.32787907568335e-11	17.3728
GSE22935_WT_VS_MYD88_KO_MACROPHAGE_12H_MBOVIS_BCG_STIM_DN	-0.170673	0.00312692	-7.17882	2.69021238800272e-12	1.34842744386309e-11	17.3568
GSE4590_LARGE_PRE_BCELL_VS_VPREB_POS_LARGE_PRE_BCELL_DN	-0.187159	-0.0533357	-7.17697	2.72327746382684e-12	1.36359792433344e-11	17.3449
GSE38697_LIGHT_ZONE_VS_DARK_ZONE_BCELL_UP	-0.146003	-0.058604	-7.17605	2.73982497752424e-12	1.37047508115997e-11	17.339
GSE12707_AT16L1_HYPOMORPH_VS_WT_THYMUS_UP	-0.216019	0.0259693	-7.17227	2.80902776128344e-12	1.40364956440748e-11	17.3148
GSE6674_PL2_3_VS_ANTI_IGM_AND_CPG_STIM_BCELL_DN	-0.154428	0.0460997	-7.17137	2.82576556070337e-12	1.41056657907242e-11	17.309
GSE10239_MEMORY_VS_KLRG1HIGH_EFF_CD8_TCELL_DN	-0.154477	0.0238413	-7.17108	2.83121067689194e-12	1.41183811850743e-11	17.3071
GSE36826_WT_VS_IL1R_KO_SKIN_STAPH_AUREUS_INF_DN	-0.203351	-0.00410459	-7.16983	2.85465166749073e-12	1.42207187362115e-11	17.2991
GSE24634_TREG_VS_TCONV_POST_DAY7_IL4_CONVERSION_DN	-0.156722	0.0144185	-7.15909	3.06406006311061e-12	1.52483152476761e-11	17.2302
GSE12963_ENV_NEF_VS_ENV_NEF_AND_VPR_DEFICIENT_HIV1_INF_CD4_TCELL_DN	-0.154782	-0.0127019	-7.15769	3.0925607644271e-12	1.53744449431519e-11	17.2211
GSE22886_UNSTIM_VS_IL2_STIM_NKCELL_UP	0.133493	-0.00454648	7.15381	3.17249280014230e-12	1.57557440594223e-11	17.1963
GSE5142_HTERT_TRANSDUCED_VS_CTRL_CD8_TCELL_LATE_PASSAGE_CLONE_UP	-0.164607	0.0141014	-7.14915	3.27155033992066e-12	1.62311540286084e-11	17.1664
GSE13411_NAIVE_VS_IGM_MEMORY_BCELL_DN	-0.113148	0.0062368	-7.14725	3.31260439227935e-12	1.64181165810631e-11	17.1542
GSE42021_CD24HI_VS_CD24LOW_TCONV_THYMUS_UP	-0.13802	0.00389036	-7.1415	3.44036926648812e-12	1.70340234413924e-11	17.1174
GSE43955_1H_VS_60H_ACT_CD4_TCELL_WITH_TGFB_IL6_DN	-0.134153	0.0189989	-7.13952	3.48539745229655e-12	1.72394481092272e-11	17.1048
GSE24671_CTRL_VS_SENDAI_VIRUS_INFECTED_MOUSE_SPLENOCYTES_DN	0.121557	-0.00723681	7.13728	3.53725272795567e-12	1.74781899498986e-11	17.0904
GSE24142_ADULT_VS_FETAL_DN3_THYMOCYTE_UP	-0.145241	0.00989802	-7.13492	3.59244148271612e-12	1.77329026380881e-11	17.0753
GSE27786_LIN_NEG_VS_MONO_MAC_DN	-0.121967	0.00822274	-7.13464	3.5990328169227e-12	1.77474573725176e-11	17.0735
GSE29618_BCELL_VS_PDC_DN	-0.156472	0.00106541	-7.134	3.61427433260094e-12	1.7804595094471e-11	17.0694
GSE21670_TGFB_VS_TGFB_AND_IL6_TREATED_CD4_TCELL_UP	-0.146079	-0.029327	-7.12972	3.71736057449717e-12	1.82939199181315e-11	17.042
GSE40666_WT_VS_STAT1_KO_CD8_TCELL_WITH_IFNA_STIM_90MIN_UP	-0.156124	0.0123917	-7.12839	3.74982634315314e-12	1.84350695699719e-11	17.0336
GSE17721_0.5H_VS_24H_CPG_BMDC_DN	-0.192408	-0.00604763	-7.12713	3.78107019933921e-12	1.85699334790127e-11	17.0255
GSE21546_WT_VS_SAP1A_KO_ANTI_CD3_STIM_DP_THYMOCYTES_UP	-0.168379	0.00543519	-7.12354	3.87135489520551e-12	1.89942004526095e-11	17.0025
GSE22935_UNSTIM_VS_24H_MBOVIS_BCG_STIM_MYD88_KO_MACROPHAGE_UP	-0.169689	-0.0327506	-7.1221	3.90805813250519e-12	1.91549891565043e-11	16.9934
GSE19198_6H_VS_24H_IL21_TREATED_TCELL_UP	-0.191438	-0.0381791	-7.12011	3.95931022373139e-12	1.93866928743913e-11	16.9807
GSE8921_UNSTIM_0H_VS_TLR1_2_STIM_MONOCYTE_24H_UP	-0.148973	0.00672164	-7.11663	4.05085057908104e-12	1.98150040374326e-11	16.9584
GSE5589_UNSTIM_VS_45MIN_LPS_STIM_MACROPHAGE_DN	0.12806	0.00159647	7.11488	4.09756396603489e-12	2.00234018480662e-11	16.9473
GSE8621_LPS_PRIMED_UNSTIM_VS_LPS_PRIMED_AND_LPS_STIM_MACROPHAGE_DN	-0.168967	-0.00327272	-7.11319	4.14331067601259e-12	2.02266629394122e-11	16.9365
GSE36476_YOUNG_VS_OLD_DONOR_MEMORY_CD4_TCELL_UP	-0.144217	0.00523659	-7.10964	4.24089260041042e-12	2.06823110602598e-11	16.9138
GSE17721_LPS_VS_GARDIQUIMOD_16H_BMDC_DN	-0.121248	0.0525523	-7.10928	4.25085390076121e-12	2.07101602045086e-11	16.9115
GSE20500_CTRL_VS_RARA_ANTAGONIST_TREATED_CD4_TCELL_DN	0.138949	0.0291182	7.10753	4.30002862519041e-12	2.09288106512764e-11	16.9003
GSE19198_1H_VS_24H_IL21_TREATED_TCELL_DN	-0.215436	-0.0474815	-7.10367	4.40994736840146e-12	2.14423788212095e-11	16.8758
GSE45365_NK_CELL_VS_CD11B_DC_UP	0.153611	-0.00489293	7.10208	4.45613834176391e-12	2.16453698913996e-11	16.8656
GSE2826_WT_VS_BTK_KO_BCELL_DN	-0.133499	0.00378562	-7.09993	4.51950697729866e-12	2.19313127424293e-11	16.8519
GSE5589_LPS_VS_LPS_AND_IL10_STIM_IL6_KO_MACROPHAGE_45MIN_DN	-0.155035	0.00783314	-7.09925	4.5396970094026e-12	2.20073669948353e-11	16.8476
GSE3982_NEUTROPHIL_VS_BCELL_UP	-0.141486	0.0141989	-7.09831	4.56761381548685e-12	2.21206903668508e-11	16.8416
GSE4984_GALECTIN1_VS_VEHICLE_CTRL_TREATED_DC_DN	-0.175616	-0.0502688	-7.09496	4.66882268016083e-12	2.25883853999439e-11	16.8203
GSE17721_PAM3CSK4_VS_GADIQUIMOD_6H_BMDC_DN	-0.180104	0.0178922	-7.09024	4.81534894319801e-12	2.32741865587904e-11	16.7902
GSE36888_UNTREATED_VS_IL2_TREATED_STAT5_AB_KNOCKIN_TCELL_6H_UP	-0.201304	-0.0169352	-7.08805	4.88465652401608e-12	2.3585774613485e-11	16.7763
GSE16450_IMMATURE_VS_MATURE_NEURON_CELL_LINE_12H_IFNA_STIM_DN	-0.153302	0.0314744	-7.08783	4.89176474907543e-12	2.35967107499955e-11	16.7749
GSE13485_CTRL_VS_DAY7_YF17D_VACCINE_PBMC_DN	-0.271588	-0.0224947	-7.08719	4.91225599109131e-12	2.36721178917872e-11	16.7708
GSE11961_UNSTIM_VS_ANTI_IGM_AND_CD40_STIM_6H_FOLLICULAR_BCELL_UP	-0.164247	0.0348839	-7.0869	4.92153689905524e-12	2.36934068895228e-11	16.769
GSE16266_CTRL_VS_HEATSHOCK_AND_LPS_STIM_MEF_UP	-0.166852	0.0501642	-7.08366	5.02688058946209e-12	2.41715976125725e-11	16.7484
GSE44649_NAIVE_VS_ACTIVATED_CD8_TCELL_MIR155_KO_UP	-0.153628	0.0248282	-7.08354	5.03078817306004e-12	2.41715976125725e-11	16.7476
GSE11367_CTRL_VS_IL17_TREATED_SMOOTH_MUSCLE_CELL_DN	-0.218537	-0.0764694	-7.07515	5.31442634172842e-12	2.55092464402964e-11	16.6942
GSE18791_CTRL_VS_NEWCASTLE_VIRUS_DC_14H_DN	-0.1993	-0.0178995	-7.07314	5.38460458530983e-12	2.58206629327062e-11	16.6815
GSE17301_ACD3_ACD28_VS_ACD3_ACD28_AND_IFNA5_STIM_CD8_TCELL_DN	-0.210167	0.0294997	-7.06938	5.51847088279385e-12	2.64163913076872e-11	16.6576
GSE27291_6H_VS_7D_STIM_GAMMADELTA_TCELL_DN	-0.170034	-0.045078	-7.06934	5.5196811065734e-12	2.64163913076872e-11	16.6574
GSE25088_CTRL_VS_ROSIGLITAZONE_STIM_STAT6_KO_MACROPHAGE_DN	0.118348	0.0140325	7.06694	5.60701929822085e-12	2.68080451628381e-11	16.6421
GSE13229_MATURE_VS_INTMATURE_NKCELL_UP	-0.147539	-0.0191663	-7.06498	5.67888391749837e-12	2.71250220059334e-11	16.6297
GSE45365_CD8A_DC_VS_CD11B_DC_UP	-0.211762	0.0610099	-7.0633	5.74152059593684e-12	2.73973441169484e-11	16.619
GSE32986_UNSTIM_VS_GMCSF_AND_CURDLAN_HIGHDOSE_STIM_DC_DN	0.158725	0.020283	7.06068	5.84072196984824e-12	2.78434417192766e-11	16.6024
GSE37301_PRO_BCELL_VS_GRANULOCYTE_MONOCYTE_PROGENITOR_DN	-0.160315	0.0147158	-7.05508	6.05779741933939e-12	2.88500381495812e-11	16.5669
GSE21927_BALBC_VS_C57BL6_MONOCYTE_TUMOR_UP	-0.154178	0.0246063	-7.04897	6.30359519676954e-12	2.99913240221301e-11	16.5282
GSE7460_CTRL_VS_TGFB_TREATED_ACT_TCONV_UP	-0.217714	0.0245031	-7.04544	6.45018938059374e-12	3.06588513778075e-11	16.5058
GSE22140_HEALTHY_VS_ARTHRITIC_MOUSE_CD4_TCELL_UP	-0.165204	-0.0193534	-7.04445	6.49198095308629e-12	3.08274183269361e-11	16.4995
GSE3982_MAST_CELL_VS_MAC_DN	-0.132599	-0.0328015	-7.04391	6.51481119433964e-12	3.0905706074803e-11	16.4961
GSE17301_IFNA2_VS_IFNA5_STIM_ACD3_ACD28_ACT_CD8_TCELL_DN	-0.122772	0.0284043	-7.04311	6.54852158817681e-12	3.10354058147835e-11	16.4911
GSE16450_CTRL_VS_IFNA_6H_STIM_MATURE_NEURON_CELL_LINE_UP	-0.182452	-0.0723331	-7.04233	6.58200679506555e-12	3.11637872745961e-11	16.4861
GSE7852_THYMUS_VS_FAT_TCONV_DN	-0.163413	0.0101737	-7.04151	6.61700677408743e-12	3.12990844692757e-11	16.4809
GSE360_CTRL_VS_B_MALAYI_HIGH_DOSE_DC_UP	-0.133772	0.0181745	-7.03983	6.68973022617527e-12	3.16123818253404e-11	16.4703
GSE45365_NK_CELL_VS_CD8_TCELL_MCMV_INFECTION_UP	-0.156729	0.0319174	-7.0385	6.74822495795927e-12	3.18578992201333e-11	16.4618
GSE15659_TREG_VS_TCONV_DN	-0.190931	-0.0935396	-7.03232	7.02456376438883e-12	3.31303723718319e-11	16.4228
GSE22229_RENAL_TRANSPLANT_IMMUNOSUPP_THERAPY_VS_HEALTHY_PBMC_DN	-0.160857	-0.0193485	-7.03015	7.12425326896984e-12	3.35680482847399e-11	16.4091
GSE24574_BCL6_HIGH_TFH_VS_TCONV_CD4_TCELL_UP	-0.19187	-0.00200259	-7.02856	7.19839239301193e-12	3.38846065108736e-11	16.399
GSE22229_RENAL_TRANSPLANT_IMMUNOSUPP_THERAPY_VS_HEALTHY_PBMC_UP	-0.176915	0.0454752	-7.02745	7.25053015253985e-12	3.40970877443766e-11	16.392
GSE17721_CTRL_VS_GARDIQUIMOD_1H_BMDC_DN	-0.175138	-0.0073451	-7.02308	7.45943991699135e-12	3.50457003621812e-11	16.3644
GSE36527_CD62L_HIGH_VS_CD62L_LOW_TREG_CD69_NEG_KLRG1_NEG_UP	-0.171716	-0.0293488	-7.0187	7.67432066106182e-12	3.59924825114153e-11	16.3367
GSE18203_CTRL_VS_INTRATUMORAL_CPG_INJ_MC38_TUMOR_UP	0.108415	0.0108268	7.01867	7.67573672605921e-12	3.59924825114153e-11	16.3366
GSE32128_INOS_DEPENDENT_VS_INOS_INDEPENDENT_ACTIVATED_TCELL_UP	-0.102991	0.0264539	-7.00885	8.18053972917157e-12	3.83226822697345e-11	16.2746
GSE43955_TGFB_IL6_VS_TGFB_IL6_IL23_TH17_ACT_CD4_TCELL_52H_DN	-0.167366	0.0304291	-7.00706	8.27636894962738e-12	3.873436073255e-11	16.2633
GSE2706_UNSTIM_VS_2H_LPS_AND_R848_DC_UP	0.122724	-0.0415056	7.00532	8.37016499469243e-12	3.91357426623239e-11	16.2523
GSE28130_ACTIVATED_VS_INDUCEED_TREG_DN	-0.117	-0.0164778	-7.00279	8.50848182741674e-12	3.97443177978661e-11	16.2364
GSE32986_GMCSF_AND_CURDLAN_LOWDOSE_VS_GMCSF_AND_CURDLAN_HIGHDOSE_STIM_DC_DN	-0.169862	0.0200873	-6.99839	8.75408226493336e-12	4.08523839030224e-11	16.2087
GSE24634_TEFF_VS_TCONV_DAY3_IN_CULTURE_DN	-0.228845	-0.0117139	-6.99122	9.16993097659521e-12	4.27520609741357e-11	16.1636
GSE16385_IFNG_TNF_VS_IL4_STIM_MACROPHAGE_UP	-0.175153	0.00212247	-6.98936	9.28106024597328e-12	4.32288006867895e-11	16.1518
GSE43863_NAIVE_VS_MEMORY_TH1_CD4_TCELL_D150_LCMV_DN	-0.16737	-0.00895945	-6.98313	9.66248760184507e-12	4.49624064911072e-11	16.1127
GSE42724_NAIVE_BCELL_VS_PLASMABLAST_UP	-0.267545	-0.010911	-6.98236	9.71109231101643e-12	4.51454596748779e-11	16.1078
GSE18791_CTRL_VS_NEWCASTLE_VIRUS_DC_12H_DN	-0.216325	-0.0239885	-6.98203	9.73172121150312e-12	4.51982323569525e-11	16.1057
GSE34205_HEALTHY_VS_FLU_INF_INFANT_PBMC_DN	-0.186535	0.00406351	-6.97671	1.00721978226081e-11	4.67349978969015e-11	16.0723
GSE1740_UNSTIM_VS_IFNA_STIMULATED_MCSF_IFNG_DERIVED_MACROPHAGE_UP	-0.13971	-0.04173	-6.97602	1.01171983469506e-11	4.68991344874819e-11	16.068
GSE10325_CD4_TCELL_VS_MYELOID_DN	-0.205365	-0.00791308	-6.97432	1.02285393513877e-11	4.73701936501531e-11	16.0573
GSE34156_UNTREATED_VS_24H_NOD2_AND_TLR1_TLR2_LIGAND_TREATED_MONOCYTE_DN	0.164431	-0.0159761	6.97318	1.03042183482534e-11	4.76753578278162e-11	16.0501
GSE17721_POLYIC_VS_CPG_0.5H_BMDC_UP	0.112383	0.0117966	6.9723	1.03627436178389e-11	4.79006517135777e-11	16.0446
GSE17721_0.5H_VS_8H_LPS_BMDC_DN	-0.171626	-0.0240187	-6.9678	1.06681425556771e-11	4.92655834419514e-11	16.0164
GSE25087_TREG_VS_TCONV_ADULT_DN	0.135957	-0.010374	6.96595	1.0796393957341e-11	4.98106357577325e-11	16.0048
GSE30971_WBP7_HET_VS_KO_MACROPHAGE_UP	-0.183767	-0.0610683	-6.964	1.09333860914489e-11	5.03949451632344e-11	15.9925
GSE7852_TREG_VS_TCONV_UP	-0.172527	-0.0599316	-6.95725	1.141962797132e-11	5.2586415383999e-11	15.9502
GSE12366_NAIVE_VS_MEMORY_BCELL_DN	-0.177833	0.0189577	-6.95258	1.17686143745861e-11	5.41422938932798e-11	15.9209
GSE24142_EARLY_THYMIC_PROGENITOR_VS_DN3_THYMOCYTE_FETAL_UP	-0.155683	-0.00145122	-6.94903	1.20406622009432e-11	5.53416096632032e-11	15.8987
GSE3982_MAC_VS_NKCELL_DN	0.10689	-0.0142775	6.94695	1.22028868463712e-11	5.60343682521401e-11	15.8857
GSE24142_DN2_VS_DN3_THYMOCYTE_ADULT_DN	-0.159135	0.00850214	-6.9437	1.24610526378903e-11	5.71659589941635e-11	15.8653
GSE30083_SP1_VS_SP3_THYMOCYTE_UP	-0.126041	-0.01583	-6.94204	1.25941946799779e-11	5.77224049678759e-11	15.855
GSE37416_CTRL_VS_12H_F_TULARENSIS_LVS_NEUTROPHIL_DN	-0.163092	-0.0103426	-6.94165	1.26265052698318e-11	5.78161030776511e-11	15.8525
GSE17721_LPS_VS_POLYIC_0.5H_BMDC_UP	-0.138688	-0.0119832	-6.94062	1.27100493526128e-11	5.81440004187132e-11	15.8461
GSE5589_LPS_AND_IL10_VS_LPS_AND_IL6_STIM_IL10_KO_MACROPHAGE_45MIN_DN	-0.116689	0.0666006	-6.93962	1.27919932052016e-11	5.84639689453493e-11	15.8398
GSE42021_CD24HI_VS_CD24LOW_TREG_THYMUS_DN	-0.238767	-0.0175154	-6.93861	1.28754743662583e-11	5.87903571812658e-11	15.8335
GSE5679_RARA_AGONIST_AM580_VS_AM580_AND_ROSIGLITAZONE_TREATED_DC_UP	-0.145593	0.00291638	-6.93763	1.29571216128188e-11	5.91077682562297e-11	15.8274
GSE13484_UNSTIM_VS_12H_YF17D_VACCINE_STIM_PBMC_UP	0.0950435	0.0259906	6.93616	1.30797737099105e-11	5.95931812094258e-11	15.8182
GSE3982_NEUTROPHIL_VS_EFF_MEMORY_CD4_TCELL_DN	0.121557	0.00691044	6.93606	1.30879934101161e-11	5.95931812094258e-11	15.8176
GSE557_WT_VS_I_AB_KO_DC_UP	0.0965764	0.0112274	6.93354	1.33024116632269e-11	6.05129314876204e-11	15.8018
GSE13522_CTRL_VS_T_CRUZI_Y_STRAIN_INF_SKIN_BALBC_MOUSE_UP	-0.135606	-0.00888283	-6.92926	1.36732412557384e-11	6.21418203339155e-11	15.7751
GSE3039_NKT_CELL_VS_B1_BCELL_DN	-0.141967	-0.0284763	-6.92552	1.40052217542925e-11	6.35912771546252e-11	15.7517
GSE2770_IL4_ACT_VS_ACT_CD4_TCELL_6H_DN	-0.134405	-0.0325799	-6.92258	1.42726826355201e-11	6.47453536315215e-11	15.7333
GSE43955_TH0_VS_TGFB_IL6_TH17_ACT_CD4_TCELL_42H_UP	-0.114506	0.0037499	-6.92037	1.44761756582212e-11	6.560737470405e-11	15.7196
GSE3982_DC_VS_MAC_LPS_STIM_UP	0.118049	-0.0237125	6.91862	1.46397477205438e-11	6.62870361472949e-11	15.7087
GSE25088_WT_VS_STAT6_KO_MACROPHAGE_IL4_STIM_UP	0.135237	-0.0647434	6.91828	1.46719495096209e-11	6.63711587844687e-11	15.7065
GSE12198_CTRL_VS_LOW_IL2_STIM_NK_CELL_DN	-0.122586	0.0514223	-6.91411	1.50697437430608e-11	6.81074132803266e-11	15.6805
GSE39820_CTRL_VS_TGFBETA1_IL6_CD4_TCELL_UP	-0.171114	-0.0936817	-6.91067	1.54062981868169e-11	6.95639339816238e-11	15.659
GSE23568_ID3_TRANSDUCED_VS_ID3_KO_CD8_TCELL_UP	-0.137256	0.0142259	-6.90986	1.54860614626387e-11	6.98593439314589e-11	15.654
GSE23505_UNTREATED_VS_4DAY_IL6_IL1_TREATED_CD4_TCELL_UP	0.130651	0.0133402	6.90837	1.5634861951289e-11	7.04653537712118e-11	15.6447
GSE37301_HEMATOPOIETIC_STEM_CELL_VS_CD4_TCELL_UP	-0.231705	-0.00565302	-6.90671	1.58016762715127e-11	7.11513556329113e-11	15.6344
GSE2585_AIRE_KO_VS_WT_CD80_LOW_MTEC_UP	-0.164443	0.0169696	-6.90605	1.58693235830274e-11	7.13899764510707e-11	15.6302
GSE3039_CD4_TCELL_VS_B1_BCELL_UP	-0.154457	0.00897327	-6.90584	1.58901462670826e-11	7.14177053627549e-11	15.629
GSE3337_4H_VS_16H_IFNG_IN_CD8POS_DC_UP	-0.175114	0.0377933	-6.90278	1.62050841520825e-11	7.2766055289351e-11	15.6099
GSE13762_CTRL_VS_125_VITAMIND_DAY5_DC_DN	0.162075	0.0319478	6.90238	1.62463431746283e-11	7.28841472806527e-11	15.6074
GSE21360_PRIMARY_VS_QUATERNARY_MEMORY_CD8_TCELL_UP	-0.206249	-0.00232988	-6.90111	1.6379601757127e-11	7.34143696050806e-11	15.5995
GSE7460_TCONV_VS_TREG_LN_DN	-0.189338	-0.0467509	-6.8972	1.67945541066373e-11	7.52050253745745e-11	15.5752
GSE36888_UNTREATED_VS_IL2_TREATED_TCELL_6H_DN	-0.170413	-0.0243767	-6.89391	1.71515449391237e-11	7.67330825926637e-11	15.5547
GSE3982_MAST_CELL_VS_NKCELL_UP	-0.147918	0.0301906	-6.8929	1.72635047055968e-11	7.71631146107042e-11	15.5484
GSE5589_WT_VS_IL6_KO_LPS_AND_IL10_STIM_MACROPHAGE_45MIN_DN	-0.122692	-0.0358994	-6.89206	1.73562209652564e-11	7.75064239621718e-11	15.5432
GSE43955_TGFB_IL6_VS_TGFB_IL6_IL23_TH17_ACT_CD4_TCELL_60H_UP	-0.152165	0.0359528	-6.88893	1.77069512211026e-11	7.90002439095345e-11	15.5237
GSE8921_UNSTIM_VS_TLR1_2_STIM_MONOCYTE_12H_DN	-0.130977	-0.0141891	-6.88502	1.8155008979752e-11	8.09251635401205e-11	15.4994
GSE7460_FOXP3_MUT_VS_WT_ACT_WITH_TGFB_TCONV_UP	-0.15796	-0.00604307	-6.88194	1.8516984320587e-11	8.24632062247712e-11	15.4802
GSE17721_0.5H_VS_4H_POLYIC_BMDC_UP	0.150528	0.0269668	6.87989	1.87601356727836e-11	8.34697543358919e-11	15.4676
GSE29617_CTRL_VS_DAY3_TIV_FLU_VACCINE_PBMC_2008_DN	-0.191709	-0.00303225	-6.87966	1.87886418003848e-11	8.35203128206885e-11	15.4661
GSE16450_CTRL_VS_IFNA_6H_STIM_IMMATURE_NEURON_CELL_LINE_UP	-0.181464	0.0138165	-6.87779	1.90134844121389e-11	8.44427493673117e-11	15.4545
GSE3982_DC_VS_TH2_DN	-0.12731	0.00109434	-6.87504	1.9351150430041e-11	8.58641210338429e-11	15.4374
GSE39820_TGFBETA3_IL6_VS_TGFBETA3_IL6_IL23A_TREATED_CD4_TCELL_UP	-0.13923	-0.0173238	-6.87453	1.94140346862454e-11	8.60647652332916e-11	15.4343
GSE9946_IMMATURE_VS_MATURE_STIMULATORY_DC_UP	-0.108666	0.0135214	-6.87224	1.96999480986982e-11	8.71790054425294e-11	15.4201
GSE3720_VD1_VS_VD2_GAMMADELTA_TCELL_WITH_PMA_STIM_DN	0.114288	-0.00511073	6.87223	1.97011668703253e-11	8.71790054425294e-11	15.42
GSE41176_WT_VS_TAK1_KO_UNSTIM_BCELL_UP	-0.133715	0.0176966	-6.86753	2.03014535079519e-11	8.97537944562084e-11	15.3908
GSE3039_NKT_CELL_VS_ALPHABETA_CD8_TCELL_UP	-0.133824	0.00716094	-6.86602	2.04978854350512e-11	9.05400705707792e-11	15.3815
GSE11961_GERMINAL_CENTER_BCELL_DAY7_VS_PLASMA_CELL_DAY7_DN	-0.14027	0.0375509	-6.86445	2.07036011681858e-11	9.13658921117766e-11	15.3718
GSE360_L_MAJOR_VS_M_TUBERCULOSIS_DC_DN	-0.173085	-0.0119705	-6.86375	2.07967625556242e-11	9.16861295888271e-11	15.3674
GSE28737_FOLLICULAR_VS_MARGINAL_ZONE_BCELL_DN	-0.153405	0.0179614	-6.86362	2.08138052802223e-11	9.16861295888271e-11	15.3666
GSE3982_EOSINOPHIL_VS_MAC_DN	-0.133353	0.0211349	-6.86276	2.09278073634393e-11	9.21050383691747e-11	15.3613
GSE21063_CTRL_VS_ANTI_IGM_STIM_BCELL_NFATC1_KO_16H_UP	-0.177817	-0.0326202	-6.8546	2.20456660089514e-11	9.69372606458587e-11	15.3107
GSE21063_CTRL_VS_ANTI_IGM_STIM_BCELL_NFATC1_KO_3H_UP	-0.125092	0.0625826	-6.85342	2.22112810188729e-11	9.75774221135695e-11	15.3034
GSE20198_IL12_VS_IL12_IL18_TREATED_ACT_CD4_TCELL_UP	-0.137966	0.000574454	-6.85296	2.22773322575145e-11	9.77794259086584e-11	15.3005
GSE9650_NAIVE_VS_MEMORY_CD8_TCELL_UP	-0.121026	-0.00802466	-6.85119	2.25292214532032e-11	9.87960098289882e-11	15.2896
GSE3982_BCELL_VS_CENT_MEMORY_CD4_TCELL_UP	-0.127061	0.0515606	-6.84593	2.32967092094839e-11	1.02069754737955e-10	15.2571
GSE411_WT_VS_SOCS3_KO_MACROPHAGE_IL6_STIM_100MIN_DN	0.108964	-0.0119307	6.84545	2.33675131698343e-11	1.02287982177388e-10	15.2541
GSE14000_4H_VS_16H_LPS_DC_DN	0.114317	-0.0113715	6.83863	2.44046397138267e-11	1.0673196111828e-10	15.2119
GSE17721_CTRL_VS_LPS_12H_BMDC_DN	-0.14136	0.00119818	-6.83279	2.53277271942136e-11	1.10669674340994e-10	15.1758
GSE20366_TREG_VS_NAIVE_CD4_TCELL_DN	-0.141864	-0.0307656	-6.83113	2.55966137802436e-11	1.11744356933106e-10	15.1656
GSE5463_CTRL_VS_DEXAMETHASONE_TREATED_THYMOCYTE_UP	-0.108335	0.0399738	-6.82639	2.6378510946613e-11	1.15054704862935e-10	15.1363
GSE22886_NAIVE_CD4_TCELL_VS_NEUTROPHIL_DN	-0.233261	-0.0179499	-6.82509	2.65969503458631e-11	1.15903704906123e-10	15.1283
GSE17974_0H_VS_4H_IN_VITRO_ACT_CD4_TCELL_DN	-0.145088	-0.0481988	-6.81738	2.79308860026523e-11	1.21607932622808e-10	15.0808
GSE25123_ROSIGLITAZONE_VS_IL4_AND_ROSIGLITAZONE_STIM_MACROPHAGE_DAY10_UP	-0.137293	-0.0256023	-6.81332	2.86586809633016e-11	1.24665262190362e-10	15.0558
GSE42088_2H_VS_24H_LEISHMANIA_INF_DC_DN	0.126314	0.0355977	6.81301	2.8716159793039e-11	1.24803863079113e-10	15.0538
GSE2405_HEAT_KILLED_LYSATE_VS_LIVE_A_PHAGOCYTOPHILUM_STIM_NEUTROPHIL_24H_UP	-0.205992	0.0184478	-6.8122	2.88640370055538e-11	1.25334748922512e-10	15.0488
GSE32533_MIR17_KO_VS_MIR17_OVEREXPRESS_ACT_CD4_TCELL_UP	-0.220724	0.0193087	-6.81166	2.89624984926339e-11	1.25614043229722e-10	15.0455
GSE39820_CTRL_VS_TGFBETA1_IL6_CD4_TCELL_DN	-0.125265	-0.014824	-6.81148	2.89953694674192e-11	1.25614043229722e-10	15.0444
GSE40277_GATA1_AND_SATB1_TRANSDUCED_VS_CTRL_CD4_TCELL_UP	-0.162356	-0.00758512	-6.81142	2.90057057950404e-11	1.25614043229722e-10	15.0441
GSE6259_FLT3L_INDUCED_33D1_POS_DC_VS_CD8_TCELL_UP	-0.137596	0.0484242	-6.80782	2.96758894598101e-11	1.28402249953992e-10	15.0219
GSE37532_WT_VS_PPARG_KO_LN_TREG_DN	-0.235221	-0.0645118	-6.8071	2.98124852663516e-11	1.2887881829429e-10	15.0174
GSE9601_UNTREATED_VS_NFKB_INHIBITOR_TREATED_HCMV_INF_MONOCYTE_DN	-0.180828	-0.0128052	-6.80631	2.99622668001889e-11	1.29411492775284e-10	15.0125
GSE18893_TCONV_VS_TREG_24H_CULTURE_UP	-0.130109	0.000801543	-6.80227	3.0738184229739e-11	1.32645202451097e-10	14.9877
GSE37532_TREG_VS_TCONV_PPARG_KO_CD4_TCELL_FROM_VISCERAL_ADIPOSE_TISSUE_UP	-0.127532	0.0256064	-6.80156	3.08770054649896e-11	1.3312634568622e-10	14.9833
GSE21063_WT_VS_NFATC1_KO_BCELL_UP	-0.145967	-0.00160973	-6.79767	3.16460106568166e-11	1.36321276675518e-10	14.9594
GSE3982_EOSINOPHIL_VS_NKCELL_UP	-0.149086	-0.0468679	-6.79634	3.19144291230303e-11	1.37356094246823e-10	14.9512
GSE21927_SPLEEN_MONOCYTE_VS_GMCSF_GCSF_BONE_MARROW_DN	-0.14168	0.01897	-6.79233	3.2734073913478e-11	1.40759406978345e-10	14.9266
GSE6674_CPG_VS_PL2_3_STIM_BCELL_UP	0.121367	-0.0321347	6.78344	3.46269045206319e-11	1.48767441644196e-10	14.872
GSE18281_SUBCAPSULAR_VS_CENTRAL_CORTICAL_REGION_OF_THYMUS_UP	-0.132448	0.000872099	-6.78304	3.47133214662945e-11	1.49007314699372e-10	14.8695
GSE26030_UNSTIM_VS_RESTIM_TH1_DAY5_POST_POLARIZATION_UP	-0.182744	-0.0237925	-6.78285	3.47549142908494e-11	1.49054526782586e-10	14.8684
GSE13547_2H_VS_12_H_ANTI_IGM_STIM_ZFX_KO_BCELL_DN	-0.189246	0.0109228	-6.77404	3.67448870149561e-11	1.57450386575959e-10	14.8143
GSE360_L_DONOVANI_VS_B_MALAYI_LOW_DOSE_MAC_UP	-0.158143	-0.0305377	-6.77374	3.68127863848781e-11	1.57602719918389e-10	14.8125
GSE14769_UNSTIM_VS_120MIN_LPS_BMDM_UP	0.123302	-0.0107409	6.77275	3.70440467142054e-11	1.58453551880253e-10	14.8064
GSE36476_CTRL_VS_TSST_ACT_72H_MEMORY_CD4_TCELL_YOUNG_DN	-0.185026	0.0138787	-6.77248	3.71085557178464e-11	1.58590248646796e-10	14.8047
GSE39820_CTRL_VS_IL1B_IL6_CD4_TCELL_UP	-0.145068	-0.037617	-6.77172	3.72851368830779e-11	1.59205247059032e-10	14.8001
GSE46606_UNSTIM_VS_CD40L_IL2_IL5_3DAY_STIMULATED_IRF4_KO_BCELL_DN	-0.202275	-0.0364049	-6.77009	3.76709413371653e-11	1.60711756737889e-10	14.7901
GSE43955_TH0_VS_TGFB_IL6_IL23_TH17_ACT_CD4_TCELL_52H_UP	-0.115066	0.00730213	-6.76733	3.83338710041435e-11	1.63396867482228e-10	14.7732
GSE26030_TH1_VS_TH17_DAY5_POST_POLARIZATION_UP	-0.148652	-0.00916527	-6.76681	3.84598452318876e-11	1.63790529693843e-10	14.77
GSE19888_CTRL_VS_A3R_ACTIVATION_MAST_CELL_DN	-0.130155	-0.0397781	-6.75891	4.04220311847779e-11	1.7199662526833e-10	14.7216
GSE14415_NATURAL_TREG_VS_FOXP3_KO_NATURAL_TREG_DN	-0.171605	0.0485925	-6.75744	4.08002052284635e-11	1.73454275630955e-10	14.7126
GSE15330_WT_VS_IKAROS_KO_GRANULOCYTE_MONOCYTE_PROGENITOR_DN	-0.137746	0.0574896	-6.75413	4.16596892289726e-11	1.76953797666569e-10	14.6923
GSE17721_CTRL_VS_GARDIQUIMOD_1H_BMDC_UP	0.11217	-0.00798092	6.75326	4.18862884687604e-11	1.77761321794251e-10	14.6871
GSE3982_MAST_CELL_VS_TH1_DN	-0.158548	0.0268836	-6.75199	4.22246105090358e-11	1.79041168320298e-10	14.6792
GSE9960_HEALTHY_VS_GRAM_POS_SEPSIS_PBMC_DN	-0.223207	0.0016693	-6.75136	4.23923918853759e-11	1.79596289796132e-10	14.6754
GSE21546_WT_VS_SAP1A_KO_AND_ELK1_KO_ANTI_CD3_STIM_DP_THYMOCYTES_UP	-0.201982	0.0155241	-6.75068	4.25738777496941e-11	1.8020845560079e-10	14.6712
GSE17974_0H_VS_0.5H_IN_VITRO_ACT_CD4_TCELL_DN	-0.262827	-0.0241217	-6.74419	4.43474810011126e-11	1.87552888400539e-10	14.6316
GSE2128_CTRL_VS_MIMETOPE_NEGATIVE_SELECTION_DP_THYMOCYTE_NOD_UP	-0.18209	0.00442369	-6.74132	4.51569487790826e-11	1.90810628318899e-10	14.614
GSE22589_HIV_VS_HIV_AND_SIV_INFECTED_DC_UP	-0.150291	-0.023122	-6.7357	4.67806293282637e-11	1.97500195916205e-10	14.5797
GSE21670_IL6_VS_TGFB_AND_IL6_TREATED_CD4_TCELL_UP	-0.166212	-0.0502857	-6.73417	4.72307153371715e-11	1.99227744694978e-10	14.5704
GSE3565_DUSP1_VS_WT_SPLENOCYTES_POST_LPS_INJECTION_DN	-0.153133	-0.0515746	-6.73332	4.74838683536395e-11	1.99981175386195e-10	14.5652
GSE26495_NAIVE_VS_PD1LOW_CD8_TCELL_DN	-0.197135	-0.00965332	-6.7333	4.74914244502931e-11	1.99981175386195e-10	14.5651
GSE15330_HSC_VS_MEGAKARYOCYTE_ERYTHROID_PROGENITOR_IKAROS_KO_UP	-0.102428	0.0257761	-6.73259	4.77015444617338e-11	2.00692508305326e-10	14.5608
GSE9988_LOW_LPS_VS_ANTI_TREM1_AND_LPS_MONOCYTE_UP	-0.173386	-0.002965	-6.72962	4.86021723263188e-11	2.04305248985181e-10	14.5426
GSE34156_UNTREATED_VS_6H_NOD2_AND_TLR1_TLR2_LIGAND_TREATED_MONOCYTE_UP	-0.166384	-0.0907461	-6.72733	4.93054982648899e-11	2.06985284099202e-10	14.5287
GSE18804_SPLEEN_MACROPHAGE_VS_TUMORAL_MACROPHAGE_UP	-0.188823	-0.00277992	-6.72726	4.9324695164034e-11	2.06985284099202e-10	14.5283
GSE40443_INDUCED_VS_TOTAL_TREG_DN	-0.136554	0.0120618	-6.72593	4.97394413097485e-11	2.08546091274608e-10	14.5202
GSE20715_WT_VS_TLR4_KO_48H_OZONE_LUNG_UP	-0.192422	0.0191908	-6.72297	5.06711137345482e-11	2.12133953366064e-10	14.5021
GSE18893_TCONV_VS_TREG_24H_CULTURE_DN	-0.135641	-0.0195753	-6.72294	5.06822499421383e-11	2.12133953366064e-10	14.5019
GSE27786_NKTCELL_VS_NEUTROPHIL_DN	-0.120674	-0.0372601	-6.72213	5.09390008229587e-11	2.13025589707686e-10	14.497
GSE21063_WT_VS_NFATC1_KO_3H_ANTI_IGM_STIM_BCELL_DN	-0.1909	0.0265637	-6.72092	5.13292549888062e-11	2.14473525133331e-10	14.4896
GSE11057_EFF_MEM_VS_CENT_MEM_CD4_TCELL_UP	-0.165221	-0.0550693	-6.71779	5.23450761494901e-11	2.18530600685789e-10	14.4706
GSE2770_TGFB_AND_IL4_VS_IL4_TREATED_ACT_CD4_TCELL_48H_DN	0.141416	0.0230602	6.71681	5.26684535435832e-11	2.1969238498659e-10	14.4646
GSE29618_BCELL_VS_PDC_DAY7_FLU_VACCINE_DN	-0.14856	-0.00103614	-6.71513	5.32274930013511e-11	2.21834342089463e-10	14.4543
GSE40666_UNTREATED_VS_IFNA_STIM_CD8_TCELL_90MIN_UP	-0.160866	-0.0554851	-6.71369	5.37076092178589e-11	2.23643993255905e-10	14.4456
GSE23925_DARK_ZONE_VS_NAIVE_BCELL_DN	-0.125523	-0.00020996	-6.71071	5.47200953305823e-11	2.27665503373695e-10	14.4275
GSE44649_WT_VS_MIR155_KO_NAIVE_CD8_TCELL_DN	-0.155382	-0.00662351	-6.70366	5.71915300237387e-11	2.37744995115746e-10	14.3846
GSE22886_NAIVE_VS_MEMORY_TCELL_UP	0.120361	-0.000935245	6.70273	5.75267848091072e-11	2.3893477884908e-10	14.3789
GSE20715_0H_VS_6H_OZONE_TLR4_KO_LUNG_DN	-0.120748	-0.0097594	-6.70187	5.78355185943888e-11	2.40012475802267e-10	14.3737
GSE19401_UNSTIM_VS_RETINOIC_ACID_AND_PAM2CSK4_STIM_FOLLICULAR_DC_DN	-0.157818	-0.000735591	-6.69873	5.89848693035255e-11	2.44573858082363e-10	14.3546
GSE17721_0.5H_VS_8H_CPG_BMDC_DN	-0.165056	0.0239492	-6.69819	5.91833435486351e-11	2.45188137558631e-10	14.3513
GSE43863_DAY6_EFF_VS_DAY150_MEM_TFH_CD4_TCELL_UP	-0.188692	-0.00675066	-6.698	5.92554387544559e-11	2.45278247758461e-10	14.3501
GSE6259_FLT3L_INDUCED_33D1_POS_DC_VS_CD4_TCELL_UP	-0.22749	-0.0547458	-6.69634	5.98730599668149e-11	2.47624404209102e-10	14.3401
GSE13485_CTRL_VS_DAY3_YF17D_VACCINE_PBMC_DN	-0.234281	-0.0217364	-6.69603	5.99879909943455e-11	2.47889306297245e-10	14.3382
GSE42088_UNINF_VS_LEISHMANIA_INF_DC_8H_UP	-0.174804	0.0122026	-6.69492	6.0408014801035e-11	2.49413430602239e-10	14.3314
GSE23505_IL6_IL1_IL23_VS_IL6_IL1_TGFB_TREATED_CD4_TCELL_UP	-0.124187	0.0208876	-6.69201	6.15153699572458e-11	2.53770433896445e-10	14.3138
GSE17721_0.5H_VS_24H_PAM3CSK4_BMDC_DN	-0.138813	-0.00395172	-6.6914	6.17487388275488e-11	2.54517644304414e-10	14.3101
GSE13887_RESTING_VS_ACT_CD4_TCELL_DN	-0.133908	-0.0211395	-6.68918	6.26139796942346e-11	2.57865857202292e-10	14.2966
GSE3982_DC_VS_EFF_MEMORY_CD4_TCELL_UP	-0.161761	0.0234603	-6.68895	6.27039979551403e-11	2.57973762381053e-10	14.2952
GSE21063_CTRL_VS_ANTI_IGM_STIM_BCELL_8H_UP	-0.177284	-0.0493035	-6.68884	6.27460813673128e-11	2.57973762381053e-10	14.2946
GSE17721_CTRL_VS_POLYIC_2H_BMDC_DN	-0.105472	0.000926237	-6.68648	6.36772173692594e-11	2.61581284167818e-10	14.2803
GSE22886_CD4_TCELL_VS_BCELL_NAIVE_DN	-0.147586	-0.00984093	-6.68544	6.40948250263741e-11	2.63074968431756e-10	14.2739
GSE3039_ALPHAALPHA_CD8_TCELL_VS_B2_BCELL_DN	-0.153788	0.00189163	-6.67758	6.73197312664671e-11	2.76078897921067e-10	14.2262
GSE43863_NAIVE_VS_MEMORY_TFH_CD4_TCELL_D150_LCMV_DN	-0.122902	-0.00432363	-6.67614	6.79233842578563e-11	2.78320208666338e-10	14.2176
GSE34156_TLR1_TLR2_LIGAND_VS_NOD2_AND_TLR1_TLR2_LIGAND_24H_TREATED_MONOCYTE_DN	-0.149323	-0.0134465	-6.67134	6.99885768467476e-11	2.86541467560802e-10	14.1885
GSE41176_WT_VS_TAK1_KO_ANTI_IGM_STIM_BCELL_24H_DN	-0.1559	0.0289599	-6.67106	7.01105270655525e-11	2.86799737920547e-10	14.1868
GSE10325_CD4_TCELL_VS_BCELL_UP	-0.189344	-0.0215145	-6.67092	7.01727803927831e-11	2.86813578920838e-10	14.1859
GSE34156_UNTREATED_VS_6H_TLR1_TLR2_LIGAND_TREATED_MONOCYTE_UP	-0.219342	-0.0257314	-6.6706	7.03138644624077e-11	2.87149327460897e-10	14.184
GSE17186_CD21LOW_VS_CD21HIGH_TRANSITIONAL_BCELL_DN	-0.143816	-0.0138818	-6.66808	7.14281356259399e-11	2.91455508182227e-10	14.1687
GSE17721_0.5H_VS_12H_CPG_BMDC_DN	-0.14314	0.0183174	-6.66741	7.17254726997215e-11	2.9218703037367e-10	14.1647
GSE17721_CTRL_VS_POLYIC_12H_BMDC_DN	-0.110979	0.0305712	-6.66741	7.17273580309749e-11	2.9218703037367e-10	14.1647
GSE5589_WT_VS_IL6_KO_LPS_AND_IL6_STIM_MACROPHAGE_45MIN_DN	-0.169368	0.0164464	-6.66717	7.18335530462673e-11	2.92375163276036e-10	14.1632
GSE34156_UNTREATED_VS_6H_NOD2_AND_TLR1_TLR2_LIGAND_TREATED_MONOCYTE_DN	-0.226429	-0.0418005	-6.66636	7.21963271251416e-11	2.93606432181711e-10	14.1583
GSE24634_NAIVE_CD4_TCELL_VS_DAY7_IL4_CONV_TREG_DN	-0.161775	0.0329748	-6.66578	7.24571889818942e-11	2.94421538548614e-10	14.1548
GSE39022_LN_VS_SPLEEN_DC_UP	-0.125658	0.0386329	-6.66344	7.35229365574918e-11	2.98503122423417e-10	14.1407
GSE9601_UNTREATED_VS_PI3K_INHIBITOR_TREATED_HCMV_INF_MONOCYTE_DN	-0.149326	0.0204973	-6.66329	7.35913399412699e-11	2.98532063442021e-10	14.1398
GSE9988_ANTI_TREM1_VS_LOW_LPS_MONOCYTE_UP	-0.158571	-0.00776694	-6.66249	7.39572888046261e-11	2.99766980911929e-10	14.1349
GSE40274_FOXP3_VS_FOXP3_AND_XBP1_TRANSDUCED_ACTIVATED_CD4_TCELL_DN	-0.124979	-0.0077944	-6.66228	7.40566854235773e-11	2.99920341964812e-10	14.1336
GSE43863_TFH_VS_LY6C_LOW_CXCR5NEG_EFFECTOR_CD4_TCELL_UP	-0.161451	0.00750874	-6.65375	7.80937652961158e-11	3.16007329337771e-10	14.0821
GSE3039_CD4_TCELL_VS_ALPHABETA_CD8_TCELL_UP	-0.148191	0.008032	-6.65311	7.84055406065639e-11	3.17005638037493e-10	14.0782
GSE18791_UNSTIM_VS_NEWCATSLE_VIRUS_DC_6H_DN	-0.227629	-0.0364275	-6.65117	7.93586924836148e-11	3.2059332485918e-10	14.0665
GSE2770_IL12_AND_TGFB_VS_IL4_TREATED_ACT_CD4_TCELL_2H_UP	-0.129545	-0.0284875	-6.64966	8.01089572391935e-11	3.23356122344118e-10	14.0574
GSE3982_EOSINOPHIL_VS_NEUTROPHIL_DN	-0.141344	0.0290858	-6.64938	8.02474526062288e-11	3.2364701084234e-10	14.0557
GSE4984_UNTREATED_VS_LPS_TREATED_DC_DN	-0.156379	0.0153899	-6.64896	8.0456113338582e-11	3.24220168887983e-10	14.0532
GSE40685_NAIVE_CD4_TCELL_VS_FOXP3_KO_TREG_PRECURSOR_UP	-0.114022	0.0430665	-6.64609	8.19075359447839e-11	3.29796293490072e-10	14.0358
GSE24726_WT_VS_E2_22_KO_PDC_DAY4_POST_DELETION_DN	-0.120228	-0.0168352	-6.64443	8.27594416525953e-11	3.32951279712175e-10	14.0258
GSE40666_WT_VS_STAT4_KO_CD8_TCELL_DN	0.112403	0.00376311	6.64269	8.36581546148727e-11	3.36289215580577e-10	14.0153
GSE8835_CD4_VS_CD8_TCELL_UP	-0.106777	0.000920363	-6.64145	8.43065702660201e-11	3.38616331686768e-10	14.0078
GSE39382_IL3_VS_IL3_IL33_TREATED_MAST_CELL_DN	-0.178642	0.0153315	-6.64059	8.47547569363765e-11	3.40136059138407e-10	14.0027
GSE23505_IL6_IL1_VS_IL6_IL1_TGFB_TREATED_CD4_TCELL_UP	0.100522	0.0243285	6.64034	8.48861642910992e-11	3.40383039033938e-10	14.0011
GSE13306_RA_VS_UNTREATED_TREG_UP	0.136677	-0.00480462	6.6391	8.55455043031456e-11	3.42744816582998e-10	13.9936
GSE17721_0.5H_VS_24H_POLYIC_BMDC_UP	0.147335	0.0261515	6.63845	8.58921942484503e-11	3.43851084945316e-10	13.9897
GSE24634_IL4_VS_CTRL_TREATED_NAIVE_CD4_TCELL_DAY7_DN	-0.179453	0.0179613	-6.63544	8.75096586778534e-11	3.50038634711414e-10	13.9716
GSE13411_SWITCHED_MEMORY_BCELL_VS_PLASMA_CELL_DN	-0.123678	0.0143601	-6.6346	8.79707446209774e-11	3.51594313202134e-10	13.9665
GSE3982_DC_VS_NEUTROPHIL_LPS_STIM_DN	-0.140423	-0.0131223	-6.63438	8.80905205860159e-11	3.51784439586123e-10	13.9652
GSE32423_MEMORY_VS_NAIVE_CD8_TCELL_UP	-0.140933	-0.0099812	-6.6312	8.98443398299191e-11	3.58494368264837e-10	13.946
GSE34156_TLR1_TLR2_LIGAND_VS_NOD2_AND_TLR1_TLR2_LIGAND_24H_TREATED_MONOCYTE_UP	-0.224848	-0.0236844	-6.63062	9.0169287478761e-11	3.59496537313031e-10	13.9425
GSE22886_IGA_VS_IGM_MEMORY_BCELL_UP	-0.133961	-0.0378655	-6.62965	9.07167851175994e-11	3.6138362804002e-10	13.9367
GSE11057_NAIVE_VS_CENT_MEMORY_CD4_TCELL_DN	-0.197278	0.00518543	-6.62423	9.38155442372958e-11	3.73422656473942e-10	13.9041
GSE21927_GMCSF_IL6_VS_GMCSF_GCSF_TREATED_BONE_MARROW_DN	-0.13578	0.0125284	-6.62133	9.5516940327859e-11	3.79884516961085e-10	13.8866
GSE20715_0H_VS_6H_OZONE_TLR4_KO_LUNG_UP	0.104832	-0.0300353	6.61962	9.65346921903491e-11	3.83619103059854e-10	13.8763
GSE4748_CTRL_VS_CYANOBACTERIUM_LPSLIKE_STIM_DC_3H_DN	-0.152001	0.0383875	-6.61695	9.81489863490319e-11	3.89716268535031e-10	13.8602
GSE14699_NAIVE_VS_DELETIONAL_TOLERANCE_CD8_TCELL_UP	0.150086	0.0351157	6.61592	9.87753989365045e-11	3.91884156041246e-10	13.8541
GSE7509_DC_VS_MONOCYTE_DN	-0.192712	-0.0107186	-6.61133	1.01625679030755e-10	4.02864367972202e-10	13.8264
GSE2770_TGFB_AND_IL4_ACT_VS_ACT_CD4_TCELL_48H_DN	0.120825	-0.0218279	6.61009	1.02409559737505e-10	4.05641768326119e-10	13.819
GSE37301_PRO_BCELL_VS_RAG2_KO_NK_CELL_DN	-0.182041	-0.053785	-6.60971	1.02647098504264e-10	4.06252367110298e-10	13.8167
GSE20198_IL12_IL18_VS_IFNA_TREATED_ACT_CD4_TCELL_UP	0.110645	0.00121764	6.59489	1.12504928240721e-10	4.44741797116772e-10	13.7277
GSE37532_WT_VS_PPARG_KO_VISCERAL_ADIPOSE_TISSUE_TREG_DN	-0.137283	0.0288028	-6.59481	1.12554728211203e-10	4.44741797116772e-10	13.7273
GSE41978_ID2_KO_VS_BIM_KO_KLRG1_LOW_EFFECTOR_CD8_TCELL_DN	-0.100122	0.0386061	-6.59371	1.1332377914824e-10	4.47417708274089e-10	13.7207
GSE18804_SPLEEN_MACROPHAGE_VS_COLON_TUMORAL_MACROPHAGE_UP	-0.0930442	-0.0191732	-6.59012	1.1586872432639e-10	4.57095080905403e-10	13.6991
GSE26488_CTRL_VS_PEPTIDE_INJECTION_HDAC7_DELTAP_TG_OT2_THYMOCYTE_UP	-0.125474	-0.0275947	-6.58972	1.16150190601045e-10	4.57834731883732e-10	13.6968
GSE17974_CTRL_VS_ACT_IL4_AND_ANTI_IL12_6H_CD4_TCELL_DN	-0.145354	-0.00137288	-6.5865	1.18484745840705e-10	4.66659403181821e-10	13.6775
GSE3691_IFN_PRODUCING_KILLER_DC_VS_CONVENTIONAL_DC_SPLEEN_UP	0.11041	-0.00943214	6.58605	1.18815192680709e-10	4.67582890743469e-10	13.6748
GSE46606_UNSTIM_VS_CD40L_IL2_IL5_1DAY_STIMULATED_IRF4HIGH_SORTED_BCELL_UP	0.116319	0.016463	6.58538	1.19311610917651e-10	4.69157520896526e-10	13.6707
GSE36888_UNTREATED_VS_IL2_TREATED_STAT5_AB_KNOCKIN_TCELL_17H_UP	-0.193986	-0.0153936	-6.5825	1.21444659250811e-10	4.77159983766089e-10	13.6535
GSE17721_ALL_VS_24H_PAM3CSK4_BMDC_UP	-0.149664	0.0266375	-6.58213	1.21723166954099e-10	4.77868871394335e-10	13.6513
GSE26669_CTRL_VS_COSTIM_BLOCK_MLR_CD4_TCELL_UP	-0.11725	0.0469471	-6.58128	1.22362359653023e-10	4.79846548457775e-10	13.6462
GSE17721_CTRL_VS_GARDIQUIMOD_24H_BMDC_DN	-0.128413	0.00659972	-6.5812	1.22423903886087e-10	4.79846548457775e-10	13.6457
GSE14415_INDUCED_VS_NATURAL_TREG_UP	-0.153315	-0.0213186	-6.57977	1.23512697595106e-10	4.83724970002698e-10	13.6371
GSE39820_CTRL_VS_IL1B_IL6_IL23A_CD4_TCELL_UP	-0.155121	-0.0261857	-6.57934	1.23840355773428e-10	4.84618645243489e-10	13.6346
GSE37301_CD4_TCELL_VS_RAG2_KO_NK_CELL_DN	-0.14144	-0.0257022	-6.57708	1.25574953714293e-10	4.91012178568247e-10	13.6211
GSE2706_2H_VS_8H_R848_AND_LPS_STIM_DC_DN	-0.203403	-0.0417946	-6.57171	1.29805842776229e-10	5.06749821740793e-10	13.5889
GSE46606_IRF4HIGH_VS_WT_CD40L_IL2_IL5_DAY3_STIMULATED_BCELL_UP	-0.161011	-0.0352481	-6.5717	1.29807836110942e-10	5.06749821740793e-10	13.5889
GSE45365_HEALTHY_VS_MCMV_INFECTION_BCELL_IFNAR_KO_DN	-0.126627	-0.0121446	-6.57141	1.30046777085635e-10	5.07276139280396e-10	13.5871
GSE26928_NAIVE_VS_CXCR5_POS_CD4_TCELL_UP	0.12325	0.00754162	6.56471	1.35525084114743e-10	5.28222567845621e-10	13.5471
GSE17721_LPS_VS_POLYIC_16H_BMDC_UP	-0.126028	0.00345881	-6.56327	1.36733200685643e-10	5.32505318737372e-10	13.5385
KAECH_DAY8_EFF_VS_DAY15_EFF_CD8_TCELL_UP	-0.163394	0.0462784	-6.56074	1.38878067722412e-10	5.40426474395841e-10	13.5234
GSE19941_UNSTIM_VS_LPS_STIM_IL10_KO_MACROPHAGE_DN	-0.159514	0.00774192	-6.55913	1.40260723772593e-10	5.45371305842039e-10	13.5138
GSE41867_NAIVE_VS_DAY30_LCMV_ARMSTRONG_MEMORY_CD8_TCELL_UP	-0.139633	-0.0368188	-6.55495	1.43916892353757e-10	5.59141227709332e-10	13.4888
GSE42724_MEMORY_BCELL_VS_PLASMABLAST_UP	-0.151864	-0.0539295	-6.55012	1.48249857538464e-10	5.75516578428203e-10	13.46
GSE41087_WT_VS_FOXP3_MUT_ANTI_CD3_CD28_STIM_CD4_TCELL_UP	-0.210113	-0.0219772	-6.54918	1.49107797826445e-10	5.78386298575193e-10	13.4544
GSE17721_POLYIC_VS_GARDIQUIMOD_12H_BMDC_DN	-0.136828	0.0485168	-6.54631	1.51761078005566e-10	5.88210001625391e-10	13.4373
GSE27786_LSK_VS_BCELL_DN	0.11397	0.00544014	6.54291	1.54961041204993e-10	5.99743295590113e-10	13.4171
GSE10239_KLRG1INT_VS_KLRG1HIGH_EFF_CD8_TCELL_DN	-0.215808	-0.0669505	-6.54289	1.54982924701961e-10	5.99743295590113e-10	13.4169
GSE12366_GC_VS_MEMORY_BCELL_UP	-0.155939	-0.00563858	-6.53896	1.58768775027464e-10	6.13905930106196e-10	13.3935
GSE3982_NKCELL_VS_TH1_DN	-0.143633	0.0322976	-6.53856	1.59164172090152e-10	6.14946745775748e-10	13.3911
GSE7852_LN_VS_FAT_TCONV_UP	0.11029	-0.00338816	6.53733	1.60367677998977e-10	6.19105647552312e-10	13.3838
GSE11864_CSF1_IFNG_VS_CSF1_PAM3CYS_IN_MAC_UP	-0.143106	-0.00723678	-6.5364	1.61281708686717e-10	6.22141318069425e-10	13.3783
GSE17721_LPS_VS_GARDIQUIMOD_6H_BMDC_UP	-0.127273	-0.0200894	-6.53561	1.62064507447292e-10	6.24666360983548e-10	13.3736
GSE6092_UNSTIM_VS_IFNG_STIM_ENDOTHELIAL_CELL_DN	-0.153263	-0.0573132	-6.53523	1.62444060993361e-10	6.25634359810006e-10	13.3713
GSE22601_DOUBLE_NEGATIVE_VS_CD8_SINGLE_POSITIVE_THYMOCYTE_DN	0.119241	-0.00815052	6.53342	1.64264020605892e-10	6.32144003469121e-10	13.3605
GSE42021_TCONV_PLN_VS_CD24INT_TCONV_THYMUS_UP	-0.153943	-0.00514779	-6.5254	1.72536121701815e-10	6.63453816046759e-10	13.3128
GSE3982_BASOPHIL_VS_NKCELL_UP	-0.201827	-0.018324	-6.52144	1.76778236037771e-10	6.79229941621467e-10	13.2893
GSE29949_MICROGLIA_BRAIN_VS_MONOCYTE_BONE_MARROW_UP	-0.143486	0.0057271	-6.52026	1.78053369658746e-10	6.83590241904975e-10	13.2823
GSE360_L_DONOVANI_VS_B_MALAYI_HIGH_DOSE_MAC_UP	-0.211408	-0.0186938	-6.51961	1.78769930454062e-10	6.85800867064715e-10	13.2784
GSE2770_IL12_AND_TGFB_ACT_VS_ACT_CD4_TCELL_6H_UP	0.119181	-0.0356931	6.51829	1.80215743434199e-10	6.90803384745413e-10	13.2706
GSE17301_ACD3_ACD28_VS_ACD3_ACD28_AND_IFNA2_STIM_CD8_TCELL_DN	-0.142218	-0.0093493	-6.5147	1.84225967632745e-10	7.05620215649948e-10	13.2492
GSE1460_CD4_THYMOCYTE_VS_NAIVE_CD4_TCELL_ADULT_BLOOD_UP	-0.152827	0.010666	-6.51184	1.87477161484201e-10	7.17508822271033e-10	13.2323
GSE17721_PAM3CSK4_VS_GADIQUIMOD_8H_BMDC_DN	-0.155078	-0.0311874	-6.50944	1.90250270811682e-10	7.27550486180938e-10	13.218
GSE7219_WT_VS_NIK_NFKB2_KO_LPS_AND_ANTI_CD40_STIM_DC_UP	-0.138712	0.0105855	-6.5088	1.90996240070578e-10	7.29830338528516e-10	13.2142
GSE9006_HEALTHY_VS_TYPE_1_DIABETES_PBMC_AT_DX_DN	-0.161455	-0.00249231	-6.5084	1.91462117111945e-10	7.31037174427424e-10	13.2119
GSE39152_BRAIN_VS_SPLEEN_CD103_NEG_MEMORY_CD8_TCELL_DN	-0.121582	0.055883	-6.50591	1.94394229526109e-10	7.41311012695612e-10	13.1971
GSE37533_UNTREATED_VS_PIOGLIZATONE_TREATED_CD4_TCELL_PPARG2_AND_FOXP3_TRASDUCED_UP	0.130307	-0.0445283	6.50586	1.94457199143061e-10	7.41311012695612e-10	13.1968
GSE4984_UNTREATED_VS_GALECTIN1_TREATED_DC_DN	0.113605	-0.00249395	6.50535	1.95070390274352e-10	7.43067194227243e-10	13.1938
GSE5099_CLASSICAL_M1_VS_ALTERNATIVE_M2_MACROPHAGE_UP	-0.115661	0.031598	-6.50471	1.95827223163621e-10	7.45367368166534e-10	13.19
GSE9037_WT_VS_IRAK4_KO_LPS_4H_STIM_BMDM_UP	-0.110255	0.0156794	-6.50137	1.9986511513262e-10	7.60142732963406e-10	13.1702
GSE36078_UNTREATED_VS_AD5_INF_MOUSE_LUNG_DC_DN	-0.13877	-0.0129232	-6.49842	2.03505605159179e-10	7.73384795893542e-10	13.1527
GSE22589_HEALTHY_VS_SIV_INFECTED_DC_DN	-0.132907	-0.00313606	-6.49671	2.05638510026271e-10	7.80881388034288e-10	13.1426
GSE32034_UNTREATED_VS_ROSIGLIZATONE_TREATED_LY6C_HIGH_MONOCYTE_UP	-0.11387	0.00986246	-6.49552	2.07137610397817e-10	7.85961400201061e-10	13.1355
GSE7460_CTRL_VS_TGFB_TREATED_ACT_TREG_UP	-0.166567	0.00207299	-6.49376	2.09371462417875e-10	7.93819272295632e-10	13.1251
GSE7509_FCGRIIB_VS_TNFA_IL1B_IL6_PGE_STIM_DC_DN	0.153548	-0.0242882	6.49166	2.12081756441754e-10	8.03469920205463e-10	13.1127
GSE42021_CD24INT_VS_CD24LOW_TREG_THYMUS_DN	-0.160264	-0.00756402	-6.49029	2.13856770617733e-10	8.0956502443636e-10	13.1046
GSE15930_NAIVE_VS_48H_IN_VITRO_STIM_IL12_CD8_TCELL_DN	-0.140529	0.000746724	-6.48643	2.18956257494595e-10	8.2822584356651e-10	13.0817
GSE33425_CD161_INT_VS_NEG_CD8_TCELL_DN	-0.161849	-0.00201246	-6.48547	2.2024489409653e-10	8.32453936414503e-10	13.076
GSE33425_CD161_HIGH_VS_INT_CD8_TCELL_UP	-0.133648	-0.0173405	-6.48418	2.21985058563749e-10	8.38380779319834e-10	13.0684
GSE29164_CD8_TCELL_VS_CD8_TCELL_AND_IL12_TREATED_MELANOMA_DAY3_DN	-0.131743	0.0146775	-6.48349	2.22914491068953e-10	8.41238884963545e-10	13.0644
GSE9006_TYPE_1_DIABETES_AT_DX_VS_1MONTH_POST_DX_PBMC_UP	-0.117347	0.0470729	-6.48233	2.24494674353526e-10	8.46546480998745e-10	13.0575
GSE15330_MEGAKARYOCYTE_ERYTHROID_PROGENITOR_VS_PRO_BCELL_UP	-0.0966646	0.0452251	-6.48144	2.25721781062034e-10	8.5051548131031e-10	13.0522
GSE16522_MEMORY_VS_NAIVE_ANTI_CD3CD28_STIM_CD8_TCELL_DN	-0.116178	-0.0270212	-6.47872	2.29489661155717e-10	8.64044535665113e-10	13.0362
GSE339_CD8POS_VS_CD4CD8DN_DC_UP	-0.122069	0.0183737	-6.47208	2.38958934482787e-10	8.99002261621728e-10	12.997
GSE28726_NAIVE_VS_ACTIVATED_VA24NEG_NKTCELL_UP	-0.12396	0.00779644	-6.47128	2.40124888866405e-10	9.02691711849633e-10	12.9922
GSE5679_CTRL_VS_PPARG_LIGAND_ROSIGLITAZONE_AND_RARA_AGONIST_AM580_TREATED_DC_UP	-0.19461	0.0230351	-6.4641	2.50849704057968e-10	9.42282003215437e-10	12.9499
GSE2770_IL12_ACT_VS_ACT_CD4_TCELL_2H_DN	-0.151499	0.0171093	-6.46301	2.52517890737698e-10	9.47817537499279e-10	12.9434
GSE15735_CTRL_VS_HDAC_INHIBITOR_TREATED_CD4_TCELL_2H_UP	-0.135536	-0.0174622	-6.45873	2.59180815830723e-10	9.72077701868577e-10	12.9182
GSE43863_NAIVE_VS_MEMORY_TH1_CD4_TCELL_D150_LCMV_UP	-0.253646	-0.0179238	-6.45745	2.61205842363858e-10	9.78919126151321e-10	12.9106
GSE25087_TREG_VS_TCONV_ADULT_UP	-0.201721	-0.047596	-6.44234	2.86303387723302e-10	1.07215227132047e-09	12.8217
GSE39556_CD8A_DC_VS_NK_CELL_DN	-0.170905	-0.0268228	-6.44206	2.86790600740352e-10	1.073151925351e-09	12.82
GSE17974_IL4_AND_ANTI_IL12_VS_UNTREATED_2H_ACT_CD4_TCELL_UP	-0.107357	-0.0188034	-6.44112	2.88421971369602e-10	1.07842812318703e-09	12.8145
GSE32986_CURDLAN_LOWDOSE_VS_GMCSF_AND_CURDLAN_LOWDOSE_STIM_DC_DN	-0.117627	0.0176228	-6.44014	2.90145051198783e-10	1.0840388722703e-09	12.8088
GSE360_T_GONDII_VS_B_MALAYI_HIGH_DOSE_MAC_UP	-0.142347	-0.0101854	-6.43981	2.90736147819984e-10	1.08541495186127e-09	12.8068
GSE5542_UNTREATED_VS_IFNA_TREATED_EPITHELIAL_CELLS_6H_UP	-0.180014	0.00955709	-6.43815	2.93669278667925e-10	1.09552582363716e-09	12.797
GSE411_UNSTIM_VS_400MIN_IL6_STIM_MACROPHAGE_UP	0.122022	-0.0154764	6.43525	2.98870277240833e-10	1.11407497376996e-09	12.78
GSE21360_NAIVE_VS_SECONDARY_MEMORY_CD8_TCELL_DN	-0.192175	0.000589418	-6.43423	3.00729459333461e-10	1.1201482613705e-09	12.774
GSE6259_BCELL_VS_CD8_TCELL_UP	-0.114838	0.00712071	-6.42728	3.13650917118309e-10	1.1673852316275e-09	12.7332
GSE36476_CTRL_VS_TSST_ACT_16H_MEMORY_CD4_TCELL_OLD_DN	-0.132677	0.011972	-6.42697	3.14254415290348e-10	1.16873855824013e-09	12.7314
GSE41176_UNSTIM_VS_ANTI_IGM_STIM_BCELL_1H_DN	-0.185859	0.00770249	-6.42492	3.18166294792366e-10	1.18238458293547e-09	12.7194
GSE29164_UNTREATED_VS_CD8_TCELL_AND_IL12_TREATED_MELANOMA_DAY7_DN	-0.133613	-0.00437073	-6.4236	3.20722885521285e-10	1.19097705660038e-09	12.7116
GSE17721_POLYIC_VS_PAM3CSK4_2H_BMDC_DN	-0.110472	0.0236232	-6.42057	3.26657038318729e-10	1.21208917798084e-09	12.6938
GSE26290_WT_VS_PDK1_KO_ANTI_CD3_AND_IL2_STIM_CD8_TCELL_UP	-0.153987	-0.0165099	-6.41586	3.36099249713816e-10	1.24617621355077e-09	12.6662
GSE37416_CTRL_VS_6H_F_TULARENSIS_LVS_NEUTROPHIL_DN	-0.128346	0.00661643	-6.41442	3.39046001075252e-10	1.25614609675941e-09	12.6578
GSE32986_UNSTIM_VS_GMCSF_AND_CURDLAN_LOWDOSE_STIM_DC_UP	-0.153515	0.0176697	-6.40977	3.48700379802787e-10	1.29093332097202e-09	12.6305
GSE19888_CTRL_VS_TCELL_MEMBRANES_ACT_MAST_CELL_PRETREAT_A3R_INH_DN	-0.191425	0.00873388	-6.40565	3.57493386990033e-10	1.32248123114308e-09	12.6064
GSE21033_CTRL_VS_POLYIC_STIM_DC_3H_DN	0.105199	-0.0151722	6.40545	3.57921542167016e-10	1.32306051095425e-09	12.6052
GSE12845_IGD_POS_VS_NEG_BLOOD_BCELL_UP	0.105772	-0.00699128	6.39788	3.74653786033277e-10	1.38386144469608e-09	12.5609
GSE21360_NAIVE_VS_PRIMARY_MEMORY_CD8_TCELL_DN	-0.159587	0.0513669	-6.39554	3.79976330741528e-10	1.40245809346419e-09	12.5473
GSE2405_0H_VS_3H_A_PHAGOCYTOPHILUM_STIM_NEUTROPHIL_UP	-0.144278	-0.00699705	-6.39272	3.86493610774319e-10	1.42543290816993e-09	12.5308
GSE19888_ADENOSINE_A3R_INH_VS_TCELL_MEMBRANES_ACT_MAST_CELL_UP	-0.186154	-0.021223	-6.3888	3.95731042088655e-10	1.45839760745531e-09	12.5079
GSE15324_NAIVE_VS_ACTIVATED_CD8_TCELL_UP	0.0947558	-0.0204084	6.38208	4.12083680478324e-10	1.51751450588843e-09	12.4687
GSE4590_LARGE_PRE_BCELL_VS_VPREB_POS_LARGE_PRE_BCELL_UP	-0.151677	-0.00606157	-6.37876	4.20404204141416e-10	1.54698586297355e-09	12.4493
GSE8921_UNSTIM_VS_TLR1_2_STIM_MONOCYTE_24H_DN	-0.0958742	0.0217902	-6.37516	4.29603532235186e-10	1.57964408230176e-09	12.4283
GSE24972_WT_VS_IRF8_KO_SPLEEN_FOLLICULAR_BCELL_UP	-0.132791	-0.0140444	-6.37485	4.30412224924946e-10	1.58142410243917e-09	12.4265
GSE12366_GC_BCELL_VS_PLASMA_CELL_DN	-0.114466	-0.00226895	-6.3732	4.34700185026769e-10	1.59597535904327e-09	12.4169
GSE21546_ELK1_KO_VS_SAP1A_KO_AND_ELK1_KO_ANTI_CD3_STIM_DP_THYMOCYTES_UP	0.114454	0.00421635	6.373	4.35217283356531e-10	1.5962014153087e-09	12.4157
GSE23321_CENTRAL_VS_EFFECTOR_MEMORY_CD8_TCELL_UP	-0.1174	0.0272006	-6.37292	4.35417011688271e-10	1.5962014153087e-09	12.4153
GSE24142_DN2_VS_DN3_THYMOCYTE_UP	-0.148246	0.0225215	-6.37033	4.42249709026037e-10	1.6200305130638e-09	12.4002
GSE17721_POLYIC_VS_PAM3CSK4_4H_BMDC_UP	-0.105876	0.025296	-6.36621	4.53348070230624e-10	1.65866844189294e-09	12.3762
GSE16697_CD4_TCELL_VS_TFH_CD4_TCELL_UP	-0.126209	0.0296926	-6.36616	4.53478317857428e-10	1.65866844189294e-09	12.3759
GSE13547_CTRL_VS_ANTI_IGM_STIM_BCELL_2H_UP	-0.204322	0.0131776	-6.36431	4.58548083263908e-10	1.67595368466749e-09	12.3651
GSE360_CTRL_VS_M_TUBERCULOSIS_MAC_DN	-0.155759	-0.0122346	-6.36365	4.60379131336249e-10	1.68138465357587e-09	12.3613
GSE37301_LYMPHOID_PRIMED_MPP_VS_GRAN_MONO_PROGENITOR_UP	-0.11997	0.0264396	-6.36259	4.63322969320656e-10	1.6908685442174e-09	12.3551
GSE12845_IGD_POS_BLOOD_VS_NAIVE_TONSIL_BCELL_DN	-0.114938	0.0156908	-6.35991	4.70827807449199e-10	1.716970866686e-09	12.3395
GSE10463_CD40L_AND_VA347_VS_CD40L_IN_DC_UP	-0.114838	-0.00685976	-6.35683	4.79605864036388e-10	1.74767372444673e-09	12.3216
GSE3982_DC_VS_TH1_UP	-0.148522	-0.0129382	-6.35262	4.91873543212695e-10	1.79103729636192e-09	12.2971
GSE39864_WT_VS_GATA3_KO_TREG_UP	-0.11712	-0.00895687	-6.35168	4.94658323386694e-10	1.79983222669154e-09	12.2917
GSE22886_NAIVE_CD8_TCELL_VS_MEMORY_TCELL_UP	0.116732	0.0125537	6.34929	5.01814122311806e-10	1.82450627156949e-09	12.2777
GSE17721_LPS_VS_PAM3CSK4_12H_BMDC_DN	-0.117816	-0.00844385	-6.34793	5.05926241617227e-10	1.83808549527153e-09	12.2698
GSE20715_WT_VS_TLR4_KO_LUNG_UP	-0.20422	-0.0204247	-6.34523	5.14173879089879e-10	1.8666580766959e-09	12.2542
GSE45365_HEALTHY_VS_MCMV_INFECTION_CD8A_DC_DN	-0.125302	-0.00223929	-6.34501	5.14850047911838e-10	1.86772109711576e-09	12.2529
GSE18893_TCONV_VS_TREG_2H_CULTURE_DN	-0.144057	0.0557072	-6.34232	5.23207737606979e-10	1.8966280488253e-09	12.2373
GSE11961_FOLLICULAR_BCELL_VS_MEMORY_BCELL_DAY40_DN	-0.113322	-0.0526699	-6.34185	5.24700566830049e-10	1.90062539895613e-09	12.2345
GSE18791_CTRL_VS_NEWCASTLE_VIRUS_DC_2H_DN	-0.179033	-0.0158158	-6.3398	5.31181235121221e-10	1.92267085996329e-09	12.2226
GSE25123_WT_VS_PPARG_KO_MACROPHAGE_DN	-0.149689	0.0883091	-6.33925	5.32915033124056e-10	1.92751450733512e-09	12.2195
GSE22886_NEUTROPHIL_VS_DC_DN	-0.163328	0.0290867	-6.33556	5.448438067693e-10	1.96919809093474e-09	12.198
GSE26669_CD4_VS_CD8_TCELL_IN_MLR_UP	-0.11372	-0.0197204	-6.32879	5.67344524447557e-10	2.0483405682413e-09	12.1588
GSE37532_VISCERAL_ADIPOSE_TISSUE_VS_LN_DERIVED_PPARG_KO_TREG_CD4_TCELL_UP	-0.154004	-0.0434065	-6.32872	5.67582054007749e-10	2.0483405682413e-09	12.1584
GSE19401_UNSTIM_VS_RETINOIC_ACID_STIM_FOLLICULAR_DC_DN	-0.150678	0.0120821	-6.32745	5.7191106020418e-10	2.06243574042544e-09	12.1511
GSE14699_NAIVE_VS_ACT_CD8_TCELL_UP	-0.161831	-0.0168251	-6.3237	5.84866016954888e-10	2.10759410843507e-09	12.1294
GSE37319_WT_VS_RC3H1_KO_CD44LOW_CD8_TCELL_DN	-0.139604	0.00254428	-6.32191	5.91165574442471e-10	2.12872038335825e-09	12.119
GSE14308_TH17_VS_NATURAL_TREG_DN	0.0931217	-0.026389	6.3214	5.92957920714566e-10	2.1335974813304e-09	12.116
GSE27786_NKCELL_VS_NKTCELL_UP	-0.125552	0.019373	-6.31944	5.99952933550957e-10	2.1571739426275e-09	12.1047
GSE41867_DAY15_EFFECTOR_VS_DAY30_MEMORY_CD8_TCELL_LCMV_ARMSTRONG_UP	-0.154949	-0.0300426	-6.31896	6.01695991278893e-10	2.16184577397549e-09	12.1019
GSE37416_0H_VS_48H_F_TULARENSIS_LVS_NEUTROPHIL_UP	-0.135382	-0.00586569	-6.31873	6.02497894354022e-10	2.16313171797553e-09	12.1006
GSE18893_TCONV_VS_TREG_24H_TNF_STIM_DN	0.130837	0.00702175	6.31729	6.07702383397224e-10	2.18021061260035e-09	12.0922
GSE24574_BCL6_LOW_TFH_VS_NAIVE_CD4_TCELL_DN	-0.135392	-0.0180414	-6.31175	6.28148933641597e-10	2.25190699389394e-09	12.0602
GSE25085_FETAL_BM_VS_ADULT_BM_SP4_THYMIC_IMPLANT_UP	-0.172562	0.00673129	-6.30942	6.3692953195173e-10	2.28170638210943e-09	12.0467
GSE5542_UNTREATED_VS_IFNA_AND_IFNG_TREATED_EPITHELIAL_CELLS_24H_UP	-0.156863	-0.0146782	-6.30919	6.3780546400485e-10	2.28316548172787e-09	12.0454
GSE39556_CD8A_DC_VS_NK_CELL_UP	-0.143188	-0.0123324	-6.30736	6.44804321589757e-10	2.30652470982768e-09	12.0348
GSE32986_UNSTIM_VS_CURDLAN_LOWDOSE_STIM_DC_UP	-0.128275	0.00421549	-6.3066	6.47725816642386e-10	2.31527525948768e-09	12.0305
GSE20366_EX_VIVO_VS_HOMEOSTATIC_CONVERSION_NAIVE_CD4_TCELL_DN	-0.164094	-0.0398062	-6.30615	6.49464933696616e-10	2.3197897045234e-09	12.0279
GSE5589_UNSTIM_VS_45MIN_LPS_AND_IL10_STIM_MACROPHAGE_DN	-0.143241	-0.00755993	-6.30266	6.63151002086156e-10	2.36693896129213e-09	12.0077
GSE20366_TREG_VS_TCONV_UP	-0.141015	-0.0212586	-6.30176	6.66721727703424e-10	2.37794162325848e-09	12.0025
GSE5679_PPARG_LIGAND_ROSIGLITAZONE_VS_RARA_AGONIST_AM580_TREATED_DC_UP	-0.117378	-0.0319501	-6.29742	6.84166693565426e-10	2.43837610171964e-09	11.9774
GSE15930_STIM_VS_STIM_AND_IFNAB_24H_CD8_T_CELL_DN	-0.114893	-0.0105316	-6.29209	7.06233165570409e-10	2.51518127387356e-09	11.9467
GSE24726_WT_VS_E2_2_KO_PDC_DAY4_POST_DELETION_UP	-0.121716	-0.0102876	-6.28653	7.29994350479553e-10	2.59790538753571e-09	11.9146
GSE29618_PRE_VS_DAY7_POST_TIV_FLU_VACCINE_MONOCYTE_UP	-0.10212	0.00933135	-6.28554	7.34280726176317e-10	2.61125233425621e-09	11.909
GSE18791_CTRL_VS_NEWCASTLE_VIRUS_DC_18H_DN	-0.168519	-0.0395303	-6.28445	7.39072769343551e-10	2.62637675582916e-09	11.9027
GSE13522_CTRL_VS_T_CRUZI_Y_STRAIN_INF_SKIN_IFNAR_KO_DN	-0.134803	-0.0506346	-6.2793	7.62042376912827e-10	2.70602803230269e-09	11.873
GSE15767_MED_VS_SCS_MAC_LN_DN	0.113609	0.0044215	6.27758	7.69877135673841e-10	2.73185827021337e-09	11.8631
GSE360_LOW_DOSE_B_MALAYI_VS_M_TUBERCULOSIS_MAC_UP	0.0996937	0.0372782	6.2773	7.71141402216392e-10	2.73435291964939e-09	11.8615
GSE17721_LPS_VS_PAM3CSK4_16H_BMDC_DN	-0.106859	0.0427467	-6.27717	7.71743852656548e-10	2.73449894555833e-09	11.8608
GSE37533_UNTREATED_VS_PIOGLIZATONE_TREATED_CD4_TCELL_PPARG2_AND_FOXP3_TRASDUCED_DN	0.106807	-0.0161199	6.27687	7.73110922835487e-10	2.73735204655123e-09	11.8591
GSE38304_MYC_NEG_VS_POS_GC_BCELL_DN	-0.110893	-0.0445215	-6.27343	7.89070233590406e-10	2.79152247167628e-09	11.8393
GSE5099_UNSTIM_VS_MCSF_TREATED_MONOCYTE_DAY7_UP	-0.166497	-0.0114514	-6.27333	7.89556232752446e-10	2.79152247167628e-09	11.8387
GSE41867_NAIVE_VS_EFFECTOR_CD8_TCELL_UP	-0.0985387	0.00693416	-6.27241	7.93903507898979e-10	2.80485706344005e-09	11.8334
GSE17721_CTRL_VS_POLYIC_0.5H_BMDC_UP	-0.130208	0.00122957	-6.27139	7.98730713139218e-10	2.81986669160454e-09	11.8275
GSE3982_NKCELL_VS_TH1_UP	-0.120537	0.0297635	-6.27032	8.03778420679266e-10	2.83563248772584e-09	11.8214
GSE17974_IL4_AND_ANTI_IL12_VS_UNTREATED_72H_ACT_CD4_TCELL_DN	-0.231241	-0.0618929	-6.26897	8.10256682896892e-10	2.85641863898239e-09	11.8136
GSE1791_CTRL_VS_NEUROMEDINU_IN_T_CELL_LINE_0.8H_DN	-0.164675	-0.0476305	-6.26847	8.12674203672311e-10	2.86286964590853e-09	11.8107
GSE27786_CD8_TCELL_VS_NKCELL_DN	-0.140614	-0.0273283	-6.26771	8.16329697570686e-10	2.8736692821997e-09	11.8064
GSE2770_TGFB_AND_IL4_VS_TGFB_AND_IL12_TREATED_ACT_CD4_TCELL_48H_DN	0.118165	0.0432244	6.26601	8.24597294255237e-10	2.90067726903358e-09	11.7966
GSE24142_ADULT_VS_FETAL_DN3_THYMOCYTE_DN	-0.117778	-0.0318469	-6.26561	8.26588221199746e-10	2.90558283815668e-09	11.7943
GSE25087_FETAL_VS_ADULT_TCONV_UP	-0.142373	0.0443229	-6.26411	8.33959813759768e-10	2.92876916866426e-09	11.7857
GSE360_HIGH_VS_LOW_DOSE_B_MALAYI_DC_DN	-0.116161	0.0139394	-6.26403	8.34386618658865e-10	2.92876916866426e-09	11.7852
GSE360_T_GONDII_VS_M_TUBERCULOSIS_MAC_DN	-0.150074	-0.02595	-6.26335	8.37721102492982e-10	2.93835652364709e-09	11.7813
GSE28408_LY6G_POS_VS_NEG_DC_DN	-0.13696	0.032166	-6.25994	8.54831197790032e-10	2.99621409757772e-09	11.7618
GSE360_L_MAJOR_VS_B_MALAYI_LOW_DOSE_DC_UP	-0.169917	-0.0415604	-6.25886	8.60344228844026e-10	3.01336957794975e-09	11.7555
GSE17721_LPS_VS_CPG_12H_BMDC_UP	-0.11225	0.0229332	-6.25736	8.68009784100848e-10	3.03803424435297e-09	11.7469
GSE13547_WT_VS_ZFX_KO_BCELL_UP	-0.17448	-0.0429815	-6.25641	8.72934086448812e-10	3.0530760008461e-09	11.7415
GSE17721_CTRL_VS_LPS_6H_BMDC_DN	-0.12367	-0.0055526	-6.25531	8.78616590665521e-10	3.06922695864179e-09	11.7352
GSE27859_MACROPHAGE_VS_CD11C_INT_F480_INT_DC_DN	-0.157407	-0.025058	-6.25527	8.78811906261351e-10	3.06922695864179e-09	11.735
GSE42724_NAIVE_BCELL_VS_PLASMABLAST_DN	-0.12531	0.034353	-6.25478	8.81395309165712e-10	3.07604437410842e-09	11.7321
GSE2405_S_AUREUS_VS_UNTREATED_NEUTROPHIL_DN	-0.168363	0.00434251	-6.25442	8.83277209833642e-10	3.08040555927667e-09	11.7301
GSE2706_LPS_VS_R848_AND_LPS_8H_STIM_DC_UP	-0.170057	0.0122827	-6.25364	8.87336690100336e-10	3.0923493234398e-09	11.7256
GSE13522_WT_VS_IFNAR_KO_SKIN_DN	-0.129844	-0.0059876	-6.24942	9.09804164225021e-10	3.16838162123252e-09	11.7014
GSE21927_SPLENIC_C26GM_TUMOROUS_VS_BONE_MARROW_MONOCYTES_DN	-0.112008	5.92106430321928e-05	-6.24914	9.11330653733123e-10	3.17143067499127e-09	11.6998
GSE30971_2H_VS_4H_LPS_STIM_MACROPHAGE_WBP7_HET_UP	-0.134202	0.0160871	-6.24394	9.39824412823831e-10	3.26825448913469e-09	11.67
GSE16385_UNTREATED_VS_12H_IL4_TREATED_MACROPHAGE_DN	-0.158268	0.0266442	-6.24268	9.46855683263804e-10	3.28981571113579e-09	11.6627
GSE2770_IL12_VS_IL4_TREATED_ACT_CD4_TCELL_2H_UP	-0.183783	-0.0245044	-6.24258	9.47375090871e-10	3.28981571113579e-09	11.6622
GSE27786_NKTCELL_VS_ERYTHROBLAST_DN	0.123125	-0.0207083	6.23975	9.63395140451938e-10	3.34306347883322e-09	11.646
GSE36891_UNSTIM_VS_PAM_TLR2_STIM_PERITONEAL_MACROPHAGE_DN	0.089295	0.0206886	6.23937	9.65565627029753e-10	3.34821048746545e-09	11.6438
GSE29949_DC_BRAIN_VS_MONOCYTE_BONE_MARROW_UP	-0.0987791	0.0117139	-6.23755	9.76021183686732e-10	3.38205917988745e-09	11.6334
GSE24972_MARGINAL_ZONE_BCELL_VS_FOLLICULAR_BCELL_UP	-0.130357	-0.0423077	-6.23032	1.01856641218422e-09	3.52697623323493e-09	11.5921
GSE3720_LPS_VS_PMA_STIM_VD2_GAMMADELTA_TCELL_UP	-0.179272	-0.00584089	-6.22973	1.02213994699784e-09	3.53683652114592e-09	11.5887
GSE45365_CD8A_DC_VS_CD11B_DC_DN	-0.146711	-0.0206236	-6.2291	1.02595463943609e-09	3.54751668086065e-09	11.5851
GSE17721_CTRL_VS_CPG_24H_BMDC_UP	-0.0937226	-0.0241148	-6.22841	1.03015997960505e-09	3.55953150399703e-09	11.5811
GSE17812_WT_VS_THPOK_KO_MEMORY_CD8_TCELL_DN	-0.135808	-0.00297928	-6.22785	1.03356110437097e-09	3.56875244542549e-09	11.5779
GSE8515_CTRL_VS_IL1_4H_STIM_MAC_DN	-0.146621	0.000139638	-6.22716	1.03778470232997e-09	3.58079820803938e-09	11.574
GSE27786_ERYTHROBLAST_VS_NEUTROPHIL_UP	0.150243	-0.0318648	6.22702	1.03863555516968e-09	3.58119775285681e-09	11.5732
GSE26488_HDAC7_KO_VS_VP16_TRANSGENIC_HDAC7_KO_DOUBLE_POSITIVE_THYMOCYTE_UP	-0.196813	-0.0797646	-6.22551	1.04794475593271e-09	3.61074034717409e-09	11.5645
GSE46606_IRF4HIGH_VS_WT_CD40L_IL2_IL5_DAY1_STIMULATED_BCELL_DN	-0.113073	0.000686363	-6.22269	1.06552556902944e-09	3.66872125251692e-09	11.5484
GSE40273_XBP1_KO_VS_WT_TREG_DN	-0.151832	-0.0260003	-6.22105	1.07588177943018e-09	3.70176273261569e-09	11.5391
GSE19198_CTRL_VS_IL21_TREATED_TCELL_1H_DN	-0.15856	-0.0108304	-6.21805	1.0950445053544e-09	3.76503657733708e-09	11.522
GSE6259_33D1_POS_VS_DEC205_POS_SPLENIC_DC_DN	-0.122751	0.015535	-6.21398	1.12168398797899e-09	3.85328541394397e-09	11.4987
GSE21927_SPLEEN_VS_BONE_MARROW_MONOCYTE_BALBC_DN	-0.122565	-0.0271107	-6.21388	1.12229310393811e-09	3.85328541394397e-09	11.4982
GSE33162_UNTREATED_VS_4H_LPS_STIM_HDAC3_KO_MACROPHAGE_DN	-0.160367	0.0333763	-6.21276	1.12977545227241e-09	3.87624366441632e-09	11.4917
GSE40277_EOS_AND_LEF1_TRANSDUCED_VS_CTRL_CD4_TCELL_DN	-0.10257	0.00198039	-6.21086	1.14246833600239e-09	3.91703429486535e-09	11.4809
GSE3039_CD4_TCELL_VS_B1_BCELL_DN	-0.153064	-0.00220695	-6.20917	1.15391879210073e-09	3.9535107982523e-09	11.4713
GSE17721_CTRL_VS_PAM3CSK4_2H_BMDC_DN	-0.10774	0.00805617	-6.20748	1.16544103813528e-09	3.9901818255763e-09	11.4617
GSE17721_CTRL_VS_CPG_1H_BMDC_UP	0.0957313	0.0260204	6.20162	1.20636380580265e-09	4.12739077378547e-09	11.4283
GSE43863_DAY6_EFF_VS_DAY150_MEM_LY6C_INT_CXCR5POS_CD4_TCELL_UP	-0.14489	-0.0292266	-6.20032	1.2156185287661e-09	4.15613576992874e-09	11.4209
GSE24574_BCL6_HIGH_VS_LOW_TFH_CD4_TCELL_UP	-0.110362	0.00148894	-6.1955	1.25052264772821e-09	4.27247288901251e-09	11.3935
GSE33425_CD8_ALPHAALPHA_VS_ALPHABETA_CD161_HIGH_TCELL_DN	-0.128645	-0.00440364	-6.18935	1.29655419509007e-09	4.42663772843647e-09	11.3585
GSE1791_CTRL_VS_NEUROMEDINU_IN_T_CELL_LINE_0.8H_UP	-0.106732	0.00804287	-6.1875	1.31074721096378e-09	4.47196107269995e-09	11.3479
GSE17974_IL4_AND_ANTI_IL12_VS_UNTREATED_48H_ACT_CD4_TCELL_UP	-0.153743	-0.00991393	-6.18194	1.35423911969377e-09	4.61711196021558e-09	11.3163
GSE27786_CD4_VS_CD8_TCELL_UP	-0.104782	0.00358558	-6.17936	1.37484942280582e-09	4.6841023691678e-09	11.3017
GSE4590_SMALL_VS_LARGE_PRE_BCELL_DN	-0.141104	0.0207536	-6.1787	1.3801863405134e-09	4.69899919705192e-09	11.298
GSE40655_FOXO1_KO_VS_WT_NTREG_DN	-0.133676	-0.0370113	-6.17751	1.38987254518273e-09	4.72867251405744e-09	11.2912
GSE360_DC_VS_MAC_L_MAJOR_DN	-0.143516	0.0792796	-6.17662	1.39716081879376e-09	4.75015178587802e-09	11.2861
GSE17974_IL4_AND_ANTI_IL12_VS_UNTREATED_12H_ACT_CD4_TCELL_DN	-0.139817	-0.026062	-6.17382	1.42024813467659e-09	4.82527818141167e-09	11.2703
GSE18791_UNSTIM_VS_NEWCATSLE_VIRUS_DC_1H_UP	0.151142	-0.0257964	6.17277	1.42902765499335e-09	4.85172316036765e-09	11.2643
GSE1460_INTRATHYMIC_T_PROGENITOR_VS_THYMIC_STROMAL_CELL_UP	0.112542	-0.0233598	6.17125	1.44182405014979e-09	4.8917595907589e-09	11.2557
GSE46606_IRF4HIGH_VS_IRF4MID_CD40L_IL2_IL5_DAY3_STIMULATED_BCELL_DN	-0.200329	-0.0826251	-6.17067	1.44679107932275e-09	4.9051956426308e-09	11.2524
GSE13484_12H_UNSTIM_VS_YF17D_VACCINE_STIM_PBMC_UP	-0.10577	-0.0105732	-6.16928	1.45857100000152e-09	4.94139965570101e-09	11.2445
GSE17721_CTRL_VS_LPS_4H_BMDC_UP	0.0906348	0.023782	6.16917	1.45949796891497e-09	4.94139965570101e-09	11.2439
GSE17721_PAM3CSK4_VS_GADIQUIMOD_16H_BMDC_UP	-0.10786	0.00810089	-6.16806	1.46901551589745e-09	4.9701691621197e-09	11.2376
GSE17721_LPS_VS_CPG_6H_BMDC_UP	-0.15031	0.00130639	-6.16288	1.51427170819222e-09	5.11973057759369e-09	11.2082
GSE3720_UNSTIM_VS_PMA_STIM_VD2_GAMMADELTA_TCELL_DN	-0.120471	2.88180602145185e-05	-6.15843	1.55427061532699e-09	5.25132207896887e-09	11.183
GSE46606_DAY1_VS_DAY3_CD40L_IL2_IL5_STIMULATED_BCELL_UP	-0.181329	-0.0162373	-6.15248	1.60932286173095e-09	5.43355577432654e-09	11.1493
GSE43863_TFH_VS_LY6C_INT_CXCR5POS_MEMORY_CD4_TCELL_UP	-0.122447	0.00896265	-6.15183	1.61540858148005e-09	5.45032590648948e-09	11.1457
GSE3982_EFF_MEMORY_CD4_TCELL_VS_TH2_DN	-0.150071	0.0117059	-6.14859	1.6462446610733e-09	5.55052179152187e-09	11.1274
GSE27786_BCELL_VS_NKCELL_DN	-0.120588	-0.0205853	-6.14704	1.6612658312502e-09	5.59729400404633e-09	11.1186
GSE3982_MAC_VS_EFF_MEMORY_CD4_TCELL_DN	0.107224	-0.0364451	6.14089	1.72196098288521e-09	5.79778431832531e-09	11.0839
GSE15139_GMCSF_TREATED_VS_UNTREATED_NEUTROPHILS_UP	-0.123947	-0.0378371	-6.13882	1.74297194135976e-09	5.86447465352538e-09	11.0721
GSE41176_UNSTIM_VS_ANTI_IGM_STIM_BCELL_6H_DN	-0.137501	0.0368146	-6.13832	1.74805564835299e-09	5.87752044083904e-09	11.0693
GSE22611_UNSTIM_VS_2H_MDP_STIM_NOD2_TRANSDUCED_HEK293T_CELL_DN	-0.0999887	-0.00949871	-6.13724	1.75910181986477e-09	5.91058211474562e-09	11.0632
GSE22886_NAIVE_TCELL_VS_DC_DN	-0.159322	-0.0153041	-6.13711	1.76037078223147e-09	5.91076943558355e-09	11.0625
GSE15324_NAIVE_VS_ACTIVATED_ELF4_KO_CD8_TCELL_UP	0.0978761	-0.0215075	6.13019	1.83287463411083e-09	6.14997604503304e-09	11.0235
GSE22886_NAIVE_CD4_TCELL_VS_DC_DN	-0.19604	0.015148	-6.1204	1.94042546237543e-09	6.50636810233523e-09	10.9683
GSE10239_MEMORY_VS_DAY4.5_EFF_CD8_TCELL_DN	-0.136178	-0.025919	-6.11949	1.95073497325396e-09	6.53643795714808e-09	10.9632
GSE37301_LYMPHOID_PRIMED_MPP_VS_RAG2_KO_NK_CELL_UP	-0.102201	0.0313867	-6.11637	1.98656303082619e-09	6.6519141485809e-09	10.9456
GSE36826_WT_VS_IL1R_KO_SKIN_STAPH_AUREUS_INF_UP	-0.147046	0.0214342	-6.11572	1.99398851147471e-09	6.67219232685768e-09	10.942
GSE10239_MEMORY_VS_KLRG1INT_EFF_CD8_TCELL_UP	0.103503	-0.01845	6.11493	2.0032352763041e-09	6.69853278390773e-09	10.9375
GSE37301_COMMON_LYMPHOID_PROGENITOR_VS_GRAN_MONO_PROGENITOR_UP	-0.106479	0.0121984	-6.10944	2.06815910966761e-09	6.91088558456831e-09	10.9066
GSE22935_24H_VS_48H_MBOVIS_BCG_STIM_MYD88_KO_MACROPHAGE_DN	0.115336	-0.0428372	6.09912	2.1960226761435e-09	7.33312027290688e-09	10.8486
GSE30083_SP3_VS_SP4_THYMOCYTE_DN	-0.139115	-0.0342359	-6.09404	2.26171528669672e-09	7.54731292930577e-09	10.8201
GSE17721_PAM3CSK4_VS_GADIQUIMOD_0.5H_BMDC_UP	-0.10488	-0.00434525	-6.08779	2.34516628856091e-09	7.82043131955426e-09	10.7851
GSE12845_IGD_POS_VS_NEG_BLOOD_BCELL_DN	-0.139571	0.0219036	-6.08112	2.43750622761083e-09	8.12279777080708e-09	10.7477
GSE3982_BASOPHIL_VS_CENT_MEMORY_CD4_TCELL_UP	-0.133057	0.0128345	-6.08026	2.44973227618143e-09	8.15796011589605e-09	10.7429
GSE21063_CTRL_VS_ANTI_IGM_STIM_BCELL_NFATC1_KO_8H_DN	-0.14954	-0.0296584	-6.07939	2.46203618038286e-09	8.19333351832328e-09	10.738
GSE21670_TGFB_VS_TGFB_AND_IL6_TREATED_STAT3_KO_CD4_TCELL_UP	-0.0963952	-0.0249354	-6.07753	2.48877613648903e-09	8.2766671242147e-09	10.7276
GSE14000_4H_VS_16H_LPS_DC_TRANSLATED_RNA_UP	-0.146681	-0.0206416	-6.07709	2.49515272752409e-09	8.29221288437748e-09	10.7251
GSE17721_CTRL_VS_CPG_4H_BMDC_DN	-0.144191	-0.0181944	-6.07514	2.52348431224967e-09	8.38065137646925e-09	10.7142
GSE40274_CTRL_VS_FOXP3_AND_XBP1_TRANSDUCED_ACTIVATED_CD4_TCELL_UP	-0.132418	0.0862024	-6.07275	2.5584882019334e-09	8.49111343311957e-09	10.7009
GSE32164_RESTING_DIFFERENTIATED_VS_ALTERNATIVELY_ACT_M2_MACROPHAGE_DN	-0.144821	0.0388327	-6.07239	2.56380974374613e-09	8.50298234957873e-09	10.6989
GSE26912_TUMORICIDAL_VS_CTRL_MACROPHAGE_DN	-0.0905008	0.00611085	-6.0702	2.59653343909962e-09	8.60565368387304e-09	10.6866
GSE10273_LOW_IL7_VS_HIGH_IL7_AND_IRF4_IN_IRF4_8_NULL_PRE_BCELL_UP	-0.124227	-0.014359	-6.06802	2.62952990522975e-09	8.70908884995198e-09	10.6744
GSE7509_UNSTIM_VS_TNFA_IL1B_IL6_PGE_STIM_DC_DN	0.15794	-0.0368229	6.06504	2.67517114487114e-09	8.85423493057893e-09	10.6577
GSE13485_DAY1_VS_DAY21_YF17D_VACCINE_PBMC_DN	-0.203897	0.0429838	-6.06021	2.75083035189004e-09	9.09846943272796e-09	10.6308
GSE22025_TGFB1_VS_TGFB1_AND_PROGESTERONE_TREATED_CD4_TCELL_DN	-0.110907	-0.0271477	-6.05912	2.76829700203647e-09	9.15002916819652e-09	10.6246
GSE36392_EOSINOPHIL_VS_NEUTROPHIL_IL25_TREATED_LUNG_UP	-0.142162	-0.000613664	-6.056	2.81861516717304e-09	9.31002921658784e-09	10.6072
GSE17721_POLYIC_VS_PAM3CSK4_24H_BMDC_DN	-0.116905	0.0318922	-6.05563	2.8246577050775e-09	9.32366689643467e-09	10.6052
GSE17721_PAM3CSK4_VS_CPG_24H_BMDC_UP	-0.0968603	-0.0112634	-6.04958	2.92492768627046e-09	9.64810269973574e-09	10.5714
GSE23321_CENTRAL_MEMORY_VS_NAIVE_CD8_TCELL_DN	-0.123149	-0.0259088	-6.04593	2.98714098324128e-09	9.84665146843810e-09	10.5511
GSE34156_TLR1_TLR2_LIGAND_VS_NOD2_AND_TLR1_TLR2_LIGAND_6H_TREATED_MONOCYTE_UP	-0.0998464	-0.0137794	-6.04547	2.99503321464888e-09	9.86599176590218e-09	10.5485
GSE2770_TGFB_AND_IL4_ACT_VS_ACT_CD4_TCELL_2H_UP	-0.112615	0.0372009	-6.04015	3.08833247173125e-09	1.01664566231586e-08	10.5189
GSE339_CD8POS_VS_CD4CD8DN_DC_DN	-0.117671	0.0315927	-6.03886	3.11129411321321e-09	1.02351282373901e-08	10.5117
GSE33425_CD161_HIGH_VS_INT_CD8_TCELL_DN	-0.138262	0.00300359	-6.03845	3.11870264015622e-09	1.02525771004326e-08	10.5094
GSE39556_UNTREATED_VS_3H_POLYIC_INJ_MOUSE_NK_CELL_DN	-0.14996	-0.0383039	-6.03601	3.1627650596878e-09	1.03904189958186e-08	10.4958
GSE23321_EFFECTOR_MEMORY_VS_NAIVE_CD8_TCELL_DN	-0.119922	0.00349681	-6.03549	3.1721678092215e-09	1.0414286769897e-08	10.493
GSE37416_0H_VS_24H_F_TULARENSIS_LVS_NEUTROPHIL_DN	-0.121057	-0.0343215	-6.03152	3.24561500761375e-09	1.06482399441712e-08	10.4708
GSE36888_UNTREATED_VS_IL2_TREATED_TCELL_17H_UP	-0.169701	-0.0205384	-6.02942	3.28493497097253e-09	1.0769988680066e-08	10.4592
GSE11864_UNTREATED_VS_CSF1_IFNG_IN_MAC_UP	0.101541	-0.0143504	6.02473	3.37468927807909e-09	1.105681651836e-08	10.4331
GSE7509_FCGRIIB_VS_TNFA_IL1B_IL6_PGE_STIM_DC_UP	-0.132093	0.0231491	-6.02376	3.39356880129706e-09	1.11112010752146e-08	10.4278
GSE23568_ID3_KO_VS_WT_CD8_TCELL_DN	-0.133226	0.002768	-6.02167	3.43466746876718e-09	1.12382135042537e-08	10.4161
GSE37532_VISCERAL_ADIPOSE_TISSUE_VS_LN_DERIVED_PPARG_KO_TREG_CD4_TCELL_DN	0.123938	0.0197567	6.01522	3.56419854937463e-09	1.1654211632586e-08	10.3803
GSE29949_CD8_NEG_DC_SPLEEN_VS_DC_BRAIN_DN	-0.132987	0.00526018	-6.01311	3.60769129372569e-09	1.17885123963994e-08	10.3686
GSE22501_PERIPHERAL_BLOOD_VS_CORD_BLOOD_TREG_DN	-0.146918	-0.00917799	-6.01169	3.63715640117357e-09	1.18768270687116e-08	10.3607
GSE26928_CENTR_MEMORY_VS_CXCR5_POS_CD4_TCELL_UP	-0.110082	0.00719179	-6.0083	3.70851310715978e-09	1.21017252900753e-08	10.342
GSE32901_TH1_VS_TH17_NEG_CD4_TCELL_DN	-0.150159	0.0114419	-6.00664	3.74417336372398e-09	1.22099147443529e-08	10.3327
GSE15767_MED_VS_SCS_MAC_LN_UP	-0.150184	0.00783641	-6.00506	3.77807389251369e-09	1.2312224752058e-08	10.324
GSE17721_POLYIC_VS_GARDIQUIMOD_2H_BMDC_DN	-0.141614	0.0270358	-6.0047	3.78584756793136e-09	1.2329311063477e-08	10.322
GSE17721_POLYIC_VS_GARDIQUIMOD_8H_BMDC_DN	-0.0985051	0.0183722	-6.00285	3.82626825087451e-09	1.24526245278962e-08	10.3118
GSE360_T_GONDII_VS_M_TUBERCULOSIS_DC_UP	0.105173	0.0140308	6.0024	3.83610178828472e-09	1.24762936665709e-08	10.3093
GSE37416_CTRL_VS_48H_F_TULARENSIS_LVS_NEUTROPHIL_UP	-0.169788	-0.00238983	-6.00082	3.87112603747789e-09	1.25818052398881e-08	10.3005
GSE16385_UNTREATED_VS_12H_ROSIGLITAZONE_IFNG_TNF_TREATED_MACROPHAGE_UP	-0.135631	-0.0524738	-5.99434	4.01752330544759e-09	1.30489156960938e-08	10.2646
GSE7852_THYMUS_VS_FAT_TREG_UP	0.147806	-0.0181312	5.99309	4.04626383626578e-09	1.31335092673463e-08	10.2577
GSE15330_HSC_VS_GRANULOCYTE_MONOCYTE_PROGENITOR_UP	-0.107266	0.0370389	-5.99105	4.09387341381024e-09	1.32791952543831e-08	10.2464
GSE17301_CTRL_VS_48H_ACD3_ACD28_STIM_CD8_TCELL_DN	-0.118278	0.00594003	-5.99064	4.10341436646942e-09	1.33012872877172e-08	10.2442
GSE13887_HEALTHY_VS_LUPUS_RESTING_CD4_TCELL_DN	-0.170228	-0.0971449	-5.98901	4.14181309654219e-09	1.34168307223096e-08	10.2352
GSE43955_10H_VS_30H_ACT_CD4_TCELL_UP	-0.119435	0.0293417	-5.98847	4.15452924048944e-09	1.34490807040961e-08	10.2322
GSE43863_TFH_VS_LY6C_INT_CXCR5POS_EFFECTOR_CD4_TCELL_DN	-0.105826	0.0097667	-5.98714	4.18641956661765e-09	1.35433174824443e-08	10.2248
GSE42088_UNINF_VS_LEISHMANIA_INF_DC_2H_DN	-0.117947	0.0736616	-5.98658	4.19969234008014e-09	1.35772402660056e-08	10.2218
GSE6259_FLT3L_INDUCED_DEC205_POS_DC_VS_BCELL_DN	-0.164765	0.00274767	-5.9832	4.28166057127624e-09	1.38330572302771e-08	10.2031
GSE40274_FOXP3_VS_FOXP3_AND_PBX1_TRANSDUCED_ACTIVATED_CD4_TCELL_UP	-0.125864	-0.0217723	-5.98183	4.3154871066835e-09	1.3933103501499e-08	10.1955
GSE18281_PERIMEDULLARY_CORTICAL_REGION_VS_WHOLE_CORTEX_THYMUS_DN	-0.126515	0.0310014	-5.97659	4.44657424834291e-09	1.43394535752556e-08	10.1666
GSE33424_CD161_HIGH_VS_INT_CD8_TCELL_DN	-0.115247	-0.00455548	-5.97656	4.44723200989557e-09	1.43394535752556e-08	10.1664
GSE24292_WT_VS_PPARG_KO_MACROPHAGE_DN	-0.130994	-0.0171147	-5.97186	4.56815973148061e-09	1.47196258014375e-08	10.1405
GSE21360_NAIVE_VS_TERTIARY_MEMORY_CD8_TCELL_DN	0.0942693	-0.0015385	5.96779	4.67555169010146e-09	1.5055709077445e-08	10.118
GSE20198_UNTREATED_VS_IL12_IL18_TREATED_ACT_CD4_TCELL_UP	0.112414	-0.00830884	5.96749	4.6833877643915e-09	1.50709809696931e-08	10.1164
GSE1460_DP_VS_CD4_THYMOCYTE_DN	-0.179893	0.019037	-5.96511	4.7474022824746e-09	1.52668936767104e-08	10.1033
GSE46606_DAY1_VS_DAY3_CD40L_IL2_IL5_STIMULATED_IRF4_KO_BCELL_DN	-0.109338	-0.0175779	-5.95584	5.00512809162796e-09	1.60850818353637e-08	10.0522
GSE22886_UNSTIM_VS_STIM_MEMORY_TCELL_DN	-0.133574	0.0312118	-5.95372	5.06578870122534e-09	1.62692963430256e-08	10.0406
GSE10239_NAIVE_VS_KLRG1INT_EFF_CD8_TCELL_DN	-0.114885	0.0229213	-5.953	5.08651044130287e-09	1.63250848946163e-08	10.0366
GSE6674_CPG_VS_PL2_3_STIM_BCELL_DN	-0.114097	0.0318264	-5.95281	5.09217344059887e-09	1.63325009892019e-08	10.0356
GSE25677_MPL_VS_MPL_AND_R848_STIM_BCELL_DN	-0.136502	0.0949742	-5.95041	5.16213947964794e-09	1.65460154900295e-08	10.0224
GSE3720_UNSTIM_VS_LPS_STIM_VD2_GAMMADELTA_TCELL_DN	-0.127896	0.0166633	-5.95012	5.1706894549086e-09	1.65625240133561e-08	10.0208
GSE22886_NEUTROPHIL_VS_DC_UP	-0.15759	-0.0675655	-5.94715	5.25867421269532e-09	1.68332856532534e-08	10.0045
GSE3982_BCELL_VS_NKCELL_DN	-0.12209	0.0380785	-5.94704	5.26217374800077e-09	1.68334277743006e-08	10.0038
GSE43700_UNTREATED_VS_IL10_TREATED_PBMC_UP	-0.117823	0.0434641	-5.94231	5.4054858634113e-09	1.72805296105904e-08	9.97788
GSE2770_IL12_AND_TGFB_VS_IL4_TREATED_ACT_CD4_TCELL_2H_DN	-0.115802	0.0217256	-5.94207	5.41296942525697e-09	1.72931062556406e-08	9.97654
GSE21670_UNTREATED_VS_TGFB_IL6_TREATED_STAT3_KO_CD4_TCELL_UP	-0.15686	0.00374634	-5.94135	5.43506253055058e-09	1.73523097305652e-08	9.97261
GSE42724_B1_BCELL_VS_PLASMABLAST_UP	0.108076	0.0152291	5.939	5.50795963196572e-09	1.75735293562128e-08	9.95974
GSE5503_LIVER_DC_VS_SPLEEN_DC_ACTIVATED_ALLOGENIC_TCELL_UP	-0.100866	-0.0027491	-5.93513	5.63052926299884e-09	1.7952839377834e-08	9.93847
GSE3982_MAC_VS_EFF_MEMORY_CD4_TCELL_UP	-0.118428	0.00532793	-5.93443	5.65294969912514e-09	1.80125382172254e-08	9.93464
GSE369_PRE_VS_POST_IL6_INJECTION_SOCS3_KO_LIVER_DN	0.101407	0.0197317	5.92873	5.83864663331921e-09	1.85920826127655e-08	9.90341
GSE40666_STAT1_KO_VS_STAT4_KO_CD8_TCELL_DN	-0.149725	-0.045412	-5.92859	5.8434112493041e-09	1.85951009840689e-08	9.90263
GSE13485_CTRL_VS_DAY3_YF17D_VACCINE_PBMC_UP	-0.15998	-0.0186593	-5.92783	5.86850295069818e-09	1.86627587309409e-08	9.89849
GSE45365_WT_VS_IFNAR_KO_BCELL_MCMV_INFECTION_UP	-0.148223	-0.0354936	-5.92746	5.88094805676255e-09	1.86901362899851e-08	9.89644
GSE1432_CTRL_VS_IFNG_24H_MICROGLIA_UP	-0.118139	0.00249493	-5.92575	5.9382111409312e-09	1.88598205206107e-08	9.88708
GSE41867_DAY8_VS_DAY15_LCMV_ARMSTRONG_EFFECTOR_CD8_TCELL_UP	0.16522	0.0244853	5.92525	5.95516230552265e-09	1.89013359951182e-08	9.88433
GSE18281_PERIMEDULLARY_CORTICAL_REGION_VS_WHOLE_MEDULLA_THYMUS_UP	0.0874256	-0.0140236	5.92077	6.10824676421843e-09	1.93745952052553e-08	9.85981
GSE13522_WT_VS_IFNAR_KO_SKIN_UP	-0.138905	-0.0153111	-5.92061	6.11396385878572e-09	1.93801118542642e-08	9.85891
GSE5542_UNTREATED_VS_IFNG_TREATED_EPITHELIAL_CELLS_24H_UP	-0.181003	-0.0285009	-5.91565	6.28818998961986e-09	1.99194158838933e-08	9.83177
GSE3982_EOSINOPHIL_VS_EFF_MEMORY_CD4_TCELL_UP	-0.135917	-0.0208975	-5.9153	6.30046753103149e-09	1.99453397083726e-08	9.82989
GSE24634_TEFF_VS_TCONV_DAY10_IN_CULTURE_DN	-0.159773	0.00828649	-5.91022	6.48422845165221e-09	2.05137409197724e-08	9.80212
GSE24972_WT_VS_IRF8_KO_MARGINAL_ZONE_SPLEEN_BCELL_UP	-0.128834	0.0177086	-5.90646	6.62370785802780e-09	2.09414047270029e-08	9.78156
GSE42088_UNINF_VS_LEISHMANIA_INF_DC_4H_UP	-0.114157	0.0361406	-5.89907	6.90631827545511e-09	2.18207410103873e-08	9.74121
GSE27786_LSK_VS_LIN_NEG_CELL_DN	-0.117346	0.0183207	-5.89805	6.94641983404016e-09	2.19332193334048e-08	9.73562
GSE16451_CTRL_VS_WEST_EQUINE_ENC_VIRUS_IMMATURE_NEURON_CELL_LINE_DN	-0.135239	0.00576094	-5.89674	6.99786064528262e-09	2.20813322952182e-08	9.7285
GSE24634_NAIVE_CD4_TCELL_VS_DAY10_IL4_CONV_TREG_DN	-0.143477	0.0746728	-5.89285	7.15341741635941e-09	2.25575725906168e-08	9.70727
GSE12366_GC_VS_MEMORY_BCELL_DN	-0.13311	0.0128337	-5.89215	7.18171387868722e-09	2.26321539566391e-08	9.70345
GSE8678_IL7R_LOW_VS_HIGH_EFF_CD8_TCELL_UP	-0.105676	-0.0225355	-5.89108	7.22511086571904e-09	2.27541953056129e-08	9.69764
GSE5589_LPS_AND_IL10_VS_LPS_AND_IL6_STIM_MACROPHAGE_45MIN_DN	-0.143314	-0.00653377	-5.88703	7.39196489658804e-09	2.32646337055406e-08	9.67559
GSE46143_CTRL_VS_LMP2A_TRANSDUCED_CD10_POS_GC_BCELL_DN	-0.0937711	-0.0232897	-5.88611	7.43057636245356e-09	2.3371057480874e-08	9.67056
GSE13485_PRE_VS_POST_YF17D_VACCINATION_PBMC_UP	-0.100785	-0.00327793	-5.87421	7.94570722983761e-09	2.49751520153347e-08	9.60584
GSE17974_CTRL_VS_ACT_IL4_AND_ANTI_IL12_12H_CD4_TCELL_UP	-0.148231	-0.0210724	-5.87298	8.00133270272529e-09	2.51337800952145e-08	9.5991
GSE37301_PRO_BCELL_VS_GRANULOCYTE_MONOCYTE_PROGENITOR_UP	-0.16624	-0.0208414	-5.87199	8.04597105290283e-09	2.52577132537001e-08	9.59373
GSE32986_UNSTIM_VS_CURDLAN_HIGHDOSE_STIM_DC_UP	-0.122546	0.00855964	-5.87174	8.05694969186245e-09	2.52758911131705e-08	9.59242
GSE23114_WT_VS_SLE2C1_MOUSE_SPLEEN_B1A_BCELL_DN	0.115436	0.0172202	5.87142	8.07156910825456e-09	2.52970512256612e-08	9.59067
GSE40274_XBP1_VS_FOXP3_AND_XBP1_TRANSDUCED_ACTIVATED_CD4_TCELL_UP	-0.128589	0.0126706	-5.87137	8.07407936287012e-09	2.52970512256612e-08	9.59037
GSE14000_TRANSLATED_RNA_VS_MRNA_16H_LPS_DC_UP	0.100895	0.00731433	5.86927	8.17010956397956e-09	2.55814741617663e-08	9.57895
GSE23502_WT_VS_HDC_KO_MYELOID_DERIVED_SUPPRESSOR_CELL_BM_DN	-0.161811	0.0198706	-5.86875	8.19397895384107e-09	2.56397337592252e-08	9.57613
GSE15659_NAIVE_CD4_TCELL_VS_RESTING_TREG_DN	0.0936834	-0.0127558	5.86858	8.20171510555415e-09	2.5647468545738e-08	9.57522
GSE3982_MEMORY_CD4_TCELL_VS_TH2_DN	-0.138633	0.0420632	-5.85866	8.67207190217094e-09	2.71009200175605e-08	9.52139
GSE14308_TH17_VS_NATURAL_TREG_UP	-0.0916798	-0.0488231	-5.85698	8.75439667787761e-09	2.73406542401409e-08	9.51227
GSE45365_CD8A_DC_VS_CD11B_DC_IFNAR_KO_MCMV_INFECTION_DN	-0.153372	-0.0282742	-5.85632	8.78705129717605e-09	2.74250569633835e-08	9.50867
GSE5099_DAY3_VS_DAY7_MCSF_TREATED_MACROPHAGE_UP	-0.110882	0.0442531	-5.85304	8.94999906075419e-09	2.79157461101117e-08	9.49093
GSE3565_DUSP1_VS_WT_SPLENOCYTES_POST_LPS_INJECTION_UP	-0.101471	0.0157504	-5.85012	9.09792983156921e-09	2.8358998169805e-08	9.47511
GSE8835_HEALTHY_VS_CLL_CD8_TCELL_DN	-0.121698	-0.0669695	-5.84832	9.1902909359872e-09	2.86285789259141e-08	9.46536
GSE13411_NAIVE_VS_IGM_MEMORY_BCELL_UP	-0.10693	0.0286596	-5.84692	9.26285029703567e-09	2.88361703815705e-08	9.45777
GSE19941_IL10_KO_VS_IL10_KO_AND_NFKBP50_KO_UNSTIM_MACROPHAGE_UP	0.102467	0.000911613	5.84527	9.34883897624268e-09	2.90780462077799e-08	9.44885
GSE22886_NAIVE_CD4_TCELL_VS_MEMORY_TCELL_DN	-0.141713	0.0311839	-5.8452	9.35248325278964e-09	2.90780462077799e-08	9.44847
GSE3920_IFNA_VS_IFNG_TREATED_FIBROBLAST_UP	-0.160153	-0.0300549	-5.83998	9.63072635877414e-09	2.99240426147625e-08	9.42017
GSE22886_NAIVE_CD4_TCELL_VS_12H_ACT_TH2_DN	-0.157649	-0.00494215	-5.8396	9.65109077927154e-09	2.99682054025564e-08	9.41813
GSE3203_UNTREATED_VS_IFNB_TREATED_LN_BCELL_UP	-0.128767	0.0261044	-5.83899	9.68393156754124e-09	3.00510284057713e-08	9.41486
GSE17186_NAIVE_VS_CD21LOW_TRANSITIONAL_BCELL_DN	0.101553	-0.0108667	5.83847	9.7124951169163e-09	3.012048135558e-08	9.41201
GSE17721_CTRL_VS_PAM3CSK4_0.5H_BMDC_DN	0.1191	0.0396888	5.83821	9.72657608897876e-09	3.01449610085906e-08	9.41061
GSE5679_PPARG_LIGAND_ROSIGLITAZONE_VS_ROSIGLITAZONE_AND_RARA_AGONIST_AM580_TREATED_DC_DN	0.0812097	-0.0183514	5.83476	9.91628646835073e-09	3.07133805936457e-08	9.39197
GSE37301_PRO_BCELL_VS_RAG2_KO_NK_CELL_UP	-0.0968478	0.000234949	-5.83407	9.95443135898993e-09	3.08119374720451e-08	9.38826
GSE8685_IL2_STARVED_VS_IL2_ACT_IL2_STARVED_CD4_TCELL_DN	-0.142939	-0.0138106	-5.82906	1.02374238714899e-08	3.16677645091421e-08	9.36121
GSE39110_DAY3_VS_DAY6_POST_IMMUNIZATION_CD8_TCELL_WITH_IL2_TREATMENT_UP	-0.131286	-0.00448744	-5.82866	1.02603965290316e-08	3.17186877471078e-08	9.35905
GSE36078_WT_VS_IL1R_KO_LUNG_DC_AFTER_AD5_INF_DN	-0.126128	-0.0188636	-5.82846	1.02721876811355e-08	3.17350021448904e-08	9.35794
GSE27670_CTRL_VS_LMP1_TRANSDUCED_GC_BCELL_UP	-0.11819	0.0392788	-5.82482	1.04834546416952e-08	3.23671679431806e-08	9.33829
GSE21927_HEALTHY_VS_TUMOROUS_BALBC_MOUSE_MONOCYTE_DN	-0.135442	0.0696073	-5.82384	1.05408019916858e-08	3.25236145050621e-08	9.33302
GSE3982_MAC_VS_BCELL_UP	-0.128245	0.000296242	-5.82313	1.05831114711878e-08	3.26334930934347e-08	9.32916
GSE26669_CTRL_VS_COSTIM_BLOCK_MLR_CD8_TCELL_UP	-0.13499	0.00880595	-5.81385	1.11460963691222e-08	3.43477428908053e-08	9.27914
GSE17721_CPG_VS_GARDIQUIMOD_24H_BMDC_DN	-0.122092	-0.0102642	-5.8119	1.12683474604713e-08	3.47025213826905e-08	9.26861
GSE8621_LPS_STIM_VS_LPS_PRIMED_AND_LPS_STIM_MACROPHAGE_DN	-0.112913	-0.0504693	-5.80793	1.15205234411451e-08	3.54567215446993e-08	9.24726
GSE7568_IL4_VS_IL4_AND_DEXAMETHASONE_TREATED_MACROPHAGE_UP	-0.157729	0.0741552	-5.80723	1.15657091150979e-08	3.5573317429771e-08	9.24348
GSE23505_UNTREATED_VS_4DAY_IL6_IL1_IL23_TREATED_CD4_TCELL_UP	-0.162273	0.0116164	-5.80541	1.16838767582198e-08	3.58991683147211e-08	9.23367
GSE22886_NAIVE_VS_IGG_IGA_MEMORY_BCELL_DN	-0.118607	-0.000693558	-5.80537	1.16863877149318e-08	3.58991683147211e-08	9.23346
GSE4590_SMALL_VS_VPREB_POS_LARGE_PRE_BCELL_DN	-0.14957	0.0310914	-5.80474	1.17271327173977e-08	3.60016323876254e-08	9.2301
GSE21546_UNSTIM_VS_ANTI_CD3_STIM_SAP1A_KO_AND_ELK1_KO_DP_THYMOCYTES_DN	0.114946	-0.0309434	5.79444	1.24198234916423e-08	3.81041436091192e-08	9.17473
GSE5455_HEALTHY_VS_TUMOR_BEARING_MOUSE_SPLEEN_MONOCYTE_UP	-0.140685	0.00990465	-5.79018	1.27183937737741e-08	3.89956038173867e-08	9.15181
GSE17580_UNINFECTED_VS_S_MANSONI_INF_TREG_DN	-0.122016	0.054426	-5.78767	1.28971261394909e-08	3.95187412274212e-08	9.13835
GSE25088_CTRL_VS_ROSIGLITAZONE_STIM_MACROPHAGE_DN	0.125221	0.0327104	5.7875	1.29091432129804e-08	3.95307012782151e-08	9.13745
GSE24634_TEFF_VS_TCONV_DAY7_IN_CULTURE_DN	-0.167792	-0.0331613	-5.78231	1.32872406988405e-08	4.06629627416778e-08	9.1096
GSE3982_BCELL_VS_CENT_MEMORY_CD4_TCELL_DN	-0.12362	-0.0110421	-5.78118	1.33707154236225e-08	4.08927341769546e-08	9.10355
GSE36078_UNTREATED_VS_AD5_INF_MOUSE_LUNG_DC_UP	-0.107677	0.0309601	-5.77498	1.3839609885095e-08	4.22860931146625e-08	9.0703
GSE37416_12H_VS_24H_F_TULARENSIS_LVS_NEUTROPHIL_DN	-0.111742	-0.00519364	-5.77492	1.38436614363478e-08	4.22860931146625e-08	9.07002
GSE27786_NKCELL_VS_NEUTROPHIL_UP	-0.121987	-0.0168199	-5.77423	1.38974810411232e-08	4.24238894939549e-08	9.06628
GSE36476_CTRL_VS_TSST_ACT_16H_MEMORY_CD4_TCELL_YOUNG_UP	-0.167971	-0.030735	-5.77268	1.4017007067766e-08	4.27619652061088e-08	9.05802
GSE15215_CD2_POS_VS_NEG_PDC_UP	0.100388	-0.00406322	5.77172	1.40921932419179e-08	4.29644339640952e-08	9.05285
GSE4748_CTRL_VS_LPS_AND_CYANOBACTERIUM_LPSLIKE_STIM_DC_3H_UP	-0.13125	0.0244766	-5.77101	1.41477116367758e-08	4.3106723636255e-08	9.04906
GSE36476_CTRL_VS_TSST_ACT_40H_MEMORY_CD4_TCELL_YOUNG_UP	-0.147987	-0.00976146	-5.76998	1.42288221877191e-08	4.33267635616046e-08	9.04355
GSE16385_ROSIGLITAZONE_IFNG_TNF_VS_IL4_STIM_MACROPHAGE_DN	-0.144832	-0.0237257	-5.76879	1.43227327136196e-08	4.35854801878542e-08	9.0372
GSE8621_LPS_STIM_VS_LPS_PRIMED_AND_LPS_STIM_MACROPHAGE_UP	0.112851	0.0332571	5.76723	1.44474756701161e-08	4.39376413637988e-08	9.02884
GSE14769_UNSTIM_VS_20MIN_LPS_BMDM_DN	-0.11238	0.00566793	-5.76573	1.45685664469685e-08	4.42782630877296e-08	9.02079
GSE15330_HSC_VS_MEGAKARYOCYTE_ERYTHROID_PROGENITOR_UP	0.127106	0.055486	5.76446	1.46710403049512e-08	4.45619129462109e-08	9.01402
GSE3920_UNTREATED_VS_IFNG_TREATED_FIBROBLAST_UP	-0.0890494	0.0244181	-5.76184	1.48858689327201e-08	4.51862638256775e-08	9
GSE21927_SPLEEN_VS_C26GM_TUMOR_MONOCYTE_BALBC_DN	-0.176891	-0.0291686	-5.76099	1.49558402567599e-08	4.53703946020761e-08	8.99548
GSE25123_ROSIGLITAZONE_VS_IL4_AND_ROSIGLITAZONE_STIM_MACROPHAGE_DAY10_DN	-0.129387	0.0463889	-5.76087	1.49659269039469e-08	4.53727416776785e-08	8.99483
GSE43863_DAY6_EFF_VS_DAY150_MEM_TH1_CD4_TCELL_DN	-0.121479	0.00630474	-5.75976	1.50580550641991e-08	4.56236593736183e-08	8.98891
GSE10240_IL22_VS_IL17_STIM_PRIMARY_BRONCHIAL_EPITHELIAL_CELLS_DN	-0.126582	-0.0358803	-5.75884	1.51358221666329e-08	4.5830780357884e-08	8.98394
GSE9946_IMMATURE_VS_MATURE_STIMULATORY_DC_DN	-0.130836	-0.0140005	-5.7579	1.52148341657968e-08	4.60414112147589e-08	8.97892
GSE36476_YOUNG_VS_OLD_DONOR_MEMORY_CD4_TCELL_16H_TSST_ACT_DN	-0.131635	0.013238	-5.75677	1.53098236898012e-08	4.63000999483001e-08	8.97292
GSE9650_EXHAUSTED_VS_MEMORY_CD8_TCELL_DN	-0.0983835	0.0523769	-5.74966	1.59241728005962e-08	4.8128145089643e-08	8.93497
GSE39820_CTRL_VS_TGFBETA3_IL6_CD4_TCELL_DN	-0.0914074	0.0276197	-5.7488	1.60003694633669e-08	4.83284563084462e-08	8.93036
GSE16385_MONOCYTE_VS_12H_IL4_TREATED_MACROPHAGE_DN	0.0971752	-0.00917218	5.74705	1.61558878705094e-08	4.87679589251065e-08	8.92104
GSE3982_NEUTROPHIL_VS_NKCELL_UP	-0.142866	-0.00882253	-5.74653	1.62025387205902e-08	4.88784945180899e-08	8.91825
GSE5589_LPS_VS_LPS_AND_IL10_STIM_IL6_KO_MACROPHAGE_180MIN_DN	-0.102468	0.00779134	-5.73821	1.69652816406613e-08	5.11478045503105e-08	8.87389
GSE45365_WT_VS_IFNAR_KO_CD8A_DC_DN	-0.132912	-0.0182337	-5.73715	1.70646172764843e-08	5.14154702356409e-08	8.86826
GSE360_T_GONDII_VS_B_MALAYI_LOW_DOSE_MAC_DN	0.0983962	0.0219591	5.73579	1.71929808270897e-08	5.17702117364532e-08	8.86103
GSE8515_IL1_VS_IL6_4H_STIM_MAC_DN	0.125694	-0.0389436	5.73469	1.72983590322182e-08	5.20553460191273e-08	8.85514
GSE37301_MULTIPOTENT_PROGENITOR_VS_COMMON_LYMPHOID_PROGENITOR_UP	0.0982771	-0.0151628	5.72544	1.82043780787096e-08	5.47479814811564e-08	8.80591
GSE22886_NAIVE_CD8_TCELL_VS_MEMORY_TCELL_DN	-0.113363	-0.0160138	-5.7241	1.8339176661391e-08	5.51193514462041e-08	8.7988
GSE13522_CTRL_VS_T_CRUZI_Y_STRAIN_INF_SKIN_IFNG_KO_DN	-0.114934	-0.0565883	-5.72374	1.83749134297928e-08	5.5192711609094e-08	8.79692
GSE6092_IFNG_VS_IFNG_AND_B_BURGDORFERI_INF_ENDOTHELIAL_CELL_DN	-0.132989	0.0105516	-5.72209	1.85426956820218e-08	5.56623618994518e-08	8.78816
GSE11057_PBMC_VS_MEM_CD4_TCELL_DN	0.081214	-0.0493141	5.7205	1.87067736329517e-08	5.6120320898855e-08	8.77966
GSE42021_CD24INT_VS_CD24LOW_TCONV_THYMUS_DN	-0.14984	-0.0226706	-5.71924	1.88366867734268e-08	5.6475284898545e-08	8.77299
GSE21678_WT_VS_FOXO1_FOXO3_KO_TREG_UP	-0.166409	0.00502481	-5.71452	1.93322209921183e-08	5.79253263675279e-08	8.74795
GSE15930_STIM_VS_STIM_AND_IFNAB_48H_CD8_T_CELL_DN	-0.126816	0.0383555	-5.70834	2.0001230425581e-08	5.98930514034607e-08	8.71515
GSE26030_TH1_VS_TH17_DAY15_POST_POLARIZATION_DN	-0.158912	0.0125738	-5.70674	2.01780787695502e-08	6.03855035413076e-08	8.70667
GSE5589_WT_VS_IL10_KO_LPS_AND_IL10_STIM_MACROPHAGE_45MIN_UP	-0.0981053	-0.0264879	-5.6992	2.1031412773708e-08	6.29005789033183e-08	8.66673
GSE26912_TUMORICIDAL_VS_CTRL_MACROPHAGE_UP	-0.102149	0.00514358	-5.69707	2.12789577261869e-08	6.36018908233023e-08	8.65545
GSE22033_UNTREATED_VS_MRL24_TREATED_MEF_DN	-0.104778	-0.00842265	-5.69522	2.14966899183826e-08	6.42132883398896e-08	8.64564
GSE13493_DP_VS_CD4INTCD8POS_THYMOCYTE_DN	-0.128083	0.0363128	-5.69443	2.15902567042194e-08	6.44532663375962e-08	8.64145
GSE42088_UNINF_VS_LEISHMANIA_INF_DC_4H_DN	-0.106419	0.0196285	-5.69418	2.16200318070976e-08	6.45026301066623e-08	8.64013
GSE3982_MAST_CELL_VS_MAC_UP	0.102993	-0.040625	5.69247	2.18232075917769e-08	6.50689518893129e-08	8.63111
GSE11057_CD4_EFF_MEM_VS_PBMC_UP	0.0881019	-0.0674482	5.69151	2.19394350633614e-08	6.53754909044016e-08	8.62599
GSE33162_UNTREATED_VS_4H_LPS_STIM_HDAC3_KO_MACROPHAGE_UP	-0.131029	0.0121777	-5.68858	2.22943641081001e-08	6.63925072950267e-08	8.61052
GSE26495_PD1HIGH_VS_PD1LOW_CD8_TCELL_DN	-0.145617	-0.0145086	-5.68464	2.27815380265837e-08	6.78018651591421e-08	8.58968
GSE17721_CTRL_VS_GARDIQUIMOD_4H_BMDC_DN	-0.142161	-0.0340594	-5.68366	2.29037211623488e-08	6.81238885854477e-08	8.58453
GSE43260_BTLA_POS_VS_NEG_INTRATUMORAL_CD8_TCELL_DN	-0.100614	0.0252718	-5.68043	2.33129702498195e-08	6.92988353002565e-08	8.56746
GSE25088_IL4_VS_IL4_AND_ROSIGLITAZONE_STIM_MACROPHAGE_DAY10_DN	-0.0968396	-0.0226425	-5.67642	2.38303349481116e-08	7.07935316263413e-08	8.5463
GSE13485_DAY3_VS_DAY7_YF17D_VACCINE_PBMC_UP	0.119947	0.000388823	5.67466	2.40616300117071e-08	7.14370880055069e-08	8.53699
GSE1925_3H_VS_24H_IFNG_STIM_IFNG_PRIMED_MACROPHAGE_DN	0.105895	0.0231274	5.67321	2.42534215492872e-08	7.19626490792494e-08	8.52934
GSE17721_CTRL_VS_GARDIQUIMOD_8H_BMDC_DN	-0.112995	-0.00937368	-5.67283	2.43034137647397e-08	7.20643528520875e-08	8.52735
GSE25123_CTRL_VS_ROSIGLITAZONE_STIM_MACROPHAGE_DN	-0.210909	-0.0609582	-5.67273	2.43172816274285e-08	7.20643528520875e-08	8.5268
GSE2585_THYMIC_MACROPHAGE_VS_MTEC_DN	-0.113262	0.0252043	-5.67023	2.46516902637449e-08	7.3010963504538e-08	8.51364
GSE7460_CTRL_VS_TGFB_TREATED_ACT_CD8_TCELL_UP	-0.117706	0.0297163	-5.6661	2.52145801327476e-08	7.46327062009394e-08	8.49188
GSE26928_EFF_MEM_VS_CENTR_MEM_CD4_TCELL_UP	-0.0946392	-0.0271835	-5.66245	2.57231347765162e-08	7.60917502314433e-08	8.47264
GSE41867_DAY8_EFFECTOR_VS_DAY30_EXHAUSTED_CD8_TCELL_LCMV_CLONE13_DN	-0.0935819	0.00767973	-5.66082	2.5952416216077e-08	7.67234052213151e-08	8.46409
GSE13485_DAY1_VS_DAY7_YF17D_VACCINE_PBMC_UP	0.168183	0.0474478	5.65816	2.63322820595892e-08	7.77991984198416e-08	8.45008
GSE14308_TH1_VS_NAIVE_CD4_TCELL_UP	-0.115474	0.0231841	-5.65791	2.6368634070823e-08	7.78593849654845e-08	8.44875
GSE43955_TH0_VS_TGFB_IL6_IL23_TH17_ACT_CD4_TCELL_60H_DN	-0.102933	-0.0197353	-5.65454	2.68582215392687e-08	7.92569687094592e-08	8.43103
GSE17721_POLYIC_VS_GARDIQUIMOD_16H_BMDC_UP	-0.103552	0.0349146	-5.65249	2.71604354066222e-08	8.01002671313944e-08	8.42024
GSE1460_DP_THYMOCYTE_VS_THYMIC_STROMAL_CELL_UP	0.0799515	-0.0307903	5.65042	2.7469496247508e-08	8.09627257821289e-08	8.40934
GSE10240_IL22_VS_IL22_AND_IL17_STIM_PRIMARY_BRONCHIAL_EPITHELIAL_CELLS_DN	0.0849869	-0.0269103	5.64906	2.76741198419633e-08	8.15165126179235e-08	8.40219
GSE2706_LPS_VS_R848_AND_LPS_2H_STIM_DC_DN	-0.200151	0.010238	-5.64876	2.77187442725281e-08	8.15986236228139e-08	8.40064
GSE41867_NAIVE_VS_DAY6_LCMV_EFFECTOR_CD8_TCELL_DN	0.116462	0.012278	5.64417	2.84215743863673e-08	8.3617095658443e-08	8.37651
GSE369_SOCS3_KO_VS_WT_LIVER_POST_IL6_INJECTION_UP	-0.0910199	0.0272644	-5.64374	2.84872401646553e-08	8.37597067484613e-08	8.37429
GSE20366_CD103_POS_VS_CD103_KLRG1_DP_TREG_UP	-0.0931735	-0.0602996	-5.64282	2.8631549762466e-08	8.41332391090074e-08	8.36942
GSE42021_CD24HI_VS_CD24INT_TREG_THYMUS_UP	-0.102582	0.00778334	-5.64028	2.90289903057999e-08	8.52496930499439e-08	8.35614
GSE36888_UNTREATED_VS_IL2_TREATED_STAT5_AB_KNOCKIN_TCELL_6H_DN	-0.167219	0.0434076	-5.63479	2.99108632592114e-08	8.7786581806553e-08	8.3273
GSE26488_CTRL_VS_PEPTIDE_INJECTION_OT2_THYMOCYTE_DN	-0.12199	-0.0312954	-5.62772	3.10827180209506e-08	9.11709826598865e-08	8.29028
GSE15330_LYMPHOID_MULTIPOTENT_VS_GRANULOCYTE_MONOCYTE_PROGENITOR_IKAROS_KO_DN	-0.0906184	0.00269765	-5.62721	3.11691713608805e-08	9.13695564802707e-08	8.2876
GSE14769_UNSTIM_VS_360MIN_LPS_BMDM_UP	-0.100609	-0.00724683	-5.62554	3.14541232099617e-08	9.21494216950892e-08	8.27883
GSE17721_CTRL_VS_PAM3CSK4_8H_BMDC_DN	-0.112797	-0.0180883	-5.62409	3.17032045121409e-08	9.28069120071092e-08	8.27124
GSE20727_CTRL_VS_H2O2_TREATED_DC_UP	0.0999263	-0.00913698	5.62401	3.1716647884203e-08	9.28069120071092e-08	8.27083
GSE10325_CD4_TCELL_VS_MYELOID_UP	0.0938434	-0.0227455	5.62243	3.19903907610244e-08	9.35517309650124e-08	8.26255
GSE2770_IL12_AND_TGFB_ACT_VS_ACT_CD4_TCELL_6H_DN	-0.119611	0.0447548	-5.62168	3.2119420689436e-08	9.3872716016156e-08	8.25867
GSE17974_IL4_AND_ANTI_IL12_VS_UNTREATED_6H_ACT_CD4_TCELL_UP	-0.172645	-0.0413068	-5.62095	3.22486989628289e-08	9.41940415748816e-08	8.2548
GSE28737_BCL6_HET_VS_BCL6_KO_FOLLICULAR_BCELL_DN	-0.112131	0.0212642	-5.61939	3.25229381492121e-08	9.49381394026131e-08	8.24664
GSE30971_2H_VS_4H_LPS_STIM_MACROPHAGE_WBP7_HET_DN	-0.170702	-0.00673209	-5.6167	3.30010827812301e-08	9.62762127605707e-08	8.23258
GSE22282_HYPOXIA_VS_NORMOXIA_MYELOID_DC_UP	-0.119469	0.0552361	-5.61598	3.31302135008166e-08	9.65950928641404e-08	8.22882
GSE10147_IL3_AND_HIVP17_VS_IL3_AND_CPG_STIM_PDC_DN	0.0888263	0.000387946	5.60954	3.43084551487371e-08	9.99705702659372e-08	8.19516
GSE411_100MIN_VS_400MIN_IL6_STIM_SOCS3_KO_MACROPHAGE_UP	-0.109418	0.0243079	-5.60851	3.44990390962698e-08	1.00465751155779e-07	8.18983
GSE9037_WT_VS_IRAK4_KO_LPS_1H_STIM_BMDM_DN	-0.106746	0.0200484	-5.6084	3.45196361729832e-08	1.00465751155779e-07	8.18925
GSE32034_UNTREATED_VS_ROSIGLIZATONE_TREATED_LY6C_HIGH_MONOCYTE_DN	-0.0996868	0.00304542	-5.60535	3.50963629366776e-08	1.02083271777608e-07	8.17329
GSE42021_CD24LO_TREG_VS_CD24LO_TCONV_THYMUS_DN	0.100733	0.049906	5.6052	3.51250805277196e-08	1.02105842679624e-07	8.1725
GSE21927_SPLENIC_C26GM_TUMOROUS_VS_4T1_TUMOR_MONOCYTES_DN	-0.126023	-0.00944105	-5.60376	3.53995376532833e-08	1.02842306169825e-07	8.16501
GSE22443_IL2_VS_IL12_TREATED_ACT_CD8_TCELL_UP	0.120589	-0.00607949	5.6023	3.56812575339907e-08	1.0359897896639e-07	8.15737
GSE411_100MIN_VS_400MIN_IL6_STIM_MACROPHAGE_UP	-0.136345	-0.00483121	-5.59896	3.63325122780289e-08	1.05427039796639e-07	8.13995
GSE2405_0H_VS_24H_A_PHAGOCYTOPHILUM_STIM_NEUTROPHIL_DN	-0.133401	-0.0301736	-5.59807	3.65078767684042e-08	1.05872842628372e-07	8.13531
GSE11924_TFH_VS_TH2_CD4_TCELL_UP	0.0890078	-0.0367901	5.59567	3.69834192651479e-08	1.07188113420464e-07	8.12285
GSE26351_UNSTIM_VS_WNT_PATHWAY_STIM_HEMATOPOIETIC_PROGENITORS_UP	0.0955489	-0.0113998	5.59402	3.73157253330449e-08	1.08086928550889e-07	8.11424
GSE27786_CD4_TCELL_VS_NEUTROPHIL_DN	-0.120412	-0.0189865	-5.59016	3.81024843157672e-08	1.10300239801793e-07	8.09414
GSE2770_IL4_ACT_VS_ACT_CD4_TCELL_2H_DN	-0.12478	-0.028319	-5.58885	3.83747284843274e-08	1.11022373619741e-07	8.08728
GSE40274_FOXP3_VS_FOXP3_AND_IRF4_TRANSDUCED_ACTIVATED_CD4_TCELL_UP	-0.0942318	-0.0305397	-5.58503	3.91736596554035e-08	1.13266510291469e-07	8.06744
GSE7400_CTRL_VS_CSF3_IN_VIVO_TREATED_PBMC_DN	-0.103941	0.0377987	-5.58272	3.9666769593363e-08	1.14624259465519e-07	8.0554
GSE17721_POLYIC_VS_PAM3CSK4_1H_BMDC_UP	0.0954716	0.028836	5.58154	3.99205307114062e-08	1.15289167531696e-07	8.04925
GSE19888_ADENOSINE_A3R_INH_VS_INH_PRETREAT_AND_ACT_WITH_TCELL_MEMBRANES_MAST_CELL_UP	-0.162968	0.00517221	-5.57913	4.04418616438884e-08	1.16725562754161e-07	8.03676
GSE26488_WT_VS_VP16_TRANSGENIC_HDAC7_KO_DOUBLE_POSITIVE_THYMOCYTE_UP	-0.0799033	-0.006773	-5.57876	4.05232544600632e-08	1.16891234890129e-07	8.03483
GSE12366_GC_VS_NAIVE_BCELL_UP	-0.121627	0.00169041	-5.57771	4.07542558628894e-08	1.1748800861775e-07	8.02935
GSE7831_1H_VS_4H_INFLUENZA_STIM_PDC_UP	-0.114271	-0.0246859	-5.57603	4.11259224632232e-08	1.18489352005218e-07	8.02061
GSE26928_EFF_MEMORY_VS_CXCR5_POS_CD4_TCELL_DN	-0.156544	-0.0181893	-5.57508	4.13368443562808e-08	1.19026658217376e-07	8.01568
GSE21379_WT_VS_SAP_KO_TFH_CD4_TCELL_UP	-0.139608	0.00437432	-5.57478	4.14034090020429e-08	1.19147908244509e-07	8.01413
GSE6259_BCELL_VS_CD4_TCELL_UP	0.11891	0.0241393	5.5734	4.17132944771186e-08	1.19968813868077e-07	8.00695
GSE339_CD4POS_VS_CD8POS_DC_UP	-0.125447	0.00961759	-5.57261	4.18912043713686e-08	1.20409408670978e-07	8.00286
GSE13485_DAY1_VS_DAY21_YF17D_VACCINE_PBMC_UP	0.0836164	0.0267998	5.5717	4.20957414708041e-08	1.20925974319433e-07	7.99817
GSE42021_CD24HI_TREG_VS_CD24HI_TCONV_THYMUS_UP	0.09701	0.0469472	5.56827	4.28810781682628e-08	1.2310937703935e-07	7.98037
GSE32164_ALTERNATIVELY_ACT_M2_VS_CMYC_INHIBITED_MACROPHAGE_DN	-0.138558	0.00512211	-5.56543	4.35443671579451e-08	1.24940021668733e-07	7.96559
GSE29618_MONOCYTE_VS_MDC_DAY7_FLU_VACCINE_DN	-0.10759	0.0231601	-5.56339	4.40241640746433e-08	1.26242335121638e-07	7.95504
GSE7459_UNTREATED_VS_IL6_TREATED_ACT_CD4_TCELL_UP	0.116556	-0.0234387	5.56251	4.42342263018819e-08	1.2677008855457e-07	7.95046
GSE27241_WT_CTRL_VS_DIGOXIN_TREATED_RORGT_KO_CD4_TCELL_IN_TH17_POLARIZING_CONDITIONS_UP	-0.135685	-0.014607	-5.55361	4.64045756611006e-08	1.32911871029325e-07	7.90434
GSE40274_FOXP3_VS_FOXP3_AND_GATA1_TRANSDUCED_ACTIVATED_CD4_TCELL_UP	0.103392	-0.00525568	5.54933	4.74823929229574e-08	1.3591904719192e-07	7.88224
GSE17721_LPS_VS_POLYIC_4H_BMDC_UP	-0.106508	0.0417119	-5.54901	4.75644518394965e-08	1.36073992578994e-07	7.88058
GSE3920_IFNA_VS_IFNG_TREATED_ENDOTHELIAL_CELL_DN	-0.168843	-0.00187257	-5.54612	4.830989754511e-08	1.38123320386837e-07	7.86561
GSE3982_EOSINOPHIL_VS_BCELL_UP	-0.112959	0.0438485	-5.54601	4.83374920483491e-08	1.38123320386837e-07	7.86506
GSE12845_IGD_POS_BLOOD_VS_PRE_GC_TONSIL_BCELL_UP	0.0838276	-0.00875019	5.54523	4.85415143880737e-08	1.38625004747184e-07	7.861
GSE3982_BASOPHIL_VS_EFF_MEMORY_CD4_TCELL_UP	-0.140549	0.0180137	-5.54183	4.94361754689169e-08	1.41097274097576e-07	7.84342
GSE22432_CONVENTIONAL_CDC_VS_PLASMACYTOID_PDC_DN	-0.104717	-0.00782375	-5.54003	4.991634094287e-08	1.42384316787859e-07	7.83412
GSE37605_FOXP3_FUSION_GFP_VS_IRES_GFP_TREG_NOD_DN	-0.140406	-0.00838471	-5.53884	5.02354701977823e-08	1.43210772851723e-07	7.82798
GSE29618_PRE_VS_DAY7_FLU_VACCINE_MDC_UP	-0.127794	-0.0146132	-5.53743	5.06169807105811e-08	1.44213994164884e-07	7.8207
GSE29618_LAIV_VS_TIV_FLU_VACCINE_DAY7_PDC_UP	-0.109253	0.0532875	-5.53654	5.08597298260209e-08	1.44820925606297e-07	7.8161
GSE17721_CTRL_VS_PAM3CSK4_1H_BMDC_UP	0.0902146	0.0142811	5.53499	5.12847191866988e-08	1.45945766283643e-07	7.80809
GSE21927_SPLEEN_C57BL6_VS_EL4_TUMOR_BALBC_MONOCYTES_DN	-0.113742	0.0404313	-5.53215	5.20702602893627e-08	1.48094750805473e-07	7.79346
GSE22935_UNSTIM_VS_24H_MBOVIS_BCG_STIM_MACROPHAGE_UP	-0.100287	0.00984286	-5.53115	5.23513006253152e-08	1.48807197576742e-07	7.78828
GSE40274_FOXP3_VS_FOXP3_AND_SATB1_TRANSDUCED_ACTIVATED_CD4_TCELL_DN	-0.100533	0.0114448	-5.53085	5.24338451903564e-08	1.48954923479543e-07	7.78676
GSE24634_NAIVE_CD4_TCELL_VS_DAY3_IL4_CONV_TREG_UP	0.105819	0.0148227	5.51805	5.61532107693999e-08	1.59427997009625e-07	7.7208
GSE11961_FOLLICULAR_BCELL_VS_PLASMA_CELL_DAY7_DN	-0.0929405	-0.0195294	-5.5167	5.65614597909749e-08	1.60493553932225e-07	7.71383
GSE8685_IL15_ACT_IL2_STARVED_VS_IL21_ACT_IL2_STARVED_CD4_TCELL_UP	-0.115172	0.024286	-5.51613	5.67328511548083e-08	1.60886176266721e-07	7.71092
GSE29618_LAIV_VS_TIV_FLU_VACCINE_DAY7_MDC_UP	-0.100511	0.0209718	-5.51359	5.75079318503194e-08	1.62989321683977e-07	7.69786
GSE22886_CD8_TCELL_VS_BCELL_NAIVE_DN	-0.108914	0.0253717	-5.51332	5.75929702094951e-08	1.63135436546895e-07	7.69644
GSE22229_RENAL_TRANSPLANT_VS_HEALTHY_PBMC_UP	-0.109775	-0.0351557	-5.51298	5.76968415168418e-08	1.63334696031408e-07	7.69471
GSE17721_CTRL_VS_PAM3CSK4_4H_BMDC_UP	0.0988509	0.0587782	5.51167	5.81019723886375e-08	1.64386068221511e-07	7.68797
GSE24634_TREG_VS_TCONV_POST_DAY10_IL4_CONVERSION_DN	-0.171633	0.0427846	-5.51121	5.82451413111115e-08	1.64695489534379e-07	7.68561
GSE43955_TH0_VS_TGFB_IL6_TH17_ACT_CD4_TCELL_10H_UP	-0.100614	0.0378747	-5.50971	5.87126164722369e-08	1.65921036805532e-07	7.67791
GSE37534_UNTREATED_VS_ROSIGLITAZONE_TREATED_CD4_TCELL_PPARG1_AND_FOXP3_TRASDUCED_UP	0.0805727	0.00829979	5.50903	5.89290533665347e-08	1.66436143769134e-07	7.67437
GSE8921_UNSTIM_VS_TLR1_2_STIM_MONOCYTE_24H_UP	-0.136377	-0.0246554	-5.50872	5.90260632416959e-08	1.66613545836351e-07	7.67279
GSE22033_UNTREATED_VS_ROSIGLITAZONE_TREATED_MEF_DN	-0.089173	-0.00400289	-5.50731	5.94712941728409e-08	1.67773100874395e-07	7.66556
GSE32986_UNSTIM_VS_CURDLAN_HIGHDOSE_STIM_DC_DN	0.109377	-0.0201105	5.49753	6.26584075667937e-08	1.76661899111932e-07	7.61533
GSE21063_CTRL_VS_ANTI_IGM_STIM_BCELL_3H_DN	-0.113907	-0.0143167	-5.49497	6.35180471485417e-08	1.78982027592652e-07	7.60222
GSE2770_TGFB_AND_IL4_VS_IL4_TREATED_ACT_CD4_TCELL_6H_UP	0.0848928	-0.0130708	5.4943	6.37458370607047e-08	1.79520068300435e-07	7.59877
GSE41176_UNSTIM_VS_ANTI_IGM_STIM_TAK1_KO_BCELL_6H_DN	0.123422	0.00290318	5.49289	6.42285288858788e-08	1.80774923588678e-07	7.59152
GSE27786_LSK_VS_NKTCELL_DN	0.0889479	-0.0171949	5.49209	6.4500649552912e-08	1.81436007287406e-07	7.58745
GSE41867_DAY6_VS_DAY8_LCMV_CLONE13_EFFECTOR_CD8_TCELL_UP	-0.107463	0.00766588	-5.49184	6.45858120048101e-08	1.81474508666101e-07	7.58618
GSE17721_LPS_VS_POLYIC_8H_BMDC_UP	-0.0857134	0.0206082	-5.49184	6.45888337493883e-08	1.81474508666101e-07	7.58613
GSE21670_UNTREATED_VS_TGFB_TREATED_STAT3_KO_CD4_TCELL_DN	-0.124425	-0.0417229	-5.48566	6.67497764109474e-08	1.87437988861173e-07	7.55447
GSE11864_CSF1_IFNG_VS_CSF1_IFNG_PAM3CYS_IN_MAC_UP	-0.0918795	0.0112542	-5.48438	6.72034035410874e-08	1.88603100260471e-07	7.54796
GSE3982_MAST_CELL_VS_BASOPHIL_DN	-0.124431	0.0111356	-5.48303	6.76911671194675e-08	1.89862617274638e-07	7.541
GSE6259_33D1_POS_DC_VS_CD8_TCELL_DN	-0.146999	-0.0346823	-5.48248	6.78865354362626e-08	1.90301036044575e-07	7.53823
GSE4984_LPS_VS_VEHICLE_CTRL_TREATED_DC_DN	-0.156825	-0.0617796	-5.47904	6.91429234611411e-08	1.93711514147602e-07	7.52059
GSE2585_THYMIC_DC_VS_MTEC_DN	-0.0904922	0.00425956	-5.47595	7.02881308058967e-08	1.96806766256511e-07	7.50478
GSE24634_NAIVE_CD4_TCELL_VS_DAY5_IL4_CONV_TREG_DN	-0.114819	0.0343729	-5.47513	7.05954222321339e-08	1.97553645672002e-07	7.50059
GSE22501_PERIPHERAL_BLOOD_VS_CORD_BLOOD_TREG_UP	-0.0973797	-0.00309857	-5.47498	7.06519564956627e-08	1.97598353643438e-07	7.49982
GSE20715_0H_VS_24H_OZONE_LUNG_DN	-0.0805322	0.0263094	-5.47464	7.07794543559637e-08	1.97841366392573e-07	7.49808
GSE14415_NATURAL_TREG_VS_FOXP3_KO_NATURAL_TREG_UP	-0.168023	-0.019257	-5.47268	7.15175626609027e-08	1.9978988835087e-07	7.4881
GSE28783_CTRL_ANTI_MIR_VS_UNTREATED_ATHEROSCLEROSIS_MACROPHAGE_DN	-0.101437	0.0143262	-5.47086	7.22119078079634e-08	2.01613991312549e-07	7.47881
GSE15330_WT_VS_IKAROS_KO_GRANULOCYTE_MONOCYTE_PROGENITOR_UP	-0.0899326	0.0314201	-5.46998	7.25505480234527e-08	2.02443453591215e-07	7.47431
GSE31622_WT_VS_KLF3_KO_BCELL_UP	0.100273	0.0228549	5.46916	7.28693801662723e-08	2.03216725913039e-07	7.47009
GSE5589_UNSTIM_VS_180MIN_LPS_STIM_MACROPHAGE_DN	-0.0882698	0.0202431	-5.4678	7.33978427320155e-08	2.04573392328592e-07	7.46314
GSE27241_CTRL_VS_DIGOXIN_TREATED_CD4_TCELL_IN_TH17_POLARIZING_CONDITIONS_UP	-0.125732	-0.0580824	-5.46536	7.43552986554722e-08	2.07123507746976e-07	7.45068
GSE7548_DAY7_VS_DAY28_PCC_IMMUNIZATION_CD4_TCELL_UP	-0.107457	0.00344911	-5.46351	7.50860588516568e-08	2.09039587843013e-07	7.44127
GSE37532_TREG_VS_TCONV_CD4_TCELL_FROM_VISCERAL_ADIPOSE_TISSUE_UP	0.141007	-0.002814	5.46312	7.52417665820341e-08	2.09288303197816e-07	7.43928
GSE21063_3H_VS_16H_ANTI_IGM_STIM_NFATC1_KOBCELL_UP	-0.116309	0.0461846	-5.46307	7.52613110021705e-08	2.09288303197816e-07	7.43903
GSE17721_0.5H_VS_24H_GARDIQUIMOD_BMDC_DN	-0.114937	-0.000567968	-5.46224	7.55950483903854e-08	2.10096449377044e-07	7.43477
GSE21670_STAT3_KO_VS_WT_CD4_TCELL_IL6_TREATED_UP	-0.13379	-0.0150209	-5.46198	7.569937979369e-08	2.10266464284411e-07	7.43345
GSE32533_MIR17_KO_VS_MIR17_OVEREXPRESS_ACT_CD4_TCELL_DN	-0.117798	-0.00332308	-5.46092	7.61274425097944e-08	2.11334985702404e-07	7.42802
GSE19888_CTRL_VS_A3R_ACTIVATION_MAST_CELL_UP	0.083585	0.0260892	5.45958	7.66684665555991e-08	2.12715699919635e-07	7.42121
GSE36888_STAT5_AB_KNOCKIN_VS_WT_TCELL_IL2_TREATED_2H_DN	-0.137861	-0.00456306	-5.45586	7.81952964351457e-08	2.16828391708611e-07	7.40225
GSE18281_PERIMEDULLARY_CORTICAL_REGION_VS_WHOLE_CORTEX_THYMUS_UP	0.0888754	-0.00206335	5.45492	7.8584095502981e-08	2.17782544533859e-07	7.39748
GSE3982_EOSINOPHIL_VS_TH1_DN	-0.115064	0.015045	-5.45326	7.9278522653453e-08	2.19582127554078e-07	7.38902
GSE3039_CD4_TCELL_VS_ALPHAALPHA_CD8_TCELL_DN	-0.135718	-7.2e-05	-5.44934	8.09418011712686e-08	2.24061622333194e-07	7.36905
GSE2770_TGFB_AND_IL4_VS_IL4_TREATED_ACT_CD4_TCELL_2H_DN	-0.115081	-0.0341403	-5.44824	8.14164688863995e-08	2.25247607276853e-07	7.36342
GSE17186_CD21LOW_VS_CD21HIGH_TRANSITIONAL_BCELL_CORD_BLOOD_DN	0.0976059	0.00122165	5.44666	8.21013840657038e-08	2.27013588631163e-07	7.35537
GSE20500_CTRL_VS_RARA_ANTAGONIST_TREATED_CD4_TCELL_UP	0.0970024	0.00308217	5.44628	8.22650454779005e-08	2.27337096748912e-07	7.35345
GSE9006_HEALTHY_VS_TYPE_1_DIABETES_PBMC_1MONTH_POST_DX_DN	0.0854742	-0.0355382	5.44579	8.24800167104709e-08	2.27801950914634e-07	7.35094
GSE11864_UNTREATED_VS_CSF1_IFNG_PAM3CYS_IN_MAC_UP	-0.090669	-0.00439689	-5.44306	8.36791706598267e-08	2.30982957198116e-07	7.33706
GSE40068_CXCR5NEG_BCL6NEG_CD4_TCELL_VS_CXCR5POS_BCL6NEG_TFH_UP	-0.117283	-0.00540387	-5.44132	8.44533621327511e-08	2.32987984320931e-07	7.32821
GSE22432_MULTIPOTENT_VS_COMMON_DC_PROGENITOR_UNTREATED_DN	-0.10198	0.0155992	-5.43589	8.69093126302837e-08	2.39627714281122e-07	7.30064
GSE17721_CTRL_VS_GARDIQUIMOD_12H_BMDC_DN	-0.103935	-0.00991532	-5.43434	8.76269439873774e-08	2.41469723476529e-07	7.29274
GSE27786_CD4_TCELL_VS_NKCELL_UP	0.109332	-0.0497726	5.43385	8.78538225994104e-08	2.41958068798376e-07	7.29025
GSE16450_CTRL_VS_IFNA_12H_STIM_MATURE_NEURON_CELL_LINE_UP	0.0907881	0.0440905	5.43236	8.85482627981789e-08	2.43732845397021e-07	7.28268
GSE36476_CTRL_VS_TSST_ACT_72H_MEMORY_CD4_TCELL_OLD_UP	-0.118468	0.0140503	-5.42981	8.97442439887004e-08	2.46885351051919e-07	7.26978
GSE1925_CTRL_VS_3H_IFNG_STIM_IFNG_PRIMED_MACROPHAGE_UP	-0.117194	-0.0280554	-5.42706	9.10604940768097e-08	2.50364970170551e-07	7.25578
GSE23114_PERITONEAL_CAVITY_B1A_BCELL_VS_SPLEEN_BCELL_IN_SLE2C1_MOUSE_DN	-0.0974616	-0.02625	-5.42447	9.23131604630388e-08	2.53665943472039e-07	7.24265
GSE3982_NEUTROPHIL_VS_EFF_MEMORY_CD4_TCELL_UP	-0.110373	-0.00319589	-5.41948	9.47720779611567e-08	2.60275966080471e-07	7.21737
GSE37416_CTRL_VS_0H_F_TULARENSIS_LVS_NEUTROPHIL_UP	0.110838	-0.0088473	5.41511	9.69769350718034e-08	2.66181198687226e-07	7.19526
GSE17721_LPS_VS_GARDIQUIMOD_8H_BMDC_UP	-0.110108	0.0327865	-5.412	9.85808484774964e-08	2.70431246499078e-07	7.17949
GSE22886_NAIVE_CD4_TCELL_VS_48H_ACT_TH2_DN	-0.164599	0.0051352	-5.408	1.00679316938747e-07	2.7603243225975e-07	7.15925
GSE24634_IL4_VS_CTRL_TREATED_NAIVE_CD4_TCELL_DAY10_UP	-0.117695	-0.026093	-5.40406	1.02787197013071e-07	2.81653106775975e-07	7.13933
GSE360_CTRL_VS_T_GONDII_DC_UP	-0.0922424	-0.0205421	-5.4021	1.0384795834381e-07	2.8439980497529e-07	7.12946
GSE17721_POLYIC_VS_CPG_12H_BMDC_DN	-0.0762878	0.0467565	-5.39744	1.06425544170564e-07	2.91295084943251e-07	7.1059
GSE19888_ADENOSINE_A3R_ACT_VS_A3R_ACT_WITH_A3R_INH_PRETREATMENT_IN_MAST_CELL_DN	-0.120021	-0.0419344	-5.39492	1.07839443043295e-07	2.9499930741546e-07	7.09321
GSE22886_CD4_TCELL_VS_BCELL_NAIVE_UP	-0.0880518	-0.00546581	-5.39181	1.09615617347676e-07	2.99689835980852e-07	7.07751
GSE1925_CTRL_VS_IFNG_PRIMED_MACROPHAGE_UP	-0.108754	0.0392512	-5.39031	1.10484066633226e-07	3.01894768725224e-07	7.06993
GSE17974_2H_VS_72H_UNTREATED_IN_VITRO_CD4_TCELL_DN	-0.104279	-0.0044712	-5.38959	1.10902370733248e-07	3.02867909311874e-07	7.06629
GSE17721_CTRL_VS_CPG_12H_BMDC_DN	-0.113393	-0.0132697	-5.38945	1.10981793352909e-07	3.02915012445588e-07	7.06561
GSE10325_LUPUS_CD4_TCELL_VS_LUPUS_MYELOID_UP	0.0909792	-0.000396798	5.38696	1.12440843161951e-07	3.06725525131594e-07	7.05305
GSE14415_INDUCED_TREG_VS_FAILED_INDUCED_TREG_UP	-0.150817	0.057614	-5.38525	1.13452795127567e-07	3.09312824768609e-07	7.04444
GSE17721_PAM3CSK4_VS_GADIQUIMOD_4H_BMDC_DN	-0.100878	0.0317572	-5.38362	1.14424964814256e-07	3.11788830299247e-07	7.03624
GSE13522_CTRL_VS_T_CRUZI_Y_STRAIN_INF_SKIN_129_MOUSE_DN	0.0837651	-0.00376356	5.37695	1.18496000700628e-07	3.22701238352968e-07	7.00265
GSE5589_IL6_KO_VS_IL10_KO_LPS_AND_IL10_STIM_MACROPHAGE_180MIN_DN	-0.0889606	0.0424513	-5.3632	1.27332769599283e-07	3.46572767311569e-07	6.93354
GSE13522_CTRL_VS_T_CRUZI_G_STRAIN_INF_SKIN_UP	-0.125831	0.00923639	-5.36264	1.27703427776147e-07	3.47387548925397e-07	6.93075
GSE36009_UNSTIM_VS_LPS_STIM_NLRP10_KO_DC_UP	-0.091161	0.00521777	-5.36194	1.28170304789936e-07	3.48463016147638e-07	6.92724
GSE27786_BCELL_VS_NKTCELL_UP	-0.0852291	-0.0363403	-5.36178	1.2828292331934e-07	3.48574680653554e-07	6.9264
GSE15930_STIM_VS_STIM_AND_TRICHOSTATINA_24H_CD8_T_CELL_UP	-0.10109	-0.00590589	-5.36133	1.2858048586502e-07	3.49188476663531e-07	6.92417
GSE43955_TGFB_IL6_VS_TGFB_IL6_IL23_TH17_ACT_CD4_TCELL_60H_DN	-0.0945285	0.0167592	-5.35471	1.33104191459751e-07	3.61272212140337e-07	6.89095
GSE9037_WT_VS_IRAK4_KO_BMDM_UP	-0.125698	-0.0335212	-5.35455	1.33212990328958e-07	3.61366196482563e-07	6.89016
GSE7348_UNSTIM_VS_TOLERIZED_AND_LPS_STIM_MACROPHAGE_UP	0.107582	-3.22e-05	5.35437	1.33338010755605e-07	3.61504055871624e-07	6.88926
GSE4142_NAIVE_VS_MEMORY_BCELL_DN	0.10244	0.0137483	5.35223	1.34840042731746e-07	3.65373019015055e-07	6.8785
GSE22033_UNTREATED_VS_ROSIGLITAZONE_TREATED_MEF_UP	0.0990329	-0.0174337	5.35125	1.3552714660802e-07	3.67030716105766e-07	6.87362
GSE43700_UNTREATED_VS_IL10_TREATED_PBMC_DN	-0.102791	0.0114909	-5.34906	1.37085621916029e-07	3.71045083319385e-07	6.86264
GSE2770_IL12_VS_IL4_TREATED_ACT_CD4_TCELL_6H_DN	-0.100808	-0.0249774	-5.34755	1.38169751906914e-07	3.73771810822036e-07	6.85507
GSE15735_2H_VS_12H_HDAC_INHIBITOR_TREATED_CD4_TCELL_UP	-0.129924	-0.0184531	-5.34274	1.41676862045331e-07	3.83046432788486e-07	6.83099
GSE17721_CTRL_VS_POLYIC_24H_BMDC_UP	-0.133595	-0.027585	-5.34238	1.41942261564516e-07	3.83551136074498e-07	6.82919
GSE24574_BCL6_HIGH_TFH_VS_TFH_CD4_TCELL_UP	-0.183283	-0.0101101	-5.34158	1.42529441667668e-07	3.84924301443946e-07	6.82523
GSE12198_NK_VS_NK_ACT_EXPANSION_SYSTEM_DERIVED_NK_CELL_UP	-0.0986991	0.0173279	-5.34109	1.4289461189724e-07	3.85696703137591e-07	6.82277
GSE36476_CTRL_VS_TSST_ACT_72H_MEMORY_CD4_TCELL_YOUNG_UP	-0.12392	-0.0165057	-5.33841	1.44907527017405e-07	3.90913328698115e-07	6.80933
GSE37416_0H_VS_12H_F_TULARENSIS_LVS_NEUTROPHIL_UP	-0.108366	-0.0116968	-5.33602	1.46721984426275e-07	3.95415710823955e-07	6.79738
GSE22601_DOUBLE_POSITIVE_VS_CD8_SINGLE_POSITIVE_THYMOCYTE_DN	-0.0983314	-0.00387137	-5.33599	1.46738835215458e-07	3.95415710823955e-07	6.79727
GSE3982_EOSINOPHIL_VS_TH2_UP	-0.111218	0.0611853	-5.33345	1.48695110568501e-07	4.00465770419977e-07	6.78455
GSE25147_UNSTIM_VS_HELIOBACTER_PYLORI_LPS_STIM_MKN45_CELL_DN	-0.148306	-0.00790117	-5.32947	1.51801867998215e-07	4.08607017064807e-07	6.76469
GSE22886_NAIVE_BCELL_VS_DC_DN	-0.157153	-0.00873656	-5.32503	1.553484564856e-07	4.17922517944696e-07	6.74251
GSE17721_PAM3CSK4_VS_GADIQUIMOD_16H_BMDC_DN	-0.0961574	0.00259994	-5.31949	1.59875154787453e-07	4.29862998964939e-07	6.71493
GSE360_DC_VS_MAC_UP	-0.106133	0.0164277	-5.31854	1.60671875562838e-07	4.31766893404382e-07	6.71015
GSE2770_UNTREATED_VS_IL12_TREATED_ACT_CD4_TCELL_48H_DN	-0.0946058	-0.0328015	-5.31808	1.61047844884936e-07	4.32538644034956e-07	6.70791
KAECH_NAIVE_VS_MEMORY_CD8_TCELL_UP	-0.10354	-0.0219895	-5.31797	1.61143789599502e-07	4.32557874891886e-07	6.70733
GSE46606_IRF4_KO_VS_WT_CD40L_IL2_IL5_1DAY_STIMULATED_BCELL_UP	-0.0869078	0.0562719	-5.31681	1.62115441198027e-07	4.349264479718e-07	6.70156
GSE30083_SP1_VS_SP3_THYMOCYTE_DN	0.11978	0.00880091	5.31662	1.62276617109471e-07	4.35119250719506e-07	6.70061
GSE20198_UNTREATED_VS_IFNA_TREATED_ACT_CD4_TCELL_UP	0.0828908	0.00924098	5.31626	1.62583545512237e-07	4.35702438798469e-07	6.69879
GSE44649_NAIVE_VS_ACTIVATED_CD8_TCELL_MIR155_KO_DN	-0.149149	-0.0289365	-5.31463	1.63957753790715e-07	4.39143582445499e-07	6.69071
GSE42724_MEMORY_VS_B1_BCELL_UP	0.0977629	0.00906623	5.31234	1.65916950760841e-07	4.44146914344406e-07	6.6793
GSE29949_CD8_POS_DC_SPLEEN_VS_MONOCYTE_BONE_MARROW_UP	-0.114775	-0.00428698	-5.31222	1.66022346659539e-07	4.4418499336918e-07	6.67869
GSE17721_LPS_VS_CPG_2H_BMDC_DN	-0.0899054	0.016066	-5.31168	1.66482591878753e-07	4.45171892224635e-07	6.67604
GSE13547_WT_VS_ZFX_KO_BCELL_ANTI_IGM_STIM_2H_UP	-0.140933	0.0193018	-5.31088	1.67180226573489e-07	4.4679213596601e-07	6.67202
GSE12845_NAIVE_VS_PRE_GC_TONSIL_BCELL_DN	-0.128135	0.0666566	-5.31014	1.67821221642283e-07	4.48259315702414e-07	6.66835
GSE21033_1H_VS_12H_POLYIC_STIM_DC_DN	-0.130303	-0.0346288	-5.3092	1.68638814650149e-07	4.50196331493438e-07	6.66368
GSE6259_DEC205_POS_DC_VS_BCELL_UP	0.121753	-0.00328008	5.30899	1.68822329504307e-07	4.504394246139e-07	6.66263
GSE16385_MONOCYTE_VS_12H_ROSIGLITAZONE_TREATED_MACROPHAGE_UP	-0.117982	-0.011724	-5.30708	1.70500274055124e-07	4.5466739748033e-07	6.65314
GSE26290_CTRL_VS_AKT_INHIBITOR_TREATED_ANTI_CD3_AND_IL2_STIM_CD8_TCELL_DN	-0.118463	-0.0798096	-5.30645	1.71060397732208e-07	4.55911519557615e-07	6.64999
GSE30083_SP2_VS_SP3_THYMOCYTE_DN	-0.128106	-0.00582653	-5.30629	1.71199725630244e-07	4.56033386151202e-07	6.64921
GSE360_L_MAJOR_VS_M_TUBERCULOSIS_MAC_DN	-0.09529	0.0239292	-5.30393	1.73302949664136e-07	4.61383590581242e-07	6.63748
GSE5589_LPS_VS_LPS_AND_IL6_STIM_IL10_KO_MACROPHAGE_45MIN_UP	0.104529	-0.0120349	5.3028	1.74324087323081e-07	4.63848691118542e-07	6.63184
GSE12366_GC_VS_NAIVE_BCELL_DN	-0.0896389	-0.0136237	-5.29708	1.79558956266842e-07	4.77517049635401e-07	6.60344
GSE26928_NAIVE_VS_CENT_MEMORY_CD4_TCELL_DN	-0.122701	-0.00273069	-5.29665	1.79960032344815e-07	4.78322573695547e-07	6.60129
GSE2770_IL12_AND_TGFB_ACT_VS_ACT_CD4_TCELL_2H_DN	0.109517	0.00784204	5.29418	1.8227120852151e-07	4.84201378362484e-07	6.58904
GSE8515_CTRL_VS_IL6_4H_STIM_MAC_DN	0.108375	0.0281227	5.29396	1.82481487299609e-07	4.84495807151878e-07	6.58793
GSE25677_MPL_VS_MPL_AND_R848_STIM_BCELL_UP	-0.098001	0.0184002	-5.29353	1.82886829415059e-07	4.85307534264797e-07	6.5858
GSE40274_HELIOS_VS_FOXP3_AND_HELIOS_TRANSDUCED_ACTIVATED_CD4_TCELL_UP	-0.111182	-0.0140648	-5.28474	1.91381600232396e-07	5.0757275793807e-07	6.54222
GSE6674_UNSTIM_VS_CPG_STIM_BCELL_UP	-0.128161	0.00363153	-5.28391	1.92199241965123e-07	5.09463931911904e-07	6.53813
GSE2770_IL12_AND_TGFB_ACT_VS_ACT_CD4_TCELL_2H_UP	-0.0954754	-0.0110043	-5.28299	1.9311857726808e-07	5.11622462452466e-07	6.53355
GSE17974_IL4_AND_ANTI_IL12_VS_UNTREATED_1H_ACT_CD4_TCELL_DN	-0.0913896	0.0203923	-5.28155	1.94551041831885e-07	5.15137323807035e-07	6.52645
GSE3982_MAST_CELL_VS_BCELL_UP	-0.0922601	0.0535386	-5.2799	1.96221922724258e-07	5.19279308806403e-07	6.51824
GSE18893_CTRL_VS_TNF_TREATED_TREG_24H_DN	0.0818414	-0.00645063	5.27865	1.97487450221291e-07	5.22149425442731e-07	6.51207
GSE30971_CTRL_VS_LPS_STIM_MACROPHAGE_WBP7_KO_2H_DN	-0.11805	-0.0167574	-5.27862	1.9752081097926e-07	5.22149425442731e-07	6.51191
GSE20366_EX_VIVO_VS_DEC205_CONVERSION_NAIVE_CD4_TCELL_UP	-0.127645	0.00760215	-5.27613	2.00071354056945e-07	5.28605009200344e-07	6.49959
GSE17186_BLOOD_VS_CORD_BLOOD_NAIVE_BCELL_UP	-0.10147	0.0484805	-5.2743	2.01964043099418e-07	5.33156446389266e-07	6.49056
GSE1460_DP_THYMOCYTE_VS_NAIVE_CD4_TCELL_ADULT_BLOOD_UP	-0.130795	-0.0357563	-5.27426	2.02012889990679e-07	5.33156446389266e-07	6.49033
GSE30971_CTRL_VS_LPS_STIM_MACROPHAGE_WBP7_HET_4H_UP	-0.117062	-0.0171044	-5.27407	2.0220114032338e-07	5.33364350652683e-07	6.48943
GSE22443_NAIVE_VS_ACT_AND_IL2_TREATED_CD8_TCELL_UP	-0.0982232	0.0518568	-5.27242	2.03929747682166e-07	5.37620023353316e-07	6.48126
GSE24726_WT_VS_E2_2_KO_PDC_DAY6_POST_DELETION_UP	0.0823249	-0.0115066	5.27232	2.04035185381831e-07	5.37620023353316e-07	6.48076
GSE45365_WT_VS_IFNAR_KO_CD11B_DC_UP	0.091212	-0.0566394	5.27088	2.05554200012515e-07	5.41329763492417e-07	6.47365
GSE25123_CTRL_VS_IL4_AND_ROSIGLITAZONE_STIM_MACROPHAGE_UP	0.086184	0.0227755	5.26964	2.06876722192179e-07	5.44518309303239e-07	6.46749
GSE22025_UNTREATED_VS_PROGESTERONE_TREATED_CD4_TCELL_UP	-0.110403	-0.0133871	-5.26797	2.08658413727513e-07	5.48911334600672e-07	6.45926
GSE17721_POLYIC_VS_GARDIQUIMOD_24H_BMDC_DN	-0.117607	-0.00285674	-5.26449	2.12427730120249e-07	5.58525580758691e-07	6.44208
GSE22886_NAIVE_CD4_TCELL_VS_12H_ACT_TH1_UP	0.0949972	-0.0422831	5.2635	2.1351879260991e-07	5.61091455013745e-07	6.43716
GSE17721_CTRL_VS_LPS_0.5H_BMDC_UP	-0.103048	0.00445767	-5.26042	2.16929238140637e-07	5.69746225456162e-07	6.42195
GSE41867_DAY6_EFFECTOR_VS_DAY30_EXHAUSTED_CD8_TCELL_LCMV_CLONE13_DN	-0.0978526	0.04028	-5.26021	2.17154754578274e-07	5.70031230767968e-07	6.42096
GSE27786_CD8_TCELL_VS_MONO_MAC_DN	-0.101644	0.0236327	-5.25952	2.17924598371285e-07	5.71744018990253e-07	6.41756
GSE36078_WT_VS_IL1R_KO_LUNG_DC_AFTER_AD5_T425A_HEXON_INF_DN	-0.0852004	-0.0403414	-5.25921	2.18281525276342e-07	5.72372223437211e-07	6.41599
GSE6259_DEC205_POS_DC_VS_BCELL_DN	-0.104675	0.0146598	-5.25199	2.26529794432817e-07	5.93366564515347e-07	6.3804
GSE36476_YOUNG_VS_OLD_DONOR_MEMORY_CD4_TCELL_40H_TSST_ACT_UP	-0.111234	0.0194198	-5.25199	2.26531570196746e-07	5.93366564515347e-07	6.38039
GSE17721_0.5H_VS_12H_PAM3CSK4_BMDC_DN	-0.108855	0.0195561	-5.25055	2.28210079951537e-07	5.97441971802196e-07	6.3733
GSE17721_PAM3CSK4_VS_CPG_2H_BMDC_UP	0.0806674	0.0414904	5.2502	2.28613307453617e-07	5.97674376915786e-07	6.37161
GSE9509_10MIN_VS_30MIN_LPS_AND_IL10_STIM_IL10_KO_MACROPHAGE_DN	-0.104279	0.0300896	-5.25017	2.28648246473001e-07	5.97674376915786e-07	6.37146
GSE3982_MAST_CELL_VS_DC_DN	-0.135032	0.0170219	-5.25016	2.28666879838059e-07	5.97674376915786e-07	6.37138
[truncated: 3,008 more rows]
